# Supplementary material for: Systematic identification and comparative analysis of lysine succinylation between the green and white parts of chimeric leaves of Ananas comosus var. bracteatus
Source: BMC Genomics. 2020 Jun 3;21:383. doi: 10.1186/s12864-020-6750-6 (PMC7268518; doi:10.1186/s12864-020-6750-6)
Supplement: Supplementary file 3 — Additional file 3: Table S1. Characteristics of the 1262 proteins differentially expressed between the white (Wh) parts and green (Gr) parts of chimeric leaves of Ananas comosus var. bracteatus. [file 12864_2020_6750_MOESM3_ESM.xlsx]

## Sheet: WhvsGr
Table S1: Characteristics of the 1262 proteins differentially expressed between the white parts and green parts of chimeric leaves in Ananas comosus var. bracteatus
Protein accession	Protein description	Wh/Gr Ratio	Regulated Type	Sequence coverage [%]	Mol. weight [kDa]	Score	MS/MS Counts	Peptides	Unique peptides	MS/MS Count Gr	MS/MS Count Wh	Peptides Gr	Peptides Wh	Unique peptides Gr	Unique peptides Wh	LFQ intensity Gr	LFQ intensity Wh	Gr	Wh
Aco000033.1	"Probable N-acetyl-gamma-glutamyl-phosphate reductase, chloroplastic OS=Oryza sativa subsp. japonica GN=Os03g0617900 PE=1 SV=1"	0.135	Down	25.9	44.668	27.501	7	7	5	7	0	7	7	5	5	151440000	20414000	1.762	0.238
Aco000045.1	"Glutamate-1-semialdehyde 2,1-aminomutase, chloroplastic OS=Oryza sativa subsp. japonica GN=GSA PE=2 SV=1"	0.42	Down	46.4	50.134	100.29	38	14	14	22	16	14	13	14	13	818640000	343930000	1.408	0.592
Aco000052.1	"Linolenate hydroperoxide lyase, chloroplastic OS=Arabidopsis thaliana GN=CYP74B2 PE=1 SV=1"	0.432	Down	37.2	54.604	88.52	39	14	14	24	15	14	13	14	13	727450000	314130000	1.397	0.603
Aco000066.1	Uncharacterized protein	0.551	Down	13	66.918	41.265	14	5	5	7	7	5	5	5	5	107690000	59318000	1.29	0.71
Aco000081.1	Splicing factor U2af large subunit B OS=Nicotiana plumbaginifolia GN=U2AF65B PE=2 SV=1	1.795	Up	12.1	60.466	20.876	8	5	3	3	5	4	5	2	3	33979000	60997000	0.716	1.284
Aco000092.1	Uncharacterized protein	0.515	Down	7.1	47.431	4.8	2	2	2	2	0	2	2	2	2	16708000	8607200	1.32	0.68
Aco000121.1	Uncharacterized protein	3.248	Up	5.2	36.127	3.5328	3	2	2	1	2	2	2	2	2	8617200	27985000	0.471	1.529
Aco000140.1	Oligouridylate-binding protein 1B OS=Arabidopsis thaliana GN=UBP1B PE=1 SV=1	1.844	Up	14.5	44.067	51.372	12	6	2	5	7	6	6	2	2	79729000	147030000	0.703	1.297
Aco000158.1	"Serine--tRNA ligase, chloroplastic/mitochondrial OS=Arabidopsis thaliana GN=OVA7 PE=2 SV=1"	1.986	Up	11.9	57.838	47.591	10	5	5	4	6	5	5	5	5	42737000	84866000	0.67	1.33
Aco000161.1	"Pyridoxine/pyridoxamine 5'-phosphate oxidase 1, chloroplastic OS=Arabidopsis thaliana GN=PPOX1 PE=1 SV=1"	1.574	Up	17.9	59.283	31.448	16	8	8	6	10	7	8	7	8	85145000	134020000	0.777	1.223
Aco000204.1	Histone H1 OS=Triticum aestivum PE=2 SV=2	2.091	Up	14.1	45.293	9.2147	6	2	2	1	5	1	2	1	2	36321000	75936000	0.647	1.353
Aco000232.1	Short-chain type dehydrogenase/reductase OS=Picea abies PE=2 SV=1	4.091	Up	10.3	27.645	4.2566	3	3	3	0	3	3	3	3	3	4951300	20254000	0.393	1.607
Aco000239.1	Uncharacterized protein	1.829	Up	19.8	23.399	10.292	8	4	4	4	4	4	4	4	4	40591000	74232000	0.707	1.293
Aco000242.1	"Methylcrotonoyl-CoA carboxylase beta chain, mitochondrial OS=Arabidopsis thaliana GN=MCCB PE=2 SV=1"	0.647	Down	27.6	51.728	39.056	27	11	11	11	16	10	11	10	11	416220000	269500000	1.214	0.786
Aco000284.1	Serine carboxypeptidase-like 18 OS=Arabidopsis thaliana GN=SCPL18 PE=2 SV=2	2.313	Up	14	62.909	28.368	13	6	6	3	10	4	6	4	6	25533000	59065000	0.604	1.396
Aco000300.1	"Homogentisate 1,2-dioxygenase OS=Arabidopsis thaliana GN=HGO PE=2 SV=2"	0.543	Down	19.9	51.494	41.817	16	7	7	8	8	7	7	7	7	143360000	77805000	1.296	0.704
Aco000332.1	Uncharacterized protein	2.093	Up	33.5	42.686	37.826	19	11	11	4	15	8	11	8	11	78115000	163500000	0.647	1.353
Aco000334.1	Chloroplast processing peptidase OS=Arabidopsis thaliana GN=PLSP1 PE=2 SV=2	0.605	Down	19.3	25.757	9.5186	3	3	3	3	0	3	2	3	2	52661000	31852000	1.246	0.754
Aco000352.1	GDSL esterase/lipase At4g01130 OS=Arabidopsis thaliana GN=At4g01130 PE=2 SV=1	0.635	Down	19.8	69.151	102.3	108	11	11	54	54	11	11	11	11	19896000000	12625000000	1.224	0.776
Aco000368.1	GDSL esterase/lipase At5g45910 OS=Arabidopsis thaliana GN=At5g45910 PE=2 SV=1	0.547	Down	9.8	39.721	13.469	4	3	3	1	3	2	3	2	3	45532000	24906000	1.293	0.707
Aco000384.1	Peroxisome biogenesis protein 7 OS=Arabidopsis thaliana GN=PEX7 PE=1 SV=2	0.532	Down	20.1	35.691	18.149	9	6	6	6	3	6	6	6	6	62657000	33304000	1.306	0.694
Aco000388.1	Mitochondrial dicarboxylate/tricarboxylate transporter DTC OS=Arabidopsis thaliana GN=DTC PE=1 SV=1	1.72	Up	33.7	32.22	28.308	25	9	4	11	14	9	9	4	4	431000000	741440000	0.735	1.265
Aco000389.1	Uncharacterized protein	0.574	Down	36.7	71.844	74.702	33	16	16	17	16	16	16	16	16	674220000	387170000	1.27	0.73
Aco000422.1	Cysteine synthase OS=Spinacia oleracea PE=1 SV=1	0.658	Down	7.5	36.426	7.5982	4	2	2	2	2	2	2	2	2	47297000	31139000	1.206	0.794
Aco000433.1	FACT complex subunit SSRP1-A OS=Oryza sativa subsp. japonica GN=SSRP1-A PE=2 SV=1	1.616	Up	5.5	70.186	6.6203	4	3	3	1	3	3	3	3	3	13914000	22479000	0.765	1.235
Aco000437.1	Uncharacterized protein	0.204	Down	16.5	38.236	10.739	5	5	5	4	1	5	4	5	4	81005000	16528000	1.661	0.339
Aco000441.1	Uncharacterized protein	1.831	Up	1.8	341.91	11.224	4	4	4	0	4	2	4	2	4	5956200	10905000	0.706	1.294
Aco000464.1	Uncharacterized protein	1.633	Up	20.9	14.406	23.957	5	4	4	1	4	4	4	4	4	40430000	66020000	0.76	1.24
Aco000480.1	"Phosphomethylpyrimidine synthase, chloroplastic OS=Arabidopsis thaliana GN=THIC PE=1 SV=1"	0.542	Down	19.2	72.275	46.67	20	12	12	10	10	10	11	10	11	317870000	172150000	1.297	0.703
Aco000500.1	Tropinone reductase homolog At5g06060 OS=Arabidopsis thaliana GN=At5g06060 PE=2 SV=1	1.512	Up	17.5	137.57	45.173	22	9	8	8	14	8	9	7	8	652680000	987120000	0.796	1.204
Aco000532.1	THO complex subunit 4A OS=Arabidopsis thaliana GN=ALY1 PE=1 SV=1	1.556	Up	20.7	26.684	12.139	7	6	5	3	4	4	6	3	5	81649000	127070000	0.782	1.218
Aco000540.1	Ras-related protein RABE1c OS=Arabidopsis thaliana GN=RABE1C PE=1 SV=1	0.543	Down	24.8	36.922	4.0171	3	8	2	2	1	8	8	2	2	25190000	13667000	1.297	0.703
Aco000546.1	Leukotriene A-4 hydrolase homolog OS=Oryza sativa subsp. japonica GN=LKHA4 PE=2 SV=1	3.688	Up	5.5	68.566	17.275	4	3	3	1	3	2	3	2	3	11952000	44080000	0.427	1.573
Aco000557.1	SelT-like protein OS=Arabidopsis thaliana GN=At3g47300 PE=2 SV=2	2.076	Up	3.6	79.738	4.925	6	4	4	3	3	3	3	3	3	13401000	27820000	0.65	1.35
Aco000574.1	Non-specific lipid-transfer protein 3 OS=Hordeum vulgare GN=LTP3 PE=3 SV=1	2.043	Up	41.9	11.492	12.149	6	2	2	2	4	1	2	1	2	193430000	395170000	0.657	1.343
Aco000588.1	"Probable DNA gyrase subunit A, chloroplastic/mitochondrial OS=Oryza sativa subsp. japonica GN=GYRA PE=2 SV=2"	2.373	Up	10.9	103.68	44.336	19	9	9	5	14	6	9	6	9	101930000	241840000	0.593	1.407
Aco000595.1	Mitochondrial import inner membrane translocase subunit TIM8 OS=Arabidopsis thaliana GN=TIM8 PE=1 SV=1	1.542	Up	24.4	8.6409	5.7647	3	2	2	1	2	2	2	2	2	14560000	22449000	0.787	1.213
Aco000607.1	"10 kDa chaperonin, mitochondrial OS=Arabidopsis thaliana GN=CPN10 PE=1 SV=1"	3.364	Up	42.9	9.0255	6.3703	9	4	4	3	6	4	4	4	4	122070000	410670000	0.458	1.542
Aco000610.1	GTP-binding protein ERG OS=Antirrhinum majus GN=ERG PE=2 SV=1	2.474	Up	9.3	48.386	12.925	6	4	4	1	5	2	4	2	4	7136800	17656000	0.576	1.424
Aco000619.1	Eukaryotic translation initiation factor 3 subunit E OS=Arabidopsis thaliana GN=TIF3E1 PE=1 SV=1	1.523	Up	19.7	42.917	12.808	11	6	6	3	8	6	6	6	6	65742000	100110000	0.793	1.207
Aco000651.1	"Tyrosine--tRNA ligase, chloroplastic/mitochondrial OS=Arabidopsis thaliana GN=EMB2768 PE=2 SV=1"	2.542	Up	15.6	56.653	30.657	13	7	7	5	8	7	7	7	7	52340000	133050000	0.565	1.435
Aco000653.1	"Electron transfer flavoprotein subunit alpha, mitochondrial OS=Oryza sativa subsp. japonica GN=ETFA PE=2 SV=1"	2.45	Up	11.9	39.589	15.852	5	3	3	2	3	2	3	2	3	39647000	97125000	0.58	1.42
Aco000657.1	Bifunctional protein FolD 2 OS=Arabidopsis thaliana GN=FOLD2 PE=2 SV=1	2.604	Up	29.1	37.044	55.14	12	8	8	2	10	8	8	8	8	70002000	182290000	0.555	1.445
Aco000658.1	Protein RALF-like 33 OS=Arabidopsis thaliana GN=RALFL33 PE=2 SV=1	0.502	Down	14.2	12.75	8.8613	4	2	2	2	2	2	2	2	2	124770000	62581000	1.332	0.668
Aco000663.1	"Nucleoside diphosphate kinase 2, chloroplastic OS=Nicotiana tabacum GN=NDPK2 PE=1 SV=1"	2.158	Up	14.3	25.283	30.306	13	4	4	5	8	4	4	4	4	423390000	913860000	0.633	1.367
Aco000683.1	"Chloroplast stem-loop binding protein of 41 kDa b, chloroplastic OS=Arabidopsis thaliana GN=CSP41B PE=1 SV=1"	0.388	Down	43.2	43.39	82.108	38	15	15	22	16	15	11	15	11	1400000000	543080000	1.441	0.559
Aco000718.1	Phototropin-2 OS=Oryza sativa subsp. japonica GN=PHOT2 PE=1 SV=1	0.331	Down	8.7	105.51	19.507	17	8	6	9	8	8	7	6	6	194680000	64503000	1.502	0.498
Aco000731.1	Pyrophosphate--fructose 6-phosphate 1-phosphotransferase subunit alpha OS=Ricinus communis GN=PFP-ALPHA PE=3 SV=1	0.353	Down	35.9	126.42	323.31	228	30	22	125	103	30	30	22	22	54949000000	19421000000	1.478	0.522
Aco000738.1	Geranylgeranyl transferase type-2 subunit beta 1 OS=Arabidopsis thaliana GN=RGTB1 PE=1 SV=1	0.656	Down	6.4	36.728	7.1356	3	2	2	1	2	2	2	2	2	13413000	8792800	1.208	0.792
Aco000756.1	Beta-glucosidase 12 OS=Oryza sativa subsp. japonica GN=BGLU12 PE=1 SV=2	3.092	Up	11.3	31.35	8.988	4	2	2	0	4	2	2	2	2	6419500	19849000	0.489	1.511
Aco000781.1	60S ribosomal protein L31 OS=Perilla frutescens GN=RPL31 PE=2 SV=1	1.528	Up	33.6	14.016	7.5986	6	4	4	2	4	4	4	4	4	71869000	109850000	0.791	1.209
Aco000788.1	"Thylakoid lumenal 19 kDa protein, chloroplastic OS=Arabidopsis thaliana GN=At3g63540 PE=1 SV=2"	0.281	Down	29.8	25.288	55.54	16	5	5	10	6	5	5	5	5	455440000	128140000	1.561	0.439
Aco000792.1	"ADP,ATP carrier protein, mitochondrial OS=Oryza sativa subsp. japonica GN=Os02g0718900 PE=2 SV=1"	2.399	Up	21	53.392	13.409	8	11	5	1	7	9	11	3	5	42436000	101820000	0.588	1.412
Aco000826.1	COP9 signalosome complex subunit 6a OS=Arabidopsis thaliana GN=CSN6A PE=1 SV=2	1.867	Up	8.3	38.985	8.2288	7	3	3	3	4	2	3	2	3	12009000	22422000	0.698	1.302
Aco000855.1	Small nuclear ribonucleoprotein SmD3b OS=Arabidopsis thaliana GN=SMD3B PE=2 SV=1	3.996	Up	34.7	10.486	10.484	7	3	3	3	4	3	2	3	2	22456000	89723000	0.4	1.6
Aco000858.1	Varicose-related protein OS=Arabidopsis thaliana GN=VCR PE=2 SV=1	1.824	Up	14.1	148.14	79.886	21	16	14	5	16	13	16	12	14	147570000	269230000	0.708	1.292
Aco000895.1	Serine/threonine-protein phosphatase 2A 65 kDa regulatory subunit A gamma isoform OS=Arabidopsis thaliana GN=PP2AA3 PE=1 SV=2	1.51	Up	21.7	56.335	18.717	10	9	6	5	5	8	8	6	5	76137000	114940000	0.797	1.203
Aco000926.1	Cytochrome P450 71B10 OS=Arabidopsis thaliana GN=CYP71B10 PE=3 SV=1	0.301	Down	3.2	235.2	12.804	3	3	1	3	0	3	3	1	1	28700000	8636100	1.537	0.463
Aco000933.1	Uncharacterized protein	1.557	Up	12.2	104.92	18.167	10	5	5	5	5	5	5	5	5	112470000	175100000	0.782	1.218
Aco000952.1	AP-1 complex subunit gamma-2 OS=Arabidopsis thaliana GN=At1g60070 PE=1 SV=2	0.57	Down	10.2	105.83	43.507	13	8	8	6	7	7	7	7	7	61084000	34842000	1.274	0.726
Aco000981.1	RAN GTPase-activating protein 1 OS=Arabidopsis thaliana GN=RANGAP1 PE=1 SV=1	5.349	Up	18.4	63.847	53.45	14	10	10	2	12	6	10	6	10	37359000	199820000	0.315	1.685
Aco001003.1	Pyrophosphate--fructose 6-phosphate 1-phosphotransferase subunit beta OS=Ricinus communis GN=PFP-BETA PE=3 SV=1	0.368	Down	50.4	49.47	145.62	146	18	18	90	56	18	18	18	18	16173000000	5954900000	1.462	0.538
Aco001041.1	"Prohibitin-4, mitochondrial OS=Arabidopsis thaliana GN=PHB4 PE=1 SV=1"	2.289	Up	55.1	30.872	113.52	34	12	8	12	22	12	12	8	8	1156200000	2647100000	0.608	1.392
Aco001056.1	14-3-3-like protein OS=Lilium longiflorum PE=2 SV=1	0.473	Down	27.6	29.399	21.368	15	6	3	7	8	6	6	3	3	1154300000	545900000	1.358	0.642
Aco001057.1	"Protein CURVATURE THYLAKOID 1A, chloroplastic OS=Arabidopsis thaliana GN=CURT1A PE=1 SV=1"	0.192	Down	7.2	17.831	14.951	3	1	1	2	1	1	1	1	1	43906000	8444300	1.677	0.323
Aco001062.1	"Dihydrolipoyllysine-residue acetyltransferase component 4 of pyruvate dehydrogenase complex, chloroplastic OS=Arabidopsis thaliana GN=LTA2 PE=2 SV=1"	1.79	Up	27.7	50.828	62.77	22	9	9	6	16	4	9	4	9	125870000	225300000	0.717	1.283
Aco001144.1	Vacuolar protein sorting-associated protein 29 OS=Arabidopsis thaliana GN=VPS29 PE=2 SV=1	0.617	Down	16.3	21.168	5.5204	5	3	3	1	4	3	3	3	3	73312000	45219000	1.237	0.763
Aco001150.1	Beta-xylosidase/alpha-L-arabinofuranosidase 2 OS=Medicago sativa subsp. varia GN=Xyl2 PE=2 SV=1	0.645	Down	15.5	82.57	47.94	19	10	10	10	9	10	10	10	10	218890000	141220000	1.216	0.784
Aco001159.1	Malonyl-coenzyme:anthocyanin 5-O-glucoside-6'''-O-malonyltransferase OS=Salvia splendens GN=5MAT1 PE=1 SV=1	0.555	Down	10.8	97.411	15.47	10	7	7	5	5	7	7	7	7	42035000	23323000	1.286	0.714
Aco001198.1	"Uncharacterized methyltransferase At1g78140, chloroplastic OS=Arabidopsis thaliana GN=At1g78140 PE=2 SV=1"	2.012	Up	9.9	37.186	6.6049	3	3	3	1	2	3	2	3	2	12521000	25198000	0.664	1.336
Aco001209.1	Cyclin-dependent kinase C-2 OS=Oryza sativa subsp. japonica GN=CDKC-2 PE=2 SV=1	3.04	Up	4.8	57.364	5.0618	4	3	2	1	3	3	3	2	2	5756200	17497000	0.495	1.505
Aco001226.1	Haloacid dehalogenase-like hydrolase domain-containing protein At4g39970 OS=Arabidopsis thaliana GN=At4g39970 PE=2 SV=1	0.636	Down	25.6	36.104	30.644	19	8	8	10	9	8	8	8	8	285140000	181350000	1.222	0.778
Aco001236.1	"26.2 kDa heat shock protein, mitochondrial OS=Oryza sativa subsp. japonica GN=HSP26.2 PE=2 SV=1"	7.063	Up	12.6	17.741	8.549	4	2	2	2	2	2	2	2	2	28022000	197920000	0.248	1.752
Aco001238.1	Uncharacterized protein	1.543	Up	6.7	97.961	14.106	5	4	4	1	4	3	4	3	4	18239000	28140000	0.787	1.213
Aco001245.1	"Probable bifunctional riboflavin biosynthesis protein RIBA 1, chloroplastic OS=Oryza sativa subsp. japonica GN=RIBA1 PE=2 SV=1"	1.608	Up	7.4	60.531	15.288	6	4	4	2	4	2	4	2	4	18131000	29163000	0.767	1.233
Aco001248.1	"Isoamylase 3, chloroplastic OS=Arabidopsis thaliana GN=ISA3 PE=1 SV=2"	0.367	Down	3.1	216.52	11.519	5	5	5	3	2	4	4	4	4	27281000	10009000	1.463	0.537
Aco001270.1	Peptidyl-prolyl cis-trans isomerase FKBP12 OS=Vicia faba GN=FKBP12 PE=1 SV=1	3.028	Up	16.2	8.6068	2.1406	4	1	1	2	2	1	1	1	1	23467000	71049000	0.497	1.503
Aco001273.1	Universal stress protein PHOS34 OS=Arabidopsis thaliana GN=PHOS34 PE=1 SV=1	2.106	Up	18	21.793	17.719	12	5	5	6	6	5	5	5	5	92978000	195830000	0.644	1.356
Aco001291.1	"Alternative NAD(P)H-ubiquinone oxidoreductase C1, chloroplastic/mitochondrial OS=Arabidopsis thaliana GN=NDC1 PE=1 SV=2"	1.937	Up	18.9	64.828	46.762	15	9	9	2	13	5	9	5	9	104640000	202670000	0.681	1.319
Aco001338.1	Alpha carbonic anhydrase 7 OS=Arabidopsis thaliana GN=ACA7 PE=2 SV=1	0.61	Down	3.3	68.5	10.899	3	2	2	1	2	2	2	2	2	298400000	182020000	1.242	0.758
Aco001395.1	"50S ribosomal protein L4, chloroplastic OS=Nicotiana tabacum GN=RPL4 PE=2 SV=1"	1.523	Up	13.7	33.832	15.591	12	6	6	4	8	5	6	5	6	115450000	175790000	0.793	1.207
Aco001397.1	Coronatine-insensitive protein homolog 2 OS=Oryza sativa subsp. japonica GN=COI2 PE=1 SV=1	1.965	Up	7.1	65.358	13.698	3	3	3	1	2	3	3	3	3	17217000	33823000	0.675	1.325
Aco001398.1	Uncharacterized protein	2.46	Up	8	30.551	4.6701	5	2	2	1	4	2	2	2	2	8338700	20515000	0.578	1.422
Aco001401.1	Proliferating cell nuclear antigen OS=Oryza sativa subsp. japonica GN=Os02g0805200 PE=1 SV=2	1.958	Up	25	29.308	31.786	7	5	5	2	5	4	5	4	5	77758000	152220000	0.676	1.324
Aco001415.1	Uncharacterized protein	1.635	Up	15.8	29.503	9.5829	5	4	4	1	4	4	4	4	4	98336000	160810000	0.759	1.241
Aco001462.1	Ubiquitin-conjugating enzyme E2 7 OS=Arabidopsis thaliana GN=UBC7 PE=1 SV=1	0.61	Down	22	18.93	9.8541	9	3	2	4	5	3	3	2	2	74477000	45408000	1.242	0.758
Aco001470.1	THO complex subunit 4A OS=Arabidopsis thaliana GN=ALY1 PE=1 SV=1	2.074	Up	27	26.198	20.232	12	8	6	2	10	3	8	1	6	123810000	256810000	0.651	1.349
Aco001481.1	Uncharacterized protein	0.559	Down	32.1	116.66	95.817	24	23	13	13	11	23	21	13	11	351520000	196660000	1.282	0.718
Aco001527.1	Mitogen-activated protein kinase 5 OS=Oryza sativa subsp. japonica GN=MPK5 PE=1 SV=1	0.6	Down	13.2	43.05	13.966	7	4	2	3	4	4	4	2	2	45134000	27088000	1.25	0.75
Aco001533.1	Serine/threonine-protein kinase ATM OS=Arabidopsis thaliana GN=ATM PE=2 SV=1	1.694	Up	4.8	83.697	21.857	4	2	2	0	4	1	2	1	2	19073000	32317000	0.742	1.258
Aco001549.1	SNF1-related protein kinase catalytic subunit alpha KIN10 OS=Arabidopsis thaliana GN=KIN10 PE=1 SV=2	1.983	Up	4.8	66.396	4.008	4	3	3	1	3	2	3	2	3	10015000	19864000	0.67	1.33
Aco001557.1	Rhodanese-like domain-containing protein 10 OS=Arabidopsis thaliana GN=STR10 PE=2 SV=1	0.304	Down	13.1	24.038	3.5936	3	2	2	2	1	2	2	2	2	45338000	13765000	1.534	0.466
Aco001572.1	ERBB-3 BINDING PROTEIN 1 OS=Solanum tuberosum GN=EBP1 PE=2 SV=1	1.627	Up	36.9	45.821	57.588	30	11	11	13	17	11	11	11	11	660990000	1075500000	0.761	1.239
Aco001590.1	"Ferritin-3, chloroplastic OS=Glycine max PE=2 SV=1"	2.519	Up	31	29.689	16.448	11	7	5	3	8	5	7	3	5	37112000	93502000	0.568	1.432
Aco001607.1	U2 small nuclear ribonucleoprotein B'' OS=Oryza sativa subsp. indica GN=OsI_11177 PE=3 SV=1	1.648	Up	10	29.036	3.4457	2	2	2	0	2	2	2	2	2	5077500	8367200	0.755	1.245
Aco001641.1	Vacuolar-sorting receptor 3 OS=Arabidopsis thaliana GN=VSR3 PE=2 SV=1	0.49	Down	13	69.723	12.556	6	7	6	5	1	7	7	6	6	52208000	25563000	1.343	0.657
Aco001650.1	Eukaryotic translation initiation factor 2 subunit beta OS=Triticum aestivum PE=1 SV=1	3.428	Up	13.2	30.729	6.9029	5	5	5	0	5	4	5	4	5	29552000	101300000	0.452	1.548
Aco001694.1	"30S ribosomal protein S9, chloroplastic (Fragment) OS=Spinacia oleracea GN=PRPS9 PE=1 SV=1"	1.833	Up	10.5	45.917	10.749	6	4	4	1	5	3	4	3	4	11297000	20712000	0.706	1.294
Aco001745.1	"30S ribosomal protein S1, chloroplastic OS=Spinacia oleracea GN=RPS1 PE=1 SV=1"	1.624	Up	34.5	45.635	60.095	29	13	13	7	22	8	13	8	13	517390000	840210000	0.762	1.238
Aco001759.1	Bifunctional riboflavin kinase/FMN phosphatase OS=Arabidopsis thaliana GN=FHY PE=1 SV=1	0.241	Down	11.5	127.67	55.414	16	10	10	9	7	9	8	9	8	381020000	91708000	1.612	0.388
Aco001769.1	Phytochrome B OS=Oryza sativa subsp. japonica GN=PHYB PE=2 SV=1	1.622	Up	12.6	127.83	32.662	9	11	11	1	8	7	11	7	11	43871000	71165000	0.763	1.237
Aco001786.1	"Lon protease homolog, mitochondrial OS=Oryza sativa subsp. indica GN=OsI_27415 PE=2 SV=1"	3.023	Up	26.6	110.57	117.67	35	21	21	9	26	14	21	14	21	157960000	477500000	0.497	1.503
Aco001824.1	Pathogenesis-related protein 1 OS=Asparagus officinalis GN=PR1 PE=2 SV=1	3.201	Up	70	17.059	26.525	15	8	8	5	10	6	8	6	8	137210000	439160000	0.476	1.524
Aco001837.1	"Fumarate hydratase 2, chloroplastic OS=Arabidopsis thaliana GN=FUM2 PE=2 SV=1"	1.954	Up	34	53.639	35.384	13	13	8	3	10	9	12	6	7	93516000	182710000	0.677	1.323
Aco001847.1	Uncharacterized protein	1.8	Up	9.5	25.629	12.589	8	3	3	4	4	3	3	3	3	268970000	484100000	0.714	1.286
Aco001867.1	"ATP-dependent Clp protease proteolytic subunit-related protein 3, chloroplastic OS=Arabidopsis thaliana GN=CLPR3 PE=1 SV=1"	3.963	Up	20.1	36.718	34.461	14	6	6	3	11	6	6	6	6	58020000	229930000	0.403	1.597
Aco001934.1	"Divinyl chlorophyllide a 8-vinyl-reductase, chloroplastic OS=Arabidopsis thaliana GN=DVR PE=1 SV=1"	0.515	Down	20.2	44.566	55.254	17	9	9	10	7	8	9	8	9	177310000	91255000	1.32	0.68
Aco001979.1	"50S ribosomal protein L6, chloroplastic OS=Arabidopsis thaliana GN=RPL6 PE=2 SV=1"	1.593	Up	25.4	25.424	11.768	9	6	6	5	4	6	6	6	6	83324000	132770000	0.771	1.229
Aco001989.1	Mitochondrial fission 1 protein A OS=Arabidopsis thaliana GN=FIS1A PE=1 SV=1	3.452	Up	38.9	18.138	43.48	10	4	2	4	6	4	4	2	2	75636000	261130000	0.449	1.551
Aco002040.1	Uncharacterized protein	1.59	Up	46.8	11.036	19.451	5	3	3	2	3	3	3	3	3	151870000	241400000	0.772	1.228
Aco002111.1	"Phosphoglycerate kinase, chloroplastic OS=Nicotiana tabacum PE=2 SV=1"	0.343	Down	78.3	42.703	233.18	133	30	23	75	58	30	27	23	21	36782000000	12628000000	1.489	0.511
Aco002206.1	Methyl-CpG-binding domain-containing protein 11 OS=Arabidopsis thaliana GN=MBD11 PE=1 SV=1	1.694	Up	13.1	28.964	33.27	11	3	3	4	7	2	3	2	3	135580000	229620000	0.742	1.258
Aco002227.1	"Oxygen-evolving enhancer protein 2, chloroplastic OS=Fritillaria agrestis GN=PSBP PE=2 SV=1"	0.011	Down	49.8	28.59	93.336	38	10	9	31	7	10	7	9	6	12459000000	132910000	1.979	0.021
Aco002245.1	"Soluble inorganic pyrophosphatase 6, chloroplastic OS=Arabidopsis thaliana GN=PPA6 PE=1 SV=1"	0.585	Down	11.6	32.696	9.0414	6	3	3	3	3	3	3	3	3	29304000	17138000	1.262	0.738
Aco002250.1	Uncharacterized protein	0.576	Down	26.2	61.976	36.18	27	13	13	13	14	12	12	12	12	257060000	148190000	1.269	0.731
Aco002252.1	Probable serine protease EDA2 OS=Arabidopsis thaliana GN=EDA2 PE=2 SV=2	1.74	Up	12.7	56.677	64.498	19	6	6	8	11	6	6	6	6	199280000	346760000	0.73	1.27
Aco002291.1	Uncharacterized protein	0.489	Down	43.4	14.751	42.058	13	5	5	6	7	5	5	5	5	474530000	232050000	1.343	0.657
Aco002296.1	"Fructokinase-like 2, chloroplastic OS=Arabidopsis thaliana GN=FLN2 PE=1 SV=2"	2.109	Up	6.2	63.14	7.5993	5	3	3	0	5	3	3	3	3	10649000	22464000	0.643	1.357
Aco002307.1	Sm-like protein LSM5 OS=Arabidopsis thaliana GN=LSM5 PE=1 SV=1	2.274	Up	13.5	8.2143	3.8993	5	2	2	2	3	1	2	1	2	13023000	29614000	0.611	1.389
Aco002331.1	NADPH:quinone oxidoreductase OS=Arabidopsis thaliana GN=NQR PE=1 SV=1	1.598	Up	20.2	21.468	12.594	2	3	2	1	1	3	3	2	2	15173000	24252000	0.77	1.23
Aco002346.1	Uncharacterized protein	0.218	Down	15	23.243	8.3516	5	2	2	3	2	2	2	2	2	190780000	41563000	1.642	0.358
Aco002366.1	Probable calcium-binding protein CML10 OS=Oryza sativa subsp. japonica GN=CML10 PE=2 SV=1	0.577	Down	11.1	20.29	12.685	3	2	2	2	1	2	2	2	2	18359000	10593000	1.268	0.732
Aco002375.1	"Acyl carrier protein 2, mitochondrial OS=Arabidopsis thaliana GN=MTACP2 PE=1 SV=1"	1.899	Up	15.9	15.049	4.6836	7	2	2	3	4	2	2	2	2	186380000	353870000	0.69	1.31
Aco002453.1	Thiamine pyrophosphokinase 1 OS=Oryza sativa subsp. japonica GN=TPK1 PE=2 SV=1	1.599	Up	28	29.353	19.988	11	5	5	3	8	5	5	5	5	55721000	89115000	0.769	1.231
Aco002461.1	Beta-glucosidase 22 OS=Oryza sativa subsp. japonica GN=BGLU22 PE=2 SV=1	1.526	Up	3.7	60.582	11.23	3	2	1	0	3	2	2	1	1	11402000	17403000	0.792	1.208
Aco002462.1	Serine/arginine-rich-splicing factor SR34 OS=Arabidopsis thaliana GN=SR34 PE=1 SV=1	1.73	Up	22.2	35.383	18.734	7	5	4	3	4	5	5	4	4	124330000	215130000	0.733	1.267
Aco002469.1	60S ribosomal protein L22-2 OS=Arabidopsis thaliana GN=RPL22B PE=2 SV=1	1.965	Up	33.8	14.387	32.212	21	5	5	8	13	5	5	5	5	313370000	615740000	0.675	1.325
Aco002492.1	Dual specificity protein phosphatase PHS1 OS=Arabidopsis thaliana GN=PHS1 PE=1 SV=1	0.257	Down	3.3	104.74	1.8928	3	2	2	2	1	2	2	2	2	207760000	53364000	1.591	0.409
Aco002502.1	"Fumarate hydratase 2, chloroplastic OS=Arabidopsis thaliana GN=FUM2 PE=2 SV=1"	3.977	Up	36.6	52.542	57.931	22	13	8	6	16	10	13	7	8	127090000	505380000	0.402	1.598
Aco002528.1	Uncharacterized protein	1.723	Up	4.5	151.66	60.507	9	5	5	2	7	4	5	4	5	25458000	43859000	0.735	1.265
Aco002584.1	Nitrogen regulatory protein P-II homolog OS=Oryza sativa subsp. japonica GN=GLB PE=2 SV=1	1.678	Up	16.7	22.018	8.8969	9	3	3	5	4	3	3	3	3	80049000	134290000	0.747	1.253
Aco002593.1	Auxin-binding protein ABP19a OS=Prunus persica GN=ABP19A PE=3 SV=1	1.707	Up	10.6	21.342	5.4386	12	2	2	6	6	2	2	2	2	1370800000	2340300000	0.739	1.261
Aco002625.1	Formate--tetrahydrofolate ligase OS=Spinacia oleracea PE=1 SV=3	0.627	Down	21.9	78.545	35.358	23	12	12	10	13	12	12	12	12	377040000	236310000	1.229	0.771
Aco002674.1	Uncharacterized protein	2.227	Up	7	41.087	4.9046	3	2	2	1	2	2	2	2	2	6548500	14582000	0.62	1.38
Aco002679.1	"Mitochondrial phosphate carrier protein 3, mitochondrial OS=Arabidopsis thaliana GN=MPT3 PE=1 SV=1"	1.555	Up	32.2	40.256	23.318	30	12	7	12	18	10	12	6	7	709390000	1102900000	0.783	1.217
Aco002692.1	"Ferredoxin--nitrite reductase, chloroplastic (Fragment) OS=Zea mays GN=NIR PE=2 SV=1"	0.277	Down	7.9	66.205	11.126	8	5	5	6	2	5	5	5	5	59302000	16429000	1.566	0.434
Aco002697.1	Uncharacterized protein	2.304	Up	65.3	13.179	26.568	10	7	7	1	9	3	7	3	7	54928000	126560000	0.605	1.395
Aco002698.1	Alpha-amylase isozyme 3D OS=Oryza sativa subsp. japonica GN=AMY1.3 PE=2 SV=2	1.523	Up	9.7	91.852	20.053	7	5	5	3	4	5	5	5	5	31442000	47876000	0.793	1.207
Aco002705.1	"Protein TIC 22, chloroplastic OS=Arabidopsis thaliana GN=TIC22 PE=1 SV=1"	2.687	Up	21.9	32.803	35.924	12	6	6	4	8	6	6	6	6	133030000	357430000	0.542	1.458
Aco002721.1	Polyadenylate-binding protein RBP47 OS=Nicotiana plumbaginifolia GN=RBP47 PE=1 SV=1	2.731	Up	9.1	44.095	5.8155	5	4	3	0	5	2	4	2	3	8922600	24372000	0.536	1.464
Aco002758.1	"RNA-binding protein CP33, chloroplastic OS=Arabidopsis thaliana GN=CP33 PE=2 SV=1"	1.788	Up	12.5	29.518	9.0734	5	3	3	1	4	3	3	3	3	32570000	58251000	0.717	1.283
Aco002777.1	Polyadenylate-binding protein 2 OS=Arabidopsis thaliana GN=PABN2 PE=1 SV=1	4.722	Up	19.7	25.116	22.102	3	3	2	0	3	2	3	1	2	14265000	67355000	0.35	1.65
Aco002791.1	7-deoxyloganetin glucosyltransferase OS=Gardenia jasminoides GN=UGT85A24 PE=1 SV=1	0.428	Down	5.7	109.16	11.796	6	4	4	3	3	3	4	3	4	28784000	12333000	1.4	0.6
Aco002807.1	Annexin D1 OS=Arabidopsis thaliana GN=ANN1 PE=1 SV=1	0.401	Down	18.4	35.436	14.563	6	5	4	5	1	5	4	4	3	70016000	28076000	1.428	0.572
Aco002845.1	"ATP synthase delta chain, chloroplastic OS=Nicotiana tabacum GN=ATPD PE=2 SV=1"	0.017	Down	50.8	27.101	64.407	20	10	10	18	2	10	3	10	3	2372400000	40130000	1.967	0.033
Aco002849.1	Uncharacterized protein	0.311	Down	11.5	36.827	31.857	3	3	3	3	0	3	2	3	2	16371000	5089700	1.526	0.474
Aco002871.1	"3-oxoacyl-[acyl-carrier-protein] synthase III, chloroplastic OS=Arabidopsis thaliana GN=At1g62640 PE=2 SV=2"	1.918	Up	22.1	41.895	40.835	7	6	4	1	6	4	6	3	4	37013000	70990000	0.685	1.315
Aco002886.1	"Geranylgeranyl diphosphate reductase, chloroplastic OS=Oryza sativa subsp. japonica GN=CHLP PE=2 SV=1"	0.127	Down	8.1	52.547	13.469	5	4	4	4	1	4	3	4	3	95247000	12094000	1.775	0.225
Aco002905.1	Protease Do-like 9 OS=Arabidopsis thaliana GN=DEGP9 PE=1 SV=1	2	Up	3.7	64.302	6.4584	5	2	2	1	4	2	2	2	2	18109000	36216000	0.667	1.333
Aco002925.1	Uncharacterized protein	2.942	Up	29.9	22.693	27.163	8	4	4	3	5	2	4	2	4	107390000	315910000	0.507	1.493
Aco002936.1	Chromatin remodeling protein EBS OS=Arabidopsis thaliana GN=EBS PE=1 SV=1	1.889	Up	11.1	34.326	14.301	7	3	2	3	4	2	3	1	2	25396000	47968000	0.692	1.308
Aco002968.1	Uncharacterized protein	1.832	Up	16.8	49.544	22.725	11	7	7	4	7	5	7	5	7	51912000	95099000	0.706	1.294
Aco002990.1	Uncharacterized protein	0.521	Down	6.1	96.017	12.577	7	5	5	3	4	4	5	4	5	43471000	22636000	1.315	0.685
Aco003011.1	Soluble inorganic pyrophosphatase 1 OS=Arabidopsis thaliana GN=PPA1 PE=1 SV=1	0.46	Down	14.6	24.18	21.123	9	5	2	6	3	4	5	2	2	287060000	132060000	1.37	0.63
Aco003034.1	"Calcium sensing receptor, chloroplastic OS=Arabidopsis thaliana GN=CAS PE=1 SV=1"	0.077	Down	11.3	41.456	11.411	6	4	4	5	1	4	3	4	3	356080000	27280000	1.858	0.142
Aco003040.1	"Enolase 1, chloroplastic OS=Arabidopsis thaliana GN=ENO1 PE=1 SV=1"	0.57	Down	22.2	50.065	18.711	16	11	10	9	7	10	11	9	10	300920000	171570000	1.274	0.726
Aco003071.1	Fasciclin-like arabinogalactan protein 2 OS=Arabidopsis thaliana GN=FLA2 PE=1 SV=1	0.137	Down	8.4	25.721	9.9227	2	2	2	2	0	2	2	2	2	40929000	5621700	1.758	0.242
Aco003079.1	DNA mismatch repair protein MSH6 OS=Arabidopsis thaliana GN=MSH6 PE=1 SV=2	2.166	Up	8.1	176.28	29.623	15	12	12	3	12	8	12	8	12	33829000	73290000	0.632	1.368
Aco003085.1	Uncharacterized membrane protein At1g06890 OS=Arabidopsis thaliana GN=At1g06890 PE=1 SV=1	1.541	Up	6.2	114.92	19.106	9	7	7	4	5	6	7	6	7	40565000	62526000	0.787	1.213
Aco003087.1	Uncharacterized protein	1.653	Up	10.3	45.107	7.1333	6	4	4	0	6	3	4	3	4	49649000	82077000	0.754	1.246
Aco003097.1	ATP-dependent 6-phosphofructokinase 2 OS=Arabidopsis thaliana GN=PFK2 PE=1 SV=1	1.514	Up	14.2	51.647	7.3466	7	6	5	2	5	5	6	4	5	40387000	61137000	0.796	1.204
Aco003099.1	Uncharacterized protein	1.629	Up	5.3	32.592	2.817	3	2	2	1	2	2	2	2	2	15099000	24591000	0.761	1.239
Aco003106.1	Nuclear transcription factor Y subunit C-6 OS=Oryza sativa subsp. japonica GN=NFYC6 PE=1 SV=1	1.904	Up	15.8	20.789	6.5761	8	3	3	3	5	3	3	3	3	13854000	26383000	0.689	1.311
Aco003128.1	"Trigger factor-like protein TIG, Chloroplastic OS=Arabidopsis thaliana GN=TIG PE=1 SV=1"	2.229	Up	23	62.352	94.436	17	10	10	4	13	8	10	8	10	165760000	369520000	0.619	1.381
Aco003139.1	Serine--glyoxylate aminotransferase OS=Arabidopsis thaliana GN=AGT1 PE=1 SV=2	0.504	Down	50.5	53.142	96.101	49	13	13	26	23	13	13	13	13	3040000000	1532000000	1.33	0.67
Aco003153.1	Cytochrome P450 93A2 OS=Glycine max GN=CYP93A2 PE=2 SV=1	1.619	Up	3	59.86	2.7137	3	2	2	1	2	2	2	2	2	5077600	8220800	0.764	1.236
Aco003160.1	60S ribosomal protein L6 OS=Mesembryanthemum crystallinum GN=RPL6 PE=2 SV=1	3.555	Up	24.6	25.853	8.3636	9	6	4	3	6	6	6	4	4	63908000	227170000	0.439	1.561
Aco003163.1	Thioredoxin-like protein Clot OS=Oryza sativa subsp. japonica GN=Os06g0320000 PE=2 SV=1	2.381	Up	55.7	15.413	24.653	19	6	6	4	15	6	6	6	6	76839000	182920000	0.592	1.408
Aco003179.1	Uncharacterized protein	2.383	Up	15.3	67.301	36.303	8	6	6	2	6	5	6	5	6	48506000	115590000	0.591	1.409
Aco003198.1	Peroxidase 12 OS=Arabidopsis thaliana GN=PER12 PE=1 SV=1	3.923	Up	27.2	38.621	60.074	32	9	5	13	19	8	9	4	5	578260000	2268800000	0.406	1.594
Aco003200.1	Cationic peroxidase SPC4 OS=Sorghum bicolor GN=Sb03g046810 PE=1 SV=2	1.919	Up	29.2	38.708	37.833	11	9	5	4	7	9	9	5	5	90523000	173700000	0.685	1.315
Aco003226.1	"Fructose-bisphosphate aldolase, chloroplastic OS=Oryza sativa subsp. japonica GN=ALDP PE=1 SV=2"	0.497	Down	46.5	41.789	156.42	127	17	17	65	62	17	17	17	17	35781000000	17775000000	1.336	0.664
Aco003275.1	Aspartic proteinase Asp1 OS=Oryza sativa subsp. japonica GN=ASP1 PE=2 SV=1	1.543	Up	10.7	46.465	14.037	7	4	4	3	4	4	4	4	4	39265000	60576000	0.787	1.213
Aco003278.1	"Probable L-ascorbate peroxidase 6, chloroplastic OS=Oryza sativa subsp. japonica GN=APX6 PE=2 SV=1"	2.037	Up	39.6	39.773	99.408	35	15	9	15	20	14	13	8	8	416270000	848000000	0.659	1.341
Aco003296.1	"Dihydrolipoyllysine-residue acetyltransferase component 5 of pyruvate dehydrogenase complex, chloroplastic OS=Arabidopsis thaliana GN=EMB3003 PE=2 SV=1"	2.168	Up	59.7	23.246	32.924	21	9	9	8	13	9	9	9	9	184630000	400290000	0.631	1.369
Aco003304.1	"3'(2'),5'-bisphosphate nucleotidase OS=Oryza sativa PE=2 SV=1"	0.499	Down	22.3	45.008	30.841	12	7	7	8	4	7	7	7	7	242680000	121070000	1.334	0.666
Aco003312.1	"Thioredoxin M-type, chloroplastic OS=Zea mays GN=TRM1 PE=2 SV=1"	0.61	Down	30.7	19.354	30.974	23	5	5	12	11	5	5	5	5	2260400000	1378100000	1.242	0.758
Aco003321.1	Alcohol dehydrogenase 1 OS=Oryza sativa subsp. japonica GN=ADH1 PE=2 SV=2	0.541	Down	53.7	41.214	137.17	77	19	15	43	34	19	19	15	15	4309000000	2332400000	1.298	0.702
Aco003323.1	"Diphosphomevalonate decarboxylase MVD2, peroxisomal OS=Arabidopsis thaliana GN=MVD2 PE=1 SV=1"	0.551	Down	14.9	53.635	18.729	11	6	6	6	5	6	5	6	5	90790000	50051000	1.289	0.711
Aco003326.1	Tropinone reductase homolog At5g06060 OS=Arabidopsis thaliana GN=At5g06060 PE=2 SV=1	2.283	Up	12.2	171.45	23.72	11	7	5	4	7	7	6	5	4	201260000	459380000	0.609	1.391
Aco003379.1	Uncharacterized protein	0.135	Down	22.2	30.812	52.041	10	5	5	5	5	5	5	5	5	334050000	44938000	1.763	0.237
Aco003394.1	"Chlorophyll a-b binding protein CP26, chloroplastic OS=Arabidopsis thaliana GN=LHCB5 PE=1 SV=1"	0.008	Down	56.1	30.676	111.44	33	11	11	28	5	11	9	11	9	11551000000	93057000	1.984	0.016
Aco003395.1	Uncharacterized protein	2.76	Up	19.7	14.158	25.533	5	3	3	1	4	2	3	2	3	28597000	78930000	0.532	1.468
Aco003397.1	"CLP protease regulatory subunit CLPX3, mitochondrial OS=Arabidopsis thaliana GN=CLPX3 PE=2 SV=1"	1.523	Up	7.4	76.157	6.1227	5	3	3	1	4	2	3	2	3	10287000	15668000	0.793	1.207
Aco003415.1	Glyoxylate/succinic semialdehyde reductase 1 OS=Arabidopsis thaliana GN=GLYR1 PE=1 SV=1	1.705	Up	45.1	30.747	70.316	28	10	10	13	15	10	9	10	9	345560000	589080000	0.739	1.261
Aco003416.1	Putative protease Do-like 14 OS=Arabidopsis thaliana GN=DEGP14 PE=3 SV=2	1.709	Up	6.3	44.904	3.1485	2	2	2	1	1	2	2	2	2	6760300	11552000	0.738	1.262
Aco003427.1	Probable uridine nucleosidase 2 OS=Arabidopsis thaliana GN=URH2 PE=2 SV=1	0.163	Down	6.6	39.451	3.4351	2	2	2	2	0	2	2	2	2	18585000	3024100	1.72	0.28
Aco003429.1	"Outer envelope pore protein 37, chloroplastic OS=Pisum sativum GN=OEP37 PE=1 SV=1"	1.521	Up	16.8	49.305	26.778	14	7	7	6	8	7	7	7	7	139400000	212010000	0.793	1.207
Aco003442.1	"Cysteine synthase, chloroplastic/chromoplastic OS=Solanum tuberosum PE=2 SV=1"	0.468	Down	51.2	42.359	168.53	47	15	14	25	22	15	14	14	13	2258000000	1057600000	1.362	0.638
Aco003460.1	Linoleate 9S-lipoxygenase A OS=Solanum lycopersicum GN=LOX1.1 PE=2 SV=1	1.869	Up	12.6	95.94	42.166	20	9	6	8	12	9	9	6	6	68021000	127100000	0.697	1.303
Aco003466.1	"Probable glutathione peroxidase 3, mitochondrial OS=Arabidopsis thaliana GN=GPX3 PE=1 SV=1"	2.564	Up	17.2	22.548	5.5873	4	4	2	1	3	3	4	1	2	25081000	64311000	0.561	1.439
Aco003494.1	Adenylate kinase 4 OS=Oryza sativa subsp. japonica GN=ADK-B PE=2 SV=1	2.482	Up	46.7	26.413	21.291	5	8	2	2	3	7	8	2	2	56408000	139980000	0.574	1.426
Aco003495.1	Probable aspartyl aminopeptidase OS=Ricinus communis GN=RCOM_1506700 PE=2 SV=2	0.458	Down	25.8	53.963	48.65	23	9	9	13	10	9	9	9	9	292980000	134080000	1.372	0.628
Aco003509.1	"Stromal 70 kDa heat shock-related protein, chloroplastic OS=Pisum sativum GN=HSP70 PE=2 SV=1"	1.889	Up	46.2	75.499	299.15	166	32	15	68	98	31	32	14	15	10779000000	20366000000	0.692	1.308
Aco003529.1	"Protein HHL1, chloroplastic OS=Arabidopsis thaliana GN=HHL1 PE=1 SV=1"	0.279	Down	15.5	26.257	9.9932	7	3	3	4	3	3	3	3	3	69537000	19405000	1.564	0.436
Aco003532.1	"25.3 kDa heat shock protein, chloroplastic OS=Arabidopsis thaliana GN=HSP25.3 PE=2 SV=1"	2.689	Up	3.7	89.957	7.8951	4	3	3	1	3	2	3	2	3	21799000	58628000	0.542	1.458
Aco003548.1	"Protein RETICULATA-RELATED 1, chloroplastic OS=Arabidopsis thaliana GN=RER1 PE=1 SV=1"	3.312	Up	13.3	53.222	24.943	5	6	6	0	5	4	6	4	6	23617000	78212000	0.464	1.536
Aco003551.1	Copper transport protein ATX1 OS=Arabidopsis thaliana GN=ATX1 PE=1 SV=2	2.693	Up	32.1	8.8921	7.42	6	2	2	2	4	2	2	2	2	30504000	82159000	0.542	1.458
Aco003552.1	T-complex protein 1 subunit epsilon OS=Arabidopsis thaliana GN=CCT5 PE=1 SV=1	1.613	Up	33.3	61.052	61.255	35	15	7	12	23	15	15	7	7	293000000	472710000	0.765	1.235
Aco003570.1	Alpha-galactosidase OS=Coffea arabica PE=1 SV=1	2.156	Up	12.7	72.538	29.312	10	7	7	2	8	5	7	5	7	31166000	67184000	0.634	1.366
Aco003572.1	Cytochrome b5 OS=Oryza sativa subsp. japonica GN=Os05g0108800 PE=2 SV=2	2	Up	35.1	14.687	9.5994	6	3	3	2	4	3	3	3	3	78488000	156980000	0.667	1.333
Aco003578.1	Eukaryotic translation initiation factor 4B1 OS=Triticum aestivum GN=EIF4B PE=1 SV=1	3.119	Up	3.5	58.797	6.3868	4	2	2	1	3	2	2	2	2	15554000	48519000	0.486	1.514
Aco003616.1	GEM-like protein 5 OS=Arabidopsis thaliana GN=At5g13200 PE=1 SV=1	2.371	Up	23.7	29.69	57.915	6	4	4	1	5	2	4	2	4	47278000	112110000	0.593	1.407
Aco003655.1	"Acetolactate synthase 1, chloroplastic OS=Oryza sativa subsp. japonica GN=ALS1 PE=2 SV=1"	0.627	Down	16.2	77.672	36.218	16	10	10	9	7	10	8	10	8	108840000	68195000	1.23	0.77
Aco003656.1	Sm-like protein LSM36B OS=Arabidopsis thaliana GN=LSM6B PE=1 SV=1	1.507	Up	39.6	10.706	6.9161	8	5	5	5	3	5	4	5	4	53037000	79950000	0.798	1.202
Aco003699.1	Beta-galactosidase 15 OS=Oryza sativa subsp. japonica GN=Os12g0429200 PE=2 SV=1	2.485	Up	17.7	98.314	31.025	14	11	11	1	13	5	11	5	11	56133000	139470000	0.574	1.426
Aco003815.1	Vacuolar-sorting receptor 3 OS=Arabidopsis thaliana GN=VSR3 PE=2 SV=1	0.4	Down	7.3	70.754	11.642	4	4	4	4	0	4	2	4	2	40094000	16022000	1.429	0.571
Aco003820.1	40S ribosomal protein S29 OS=Triticum aestivum GN=RPS29 PE=1 SV=1	2.751	Up	23.1	13.677	6.3492	22	3	1	12	10	3	3	1	1	150010000	412700000	0.533	1.467
Aco003843.1	Eukaryotic translation initiation factor 5A-2 OS=Nicotiana plumbaginifolia GN=EIF-5A2 PE=2 SV=1	1.733	Up	14.5	25.922	16.572	5	4	2	2	3	4	4	2	2	98178000	170140000	0.732	1.268
Aco003873.1	"Probable mitochondrial-processing peptidase subunit beta, mitochondrial OS=Arabidopsis thaliana GN=At3g02090 PE=1 SV=2"	0.62	Down	49.1	58.861	194.1	89	19	19	44	45	19	19	19	19	3588000000	2225000000	1.234	0.766
Aco003879.1	UDP-glycosyltransferase 83A1 OS=Arabidopsis thaliana GN=UGT83A1 PE=2 SV=1	2.686	Up	18.1	51.676	66.991	15	7	2	4	11	6	7	2	2	67576000	181530000	0.543	1.457
Aco003944.1	Uncharacterized protein	2.759	Up	4.5	77.45	3.2401	4	4	4	1	3	4	4	4	4	19392000	53499000	0.532	1.468
Aco003997.1	"Alanine aminotransferase 2, mitochondrial OS=Arabidopsis thaliana GN=ALAAT2 PE=2 SV=1"	1.67	Up	38.6	57.781	124.52	51	15	15	18	33	13	15	13	15	826880000	1380900000	0.749	1.251
Aco004038.1	"Protein CutA 1, chloroplastic OS=Oryza sativa subsp. japonica GN=CUTA1 PE=1 SV=1"	2.122	Up	9.9	20.863	4.6665	8	2	2	3	5	2	2	2	2	68775000	145910000	0.641	1.359
Aco004066.1	"2-carboxy-1,4-naphthoquinone phytyltransferase, chloroplastic OS=Arabidopsis thaliana GN=ABC4 PE=1 SV=2"	2.407	Up	7	38.441	7.7794	3	2	2	1	2	2	2	2	2	12425000	29904000	0.587	1.413
Aco004067.1	Ras-related protein Rab11D OS=Nicotiana tabacum GN=RAB11D PE=2 SV=1	1.87	Up	25	24.006	8.3971	6	5	3	2	4	4	4	2	3	34878000	65218000	0.697	1.303
Aco004073.1	7-deoxyloganetin glucosyltransferase OS=Gardenia jasminoides GN=UGT85A24 PE=1 SV=1	3.175	Up	14	91.975	61.123	16	9	9	3	13	6	9	6	9	75552000	239850000	0.479	1.521
Aco004079.1	Probable protein phosphatase 2C 10 OS=Arabidopsis thaliana GN=At1g34750 PE=2 SV=1	2.316	Up	18.2	26.028	10.151	5	4	3	1	4	3	4	2	3	5896500	13657000	0.603	1.397
Aco004116.1	"Alanine--glyoxylate aminotransferase 2 homolog 1, mitochondrial OS=Arabidopsis thaliana GN=AGT2 PE=1 SV=1"	0.654	Down	22.5	51.32	52.593	15	7	7	8	7	7	7	7	7	104520000	68319000	1.209	0.791
Aco004154.1	Soluble inorganic pyrophosphatase OS=Zea mays GN=IPP PE=2 SV=1	0.534	Down	18.2	26.912	12.176	4	5	2	2	2	4	5	2	2	16050000	8572400	1.304	0.696
Aco004160.1	"29 kDa ribonucleoprotein B, chloroplastic OS=Nicotiana sylvestris PE=2 SV=1"	17.858	Up	20.7	36.311	32.759	15	6	6	3	12	5	6	5	6	16746000	299050000	0.106	1.894
Aco004162.1	"Ribulose-phosphate 3-epimerase, chloroplastic OS=Spinacia oleracea GN=RPE PE=1 SV=1"	0.554	Down	27.5	28.563	69.918	27	4	4	12	15	4	4	4	4	2278800000	1262300000	1.287	0.713
Aco004163.1	"Cystathionine gamma-synthase 1, chloroplastic OS=Arabidopsis thaliana GN=CGS1 PE=1 SV=3"	0.466	Down	13	61.166	9.9742	8	5	5	6	2	5	3	5	3	50895000	23721000	1.364	0.636
Aco004186.1	Carbon catabolite repressor protein 4 homolog 2 OS=Arabidopsis thaliana GN=CCR4-2 PE=2 SV=2	1.593	Up	9.4	69.115	16.384	4	4	4	1	3	4	4	4	4	15488000	24671000	0.771	1.229
Aco004224.1	"GDP-mannose 3,5-epimerase 1 OS=Oryza sativa subsp. japonica GN=GME-1 PE=1 SV=1"	1.752	Up	37.8	42.769	117.17	52	16	8	20	32	14	16	7	8	738910000	1294700000	0.727	1.273
Aco004241.1	"1,2-dihydroxy-3-keto-5-methylthiopentene dioxygenase 2 OS=Oryza sativa subsp. indica GN=ARD2 PE=2 SV=2"	1.516	Up	33.5	23.218	30.75	11	6	5	4	7	5	6	4	5	115320000	174860000	0.795	1.205
Aco004244.1	"Chlorophyllase-2, chloroplastic OS=Arabidopsis thaliana GN=CLH2 PE=1 SV=1"	1.604	Up	17.9	33.428	9.7263	4	4	4	1	3	4	4	4	4	81734000	131140000	0.768	1.232
Aco004258.1	Uncharacterized protein	1.56	Up	22.8	32.752	17.014	6	5	5	1	5	2	5	2	5	21286000	33205000	0.781	1.219
Aco004279.1	30-kDa cleavage and polyadenylation specificity factor 30 OS=Arabidopsis thaliana GN=CPSF30 PE=1 SV=1	2.393	Up	6.6	75.755	60.006	10	4	3	3	7	3	4	2	3	38978000	93269000	0.589	1.411
Aco004283.1	"Photosynthetic NDH subunit of subcomplex B 2, chloroplastic OS=Arabidopsis thaliana GN=PNSB2 PE=2 SV=1"	0.072	Down	22.1	40.745	45.503	9	6	6	7	2	6	4	6	4	184700000	13336000	1.865	0.135
Aco004295.1	"Citrate synthase, glyoxysomal OS=Cucurbita maxima PE=1 SV=1"	0.633	Down	20.9	54.485	30.261	17	9	9	9	8	8	9	8	9	244610000	154770000	1.225	0.775
Aco004314.1	"Aspartate aminotransferase, mitochondrial OS=Arabidopsis thaliana GN=ASP1 PE=1 SV=1"	0.505	Down	27.9	47.428	60.104	14	9	9	10	4	9	6	9	6	143690000	72530000	1.329	0.671
Aco004321.1	Mitochondrial dicarboxylate/tricarboxylate transporter DTC OS=Arabidopsis thaliana GN=DTC PE=1 SV=1	1.869	Up	30.6	44.083	56.677	32	10	5	13	19	10	10	5	5	984680000	1840200000	0.697	1.303
Aco004324.1	Peptide-N4-(N-acetyl-beta-glucosaminyl)asparagine amidase A OS=Prunus dulcis PE=1 SV=2	1.532	Up	8.8	71.076	23.368	10	5	5	3	7	4	5	4	5	47404000	72640000	0.79	1.21
Aco004356.1	Fruit bromelain OS=Ananas comosus PE=1 SV=1	0.154	Down	17.3	119.91	66.173	26	10	9	17	9	10	7	9	7	3729300000	575180000	1.733	0.267
Aco004358.1	Fruit bromelain OS=Ananas comosus PE=1 SV=1	2.097	Up	9.2	36.036	28.562	5	2	2	3	2	2	2	2	2	26543000	55664000	0.646	1.354
Aco004371.1	Probable protein phosphatase 2C 52 OS=Oryza sativa subsp. japonica GN=Os05g0587100 PE=2 SV=1	0.558	Down	16.1	40.071	12.144	7	5	4	4	3	5	4	4	3	35902000	20027000	1.284	0.716
Aco004388.1	"50S ribosomal protein L21, chloroplastic OS=Arabidopsis thaliana GN=RPL21 PE=2 SV=1"	2.135	Up	22.8	23.424	8.5863	7	4	4	4	3	4	4	4	4	82154000	175420000	0.638	1.362
Aco004404.1	"Anthocyanidin 5,3-O-glucosyltransferase OS=Rosa hybrid cultivar GN=RhGT1 PE=2 SV=1"	1.573	Up	6.7	45.662	10.988	5	3	3	1	4	2	3	2	3	25130000	39519000	0.777	1.223
Aco004409.1	Reticulon-like protein B5 OS=Arabidopsis thaliana GN=RTNLB5 PE=1 SV=1	2.78	Up	8.8	29.353	5.045	4	3	2	1	3	2	3	1	2	8170100	22714000	0.529	1.471
Aco004436.1	60S ribosomal protein L27 OS=Solanum tuberosum GN=RPL27 PE=2 SV=1	1.968	Up	25	15.067	5.6233	6	3	3	3	3	3	2	3	2	18463000	36330000	0.674	1.326
Aco004440.1	Plasma membrane-associated cation-binding protein 1 OS=Arabidopsis thaliana GN=PCAP1 PE=1 SV=1	0.525	Down	18.6	16.256	7.9484	12	2	2	7	5	2	2	2	2	171000000	89802000	1.311	0.689
Aco004441.1	30-kDa cleavage and polyadenylation specificity factor 30 OS=Arabidopsis thaliana GN=CPSF30 PE=1 SV=1	0.419	Down	4	65.244	7.7799	4	2	2	1	3	1	2	1	2	15758000	6609500	1.409	0.591
Aco004455.1	Exportin-2 OS=Arabidopsis thaliana GN=CAS PE=2 SV=1	3.747	Up	12.1	111.47	40.283	10	10	10	0	10	5	10	5	10	34816000	130450000	0.421	1.579
Aco004456.1	RNA-binding KH domain-containing protein RCF3 OS=Arabidopsis thaliana GN=RCF3 PE=1 SV=1	2.684	Up	9.1	77.274	10.858	8	6	6	1	7	5	6	5	6	24197000	64935000	0.543	1.457
Aco004470.1	DnaJ protein homolog OS=Cucumis sativus GN=DNAJ1 PE=2 SV=1	1.672	Up	6.9	47.567	9.3444	3	2	2	1	2	2	2	2	2	13762000	23005000	0.749	1.251
Aco004484.1	Apoptosis inhibitor 5-like protein API5 OS=Oryza sativa subsp. japonica GN=API5 PE=1 SV=1	1.62	Up	17.1	61.016	30.19	17	8	8	5	12	7	8	7	8	46814000	75828000	0.763	1.237
Aco004503.1	"Chlorophyll a-b binding protein, chloroplastic OS=Spinacia oleracea PE=1 SV=1"	0.03	Down	45.9	28.33	49.388	9	8	2	7	2	8	5	2	2	1463200000	44490000	1.941	0.059
Aco004516.1	"Protein TRIGALACTOSYLDIACYLGLYCEROL 3, chloroplastic OS=Arabidopsis thaliana GN=TGD3 PE=1 SV=1"	1.512	Up	21.1	38.229	28.275	9	6	6	3	6	5	6	5	6	47443000	71730000	0.796	1.204
Aco004533.1	"Cytochrome c1-1, heme protein, mitochondrial OS=Solanum tuberosum GN=CYCL PE=2 SV=1"	0.54	Down	17.9	38.007	30.873	20	4	4	10	10	4	4	4	4	597470000	322720000	1.299	0.701
Aco004534.1	"Isocitrate dehydrogenase [NAD] regulatory subunit 1, mitochondrial OS=Arabidopsis thaliana GN=IDH1 PE=1 SV=2"	1.882	Up	31.9	40.842	49.378	11	7	5	5	6	6	7	4	5	112350000	211430000	0.694	1.306
Aco004540.1	Molybdopterin biosynthesis protein CNX1 OS=Arabidopsis thaliana GN=CNX1 PE=1 SV=2	1.881	Up	11.5	70.155	28.37	7	6	6	2	5	3	6	3	6	15997000	30097000	0.694	1.306
Aco004541.1	"Biotin carboxyl carrier protein of acetyl-CoA carboxylase 1, chloroplastic OS=Arabidopsis thaliana GN=BCCP1 PE=1 SV=2"	4.469	Up	10.8	33.224	11.388	11	3	3	4	7	3	3	3	3	16141000	72138000	0.366	1.634
Aco004565.1	"Putative quinone-oxidoreductase homolog, chloroplastic OS=Arabidopsis thaliana GN=At4g13010 PE=1 SV=1"	2.1	Up	26.9	35.098	31.771	30	8	7	13	17	6	8	5	7	368080000	772940000	0.645	1.355
Aco004594.1	Dynamin-related protein 3A OS=Arabidopsis thaliana GN=DRP3A PE=1 SV=2	2.794	Up	10.9	90.217	29.407	10	8	8	2	8	6	8	6	8	36965000	103290000	0.527	1.473
Aco004603.1	Mitochondrial import receptor subunit TOM20 OS=Solanum tuberosum GN=TOM20 PE=1 SV=1	4.557	Up	41.2	22.585	34.732	11	7	7	2	9	6	7	6	7	33779000	153930000	0.36	1.64
Aco004611.1	CBS domain-containing protein CBSCBSPB5 OS=Arabidopsis thaliana GN=CBSCBSPB5 PE=1 SV=1	2.365	Up	11	63.898	19.554	8	5	5	3	5	5	5	5	5	30141000	71297000	0.594	1.406
Aco004613.1	Peroxidase 51 OS=Arabidopsis thaliana GN=PER51 PE=2 SV=1	2.326	Up	16.4	52.009	59.575	13	7	7	3	10	4	7	4	7	91288000	212320000	0.601	1.399
Aco004627.1	Serine/threonine-protein kinase PBS1 OS=Arabidopsis thaliana GN=PBS1 PE=1 SV=1	0.649	Down	8.5	50.818	2.6033	2	3	2	0	2	3	3	2	2	11106000	7207500	1.213	0.787
Aco004668.1	"DNA repair RAD52-like protein 2, chloroplastic OS=Arabidopsis thaliana GN=RAD52-2 PE=1 SV=1"	0.492	Down	41.1	22.238	34.711	18	8	6	7	11	6	8	4	6	377360000	185730000	1.34	0.66
Aco004676.1	"Glyceraldehyde-3-phosphate dehydrogenase 3, cytosolic OS=Zea mays GN=GAPC3 PE=2 SV=1"	0.65	Down	44.4	31.479	33.468	8	10	5	5	3	10	8	5	4	553050000	359320000	1.212	0.788
Aco004702.1	"Adrenodoxin-like protein 2, mitochondrial OS=Arabidopsis thaliana GN=MFDX2 PE=2 SV=1"	0.286	Down	27.3	17.475	36.85	12	5	5	6	6	5	5	5	5	650190000	185660000	1.556	0.444
Aco004708.1	"Peptidyl-prolyl cis-trans isomerase FKBP16-3, chloroplastic OS=Arabidopsis thaliana GN=FKBP16-3 PE=1 SV=2"	0.103	Down	22.4	25.06	16.873	8	5	5	6	2	5	3	5	3	68468000	7067800	1.813	0.187
Aco004711.1	Probable carboxylesterase 2 OS=Arabidopsis thaliana GN=CXE2 PE=2 SV=1	0.531	Down	19.3	37.283	31.466	10	4	4	4	6	4	4	4	4	90699000	48125000	1.307	0.693
Aco004752.1	"Peptide chain release factor PrfB1, chloroplastic OS=Arabidopsis thaliana GN=PRFB1 PE=2 SV=1"	0.638	Down	10.3	51.429	9.0406	6	4	4	4	2	4	4	4	4	36375000	23222000	1.221	0.779
Aco004761.1	Crocetin glucosyltransferase 2 OS=Crocus sativus GN=GLT2 PE=1 SV=1	1.593	Up	36.7	40.878	73.245	29	12	12	12	17	12	12	12	12	488880000	778990000	0.771	1.229
Aco004766.1	Mitochondrial import inner membrane translocase subunit TIM44-2 OS=Arabidopsis thaliana GN=TIM44-2 PE=1 SV=1	2.204	Up	10.7	53.921	20.829	8	4	4	3	5	3	4	3	4	29561000	65165000	0.624	1.376
Aco004773.1	Late embryogenesis abundant protein Lea14-A OS=Gossypium hirsutum GN=LEA14-A PE=2 SV=1	0.316	Down	28.5	40.092	11.399	8	8	4	6	2	8	7	4	3	45289000	14321000	1.52	0.48
Aco004782.1	Polyadenylate-binding protein 2 OS=Arabidopsis thaliana GN=PABN2 PE=1 SV=1	1.586	Up	6.2	97.33	15.692	4	3	3	1	3	2	3	2	3	22722000	36041000	0.773	1.227
Aco004783.1	Fructokinase-2 OS=Oryza sativa subsp. japonica GN=FRK2 PE=1 SV=1	0.362	Down	46.2	34.906	58.767	25	11	10	15	10	11	11	10	10	308340000	111600000	1.468	0.532
Aco004786.1	"Succinate dehydrogenase subunit 6, mitochondrial OS=Oryza sativa subsp. japonica GN=SDH6 PE=1 SV=1"	2.4	Up	37.9	15.79	18.472	12	4	4	5	7	4	4	4	4	128180000	307570000	0.588	1.412
Aco004813.1	Inositol monophosphatase 3 OS=Solanum lycopersicum GN=IMP3 PE=1 SV=1	0.564	Down	27.8	28.733	35.697	20	7	7	9	11	7	7	7	7	550980000	310580000	1.279	0.721
Aco004828.1	Uncharacterized protein	3.425	Up	14.8	85.643	41.111	11	9	8	2	9	3	9	3	8	30208000	103450000	0.452	1.548
Aco004837.1	Uncharacterized protein	0.432	Down	32.2	25.566	51.972	17	6	6	10	7	6	6	6	6	286950000	123950000	1.397	0.603
Aco004847.1	"Protein MITOFERRINLIKE 1, chloroplastic OS=Arabidopsis thaliana GN=MFL1 PE=2 SV=1"	2.175	Up	16	35.263	10.072	6	6	6	0	6	2	6	2	6	26234000	57066000	0.63	1.37
Aco004864.1	Probable inactive purple acid phosphatase 2 OS=Arabidopsis thaliana GN=PAP2 PE=2 SV=1	1.974	Up	5.5	74.331	13.117	3	2	2	0	3	2	2	2	2	11126000	21968000	0.672	1.328
Aco004919.1	"Calcium-transporting ATPase 1, plasma membrane-type OS=Oryza sativa subsp. japonica GN=Os12g0586600 PE=2 SV=1"	2.243	Up	4.2	183.75	16.189	5	5	3	0	5	3	5	2	3	11707000	26258000	0.617	1.383
Aco004927.1	Nucleobase-ascorbate transporter 3 OS=Arabidopsis thaliana GN=NAT3 PE=2 SV=2	1.6	Up	4.4	59.743	5.7739	4	2	2	1	3	1	2	1	2	11351000	18167000	0.769	1.231
Aco004933.1	Protein DMR6-LIKE OXYGENASE 2 OS=Arabidopsis thaliana GN=DLO2 PE=2 SV=1	0.564	Down	12.7	39.937	8.0973	5	3	3	2	3	3	3	3	3	18415000	10391000	1.279	0.721
Aco004956.1	Non-symbiotic hemoglobin 1 OS=Gossypium hirsutum GN=HB1 PE=2 SV=1	0.26	Down	10	19.176	3.5556	4	2	2	2	2	2	2	2	2	32368000	8421900	1.587	0.413
Aco004985.1	"Cytochrome c oxidase subunit 6a, mitochondrial OS=Arabidopsis thaliana GN=COX6A PE=2 SV=1"	2.226	Up	31.4	11.316	10.4	8	3	3	2	6	2	3	2	3	57881000	128860000	0.62	1.38
Aco004996.1	"Malate dehydrogenase, glyoxysomal OS=Cucumis sativus GN=MDHG PE=2 SV=1"	0.475	Down	32.6	37.678	58.433	28	9	7	14	14	9	9	7	7	920000000	437440000	1.355	0.645
Aco004999.1	Glycine-rich RNA-binding protein GRP1A OS=Sinapis alba PE=2 SV=1	5.408	Up	38.2	14.036	35.124	13	4	3	5	8	3	4	3	3	126190000	682480000	0.312	1.688
Aco005007.1	"Glucose-6-phosphate isomerase, cytosolic OS=Oenothera sinuata var. hirsuta GN=PGIC PE=3 SV=1"	0.558	Down	40.8	62.42	137.94	81	18	18	44	37	18	18	18	18	8601400000	4803100000	1.283	0.717
Aco005008.1	Guanine nucleotide-binding protein subunit beta OS=Zea mays GN=GB1 PE=2 SV=1	1.557	Up	15.6	41.218	17.634	4	4	4	1	3	4	4	4	4	16930000	26364000	0.782	1.218
Aco005038.1	Thaumatin-like protein OS=Actinidia deliciosa GN=tlp PE=1 SV=2	0.414	Down	19.2	24.69	27.606	10	4	4	5	5	4	4	4	4	228460000	94507000	1.415	0.585
Aco005068.1	Protein disulfide-isomerase 5-4 OS=Arabidopsis thaliana GN=PDIL5-4 PE=2 SV=1	1.825	Up	4.6	40.136	2.7794	2	2	2	1	1	2	2	2	2	10331000	18856000	0.708	1.292
Aco005096.1	Uncharacterized protein	1.976	Up	6.1	103.3	14.465	8	5	5	2	6	3	5	3	5	31777000	62776000	0.672	1.328
Aco005105.1	Probable glutathione S-transferase parA OS=Nicotiana tabacum GN=PARA PE=2 SV=1	2.444	Up	33.2	25.137	29.069	24	9	9	11	13	8	9	8	9	1069600000	2614100000	0.581	1.419
Aco005149.1	Probable carboxylesterase 15 OS=Arabidopsis thaliana GN=CXE15 PE=2 SV=1	1.889	Up	13.7	64.786	23.841	9	5	4	4	5	4	5	3	4	35933000	67886000	0.692	1.308
Aco005150.1	Probable carboxylesterase 15 OS=Arabidopsis thaliana GN=CXE15 PE=2 SV=1	1.926	Up	6.9	36.879	4.9044	4	2	1	2	2	2	2	1	1	24133000	46487000	0.683	1.317
Aco005163.1	Uncharacterized protein	1.935	Up	4.8	31.223	18.566	6	2	2	3	3	2	2	2	2	28688000	55519000	0.681	1.319
Aco005196.1	Protein CDC73 homolog OS=Arabidopsis thaliana GN=CDC73 PE=1 SV=1	2.428	Up	9.3	40.268	6.2139	3	3	3	0	3	2	3	2	3	7618200	18495000	0.583	1.417
Aco005200.1	Signal recognition particle 54 kDa protein 2 OS=Solanum lycopersicum PE=2 SV=1	1.664	Up	19.6	56.102	25.938	13	8	8	5	8	7	8	7	8	51529000	85742000	0.751	1.249
Aco005204.1	"Methylcrotonoyl-CoA carboxylase subunit alpha, mitochondrial OS=Oryza sativa subsp. japonica GN=MCCA PE=2 SV=2"	0.602	Down	11.3	48.202	6.8828	8	5	2	3	5	4	4	1	1	56855000	34244000	1.248	0.752
Aco005209.1	Hsp70-Hsp90 organizing protein 2 OS=Arabidopsis thaliana GN=HOP2 PE=1 SV=1	1.507	Up	29.2	36.197	14.295	9	10	10	1	8	8	9	8	9	65143000	98167000	0.798	1.202
Aco005264.1	"Probable D-2-hydroxyglutarate dehydrogenase, mitochondrial OS=Oryza sativa subsp. indica GN=D2HGDH PE=3 SV=1"	0.634	Down	24.9	62.137	100.52	25	12	12	13	12	11	12	11	12	281700000	178600000	1.224	0.776
Aco005309.1	"ATP-dependent Clp protease proteolytic subunit 3, chloroplastic OS=Arabidopsis thaliana GN=CLPP3 PE=1 SV=1"	3.198	Up	13.3	35.931	31.57	22	4	4	8	14	4	4	4	4	77173000	246800000	0.476	1.524
Aco005316.1	"Leucine aminopeptidase 2, chloroplastic OS=Oryza sativa subsp. japonica GN=Os02g0794700 PE=2 SV=1"	0.61	Down	41.7	25.322	40.622	16	8	5	8	8	8	8	5	5	2057900000	1256300000	1.242	0.758
Aco005320.1	"Quinone oxidoreductase-like protein At1g23740, chloroplastic OS=Arabidopsis thaliana GN=At1g23740 PE=2 SV=2"	1.561	Up	22	43.553	26.237	14	8	8	4	10	7	8	7	8	70775000	110490000	0.781	1.219
Aco005329.1	UDP-glycosyltransferase 73C5 OS=Arabidopsis thaliana GN=UGT73C5 PE=2 SV=1	1.642	Up	13.1	52.747	26.888	10	5	5	2	8	3	5	3	5	116530000	191310000	0.757	1.243
Aco005349.1	"Solanesyl-diphosphate synthase 2, chloroplastic OS=Oryza sativa subsp. japonica GN=SPS2 PE=1 SV=2"	2.383	Up	25	43.708	41.36	13	7	7	5	8	6	7	6	7	88096000	209960000	0.591	1.409
Aco005368.1	Putative glucose-6-phosphate 1-epimerase OS=Cenchrus ciliaris PE=2 SV=1	0.441	Down	14.8	34.655	45.452	14	5	5	8	6	5	5	5	5	509610000	224970000	1.387	0.613
Aco005385.1	"1,4-dihydroxy-2-naphthoyl-CoA synthase, peroxisomal OS=Arabidopsis thaliana GN=MENB PE=1 SV=2"	3.428	Up	10.4	37.174	6.3388	3	3	3	0	3	2	3	2	3	6058600	20770000	0.452	1.548
Aco005402.1	"Carbonic anhydrase, chloroplastic OS=Nicotiana tabacum PE=2 SV=1"	0.357	Down	66.2	22.65	66.016	51	10	9	26	25	10	10	9	9	6522500000	2326700000	1.474	0.526
Aco005458.1	"ADP,ATP carrier protein 2, chloroplastic OS=Arabidopsis thaliana GN=AATP2 PE=1 SV=2"	4.156	Up	7.4	71.541	6.8509	7	5	3	1	6	2	5	0	3	25356000	105380000	0.388	1.612
Aco005483.1	UBP1-associated protein 2C OS=Arabidopsis thaliana GN=UBA2C PE=2 SV=1	1.637	Up	34.5	42.725	65.54	26	12	12	10	16	9	12	9	12	188920000	309280000	0.758	1.242
Aco005496.1	Uncharacterized protein	3.35	Up	5	141.63	22.901	5	4	4	1	4	3	3	3	3	4743900	15890000	0.46	1.54
Aco005517.1	Protein ROOT PRIMORDIUM DEFECTIVE 1 OS=Arabidopsis thaliana GN=RPD1 PE=1 SV=1	2.068	Up	8.5	65.088	8.4006	2	3	3	0	2	2	3	2	3	10671000	22070000	0.652	1.348
Aco005532.1	Uncharacterized protein	0.618	Down	3.9	185.69	14.563	8	6	6	6	2	6	5	6	5	38343000	23688000	1.236	0.764
Aco005581.1	Enoyl-CoA delta isomerase 3 OS=Arabidopsis thaliana GN=ECI3 PE=1 SV=1	1.522	Up	8.4	27.876	2.5359	3	2	2	2	1	2	2	2	2	13124000	19974000	0.793	1.207
Aco005636.1	Hexokinase-1 OS=Arabidopsis thaliana GN=HXK1 PE=1 SV=2	0.522	Down	36.9	54.107	48.997	24	14	12	14	10	13	14	12	12	421300000	219860000	1.314	0.686
Aco005660.1	"Probable starch synthase 4, chloroplastic/amyloplastic OS=Arabidopsis thaliana GN=SS4 PE=2 SV=1"	2.273	Up	14.2	111.49	49.988	22	12	12	7	15	9	12	9	12	104460000	237420000	0.611	1.389
Aco005699.1	"Violaxanthin de-epoxidase, chloroplastic OS=Nicotiana tabacum GN=VDE1 PE=2 SV=1"	1.83	Up	7.7	61.538	8.1238	6	3	3	2	4	3	3	3	3	9045400	16550000	0.707	1.293
Aco005708.1	Hypersensitive-induced response protein 1 OS=Arabidopsis thaliana GN=HIR1 PE=1 SV=1	1.979	Up	39.8	31.485	53.547	27	9	8	10	17	9	9	8	8	636520000	1259600000	0.671	1.329
Aco005712.1	"Alpha-amylase 3, chloroplastic OS=Arabidopsis thaliana GN=AMY3 PE=2 SV=1"	0.185	Down	24.1	102.82	81.716	28	18	18	22	6	18	11	18	11	719040000	133310000	1.687	0.313
Aco005715.1	Probable V-type proton ATPase subunit d OS=Oryza sativa subsp. japonica GN=Os01g0587000 PE=2 SV=1	0.436	Down	38.2	40.637	183.36	59	10	10	33	26	10	10	10	10	3152900000	1374400000	1.393	0.607
Aco005739.1	Uncharacterized protein	2.015	Up	14.2	34.226	20.093	9	4	4	3	6	3	4	3	4	61218000	123360000	0.663	1.337
Aco005750.1	"Chaperonin CPN60-2, mitochondrial OS=Zea mays GN=CPN60II PE=2 SV=1"	3.212	Up	29.9	61.875	64.775	21	14	12	2	19	9	14	7	12	71062000	228240000	0.475	1.525
Aco005756.1	WD-40 repeat-containing protein MSI4 OS=Arabidopsis thaliana GN=MSI4 PE=1 SV=3	1.731	Up	26.2	90.697	109.48	34	13	13	11	23	11	13	11	13	469910000	813340000	0.732	1.268
Aco005776.1	Vacuolar-processing enzyme OS=Phaseolus vulgaris PE=1 SV=1	2.572	Up	3.9	63.109	10.478	4	2	1	2	2	2	2	1	1	25130000	64628000	0.56	1.44
Aco005782.1	60S ribosomal protein L28-2 OS=Arabidopsis thaliana GN=RPL28C PE=2 SV=1	1.709	Up	45.2	16.218	18.743	18	6	6	8	10	6	6	6	6	266750000	455980000	0.738	1.262
Aco005786.1	Ubiquitin carboxyl-terminal hydrolase 7 OS=Arabidopsis thaliana GN=UBP7 PE=1 SV=1	1.957	Up	15.7	59.688	64.593	17	6	6	3	14	4	6	4	6	92494000	180980000	0.676	1.324
Aco005822.1	"Biotin carboxyl carrier protein of acetyl-CoA carboxylase 2, chloroplastic OS=Arabidopsis thaliana GN=BCCP2 PE=2 SV=1"	3.654	Up	17.9	26.195	15.138	6	2	2	3	3	2	2	2	2	45143000	164950000	0.43	1.57
Aco005843.1	"Phosphatidylinositol 3,4,5-trisphosphate 3-phosphatase and protein-tyrosine-phosphatase PTEN2A OS=Arabidopsis thaliana GN=PTEN2A PE=1 SV=1"	0.555	Down	3.7	69.259	10.625	4	2	2	2	2	2	2	2	2	22031000	12231000	1.286	0.714
Aco005850.1	Uncharacterized protein	2.188	Up	20.9	19.428	11.243	4	3	3	1	3	2	3	2	3	12275000	26862000	0.627	1.373
Aco005858.1	"Carbamoyl-phosphate synthase large chain, chloroplastic OS=Oryza sativa subsp. japonica GN=CARB PE=2 SV=1"	0.474	Down	10.2	128.17	28.586	19	11	11	12	7	11	10	11	10	195880000	92849000	1.357	0.643
Aco005866.1	Developmentally-regulated G-protein 2 OS=Arabidopsis thaliana GN=DRG2 PE=2 SV=1	2.161	Up	22.1	44.555	13.874	6	6	6	0	6	2	6	2	6	21801000	47118000	0.633	1.367
Aco005870.1	Protein ROOT HAIR DEFECTIVE 3 OS=Oryza sativa subsp. japonica GN=RHD3 PE=2 SV=1	0.664	Down	11.6	77.679	35.892	13	6	6	7	6	5	6	5	6	58397000	38792000	1.202	0.798
Aco005874.1	"Glycine dehydrogenase (decarboxylating), mitochondrial OS=Solanum tuberosum GN=GDCSP PE=2 SV=1"	0.463	Down	55.7	112.51	323.31	180	43	43	96	84	39	43	39	43	7870700000	3643000000	1.367	0.633
Aco005880.1	Nucleosome assembly protein 1;2 OS=Oryza sativa subsp. japonica GN=NAP1;2 PE=2 SV=1	0.606	Down	12.3	43.554	7.2565	7	4	4	3	4	3	4	3	4	93313000	56542000	1.245	0.755
Aco005884.1	Beta-galactosidase 2 OS=Oryza sativa subsp. japonica GN=Os01g0580200 PE=2 SV=1	0.56	Down	6.5	90.784	11.272	7	4	4	4	3	4	4	4	4	35929000	20134000	1.282	0.718
Aco005890.1	U-box domain-containing protein 35 OS=Arabidopsis thaliana GN=PUB35 PE=1 SV=2	0.146	Down	3.2	76.648	2.0711	4	2	2	2	2	1	2	1	2	247360000	36150000	1.745	0.255
Aco005909.1	"ATP-dependent Clp protease proteolytic subunit-related protein 1, chloroplastic OS=Arabidopsis thaliana GN=CLPR1 PE=1 SV=1"	3.256	Up	21.5	44.153	31.116	11	7	1	1	10	3	7	1	1	76351000	248580000	0.47	1.53
Aco005930.1	Aldehyde dehydrogenase family 2 member C4 OS=Arabidopsis thaliana GN=ALDH2C4 PE=1 SV=2	1.779	Up	20.9	55.202	22.925	19	11	8	4	15	10	11	8	8	110190000	196080000	0.72	1.28
Aco005946.1	Uncharacterized protein	16.985	Up	22.1	14.08	3.2596	5	3	2	2	3	2	3	2	2	32340000	549280000	0.111	1.889
Aco005951.1	"Chlorophyll a-b binding protein, chloroplastic OS=Spinacia oleracea PE=1 SV=1"	0.004	Down	56.8	28.183	32.769	15	9	2	13	2	9	5	2	2	5291800000	22765000	1.991	0.009
Aco005956.1	Pentatricopeptide repeat-containing protein At2g15690 OS=Arabidopsis thaliana GN=PCMP-H66 PE=2 SV=2	2.837	Up	5.9	48.196	7.0677	4	3	3	1	3	2	3	2	3	5973600	16947000	0.521	1.479
Aco005962.1	Syntaxin-71 OS=Arabidopsis thaliana GN=SYP71 PE=1 SV=1	2.992	Up	15.8	38.414	9.8371	6	5	5	1	5	3	5	3	5	22968000	68727000	0.501	1.499
Aco005968.1	ATP-dependent 6-phosphofructokinase 3 OS=Arabidopsis thaliana GN=PFK3 PE=1 SV=1	0.652	Down	15.6	75.068	8.1866	7	9	5	4	3	9	8	5	4	241040000	157040000	1.211	0.789
Aco005975.1	Bifunctional pinoresinol-lariciresinol reductase 2 OS=Thuja plicata GN=PLR_Tp2 PE=1 SV=1	0.368	Down	42.9	34.657	40.262	13	9	9	9	4	9	6	9	6	240670000	88504000	1.462	0.538
Aco006027.1	Oil body-associated protein 2B OS=Zea mays GN=OBAP2B PE=2 SV=1	0.561	Down	4.7	44.525	6.774	5	1	1	2	3	1	1	1	1	65480000	36716000	1.281	0.719
Aco006030.1	"50S ribosomal protein L13, chloroplastic OS=Arabidopsis thaliana GN=RPL13 PE=2 SV=1"	2.143	Up	22.1	28.17	18.316	13	5	5	6	7	4	5	4	5	176570000	378330000	0.636	1.364
Aco006034.1	"Probable alpha,alpha-trehalose-phosphate synthase [UDP-forming] 7 OS=Arabidopsis thaliana GN=TPS7 PE=1 SV=1"	0.639	Down	22.9	98.794	99.753	35	16	14	16	19	14	15	12	13	272590000	174290000	1.22	0.78
Aco006060.1	"Allene oxide cyclase, chloroplastic OS=Oryza sativa subsp. japonica GN=AOC PE=1 SV=1"	0.551	Down	21.1	27.046	28.776	17	4	4	11	6	4	4	4	4	422230000	232460000	1.29	0.71
Aco006068.1	Plastidial pyruvate kinase 2 OS=Arabidopsis thaliana GN=PKP2 PE=1 SV=1	3.199	Up	25.4	54.418	26.017	10	9	7	2	8	6	8	4	7	21142000	67628000	0.476	1.524
Aco006081.1	Hydroquinone glucosyltransferase OS=Rauvolfia serpentina GN=AS PE=1 SV=1	2.183	Up	10.4	60.202	6.6143	4	5	3	1	3	4	5	2	3	11736000	25623000	0.628	1.372
Aco006095.1	Long chain acyl-CoA synthetase 4 OS=Arabidopsis thaliana GN=LACS4 PE=2 SV=1	1.61	Up	7	73.188	3.8166	4	4	3	1	3	3	4	2	3	10297000	16583000	0.766	1.234
Aco006109.1	Acyl transferase 9 OS=Oryza sativa subsp. japonica GN=AT9 PE=2 SV=1	1.617	Up	20.2	45.555	5.9155	4	7	2	2	2	7	7	2	2	7148800	11559000	0.764	1.236
Aco006111.1	Uncharacterized protein	0.643	Down	9	32.133	5.6288	2	2	2	1	1	2	2	2	2	21399000	13752000	1.218	0.782
Aco006122.1	"Malate dehydrogenase, mitochondrial OS=Fragaria ananassa GN=MMDHI PE=1 SV=1"	0.595	Down	49.3	36.653	113.83	40	9	8	20	20	9	9	8	8	6870400000	4088400000	1.254	0.746
Aco006179.1	"Protease Do-like 1, chloroplastic OS=Arabidopsis thaliana GN=DEGP1 PE=1 SV=2"	1.638	Up	30.7	46.922	104.13	26	9	9	9	17	9	9	9	9	427220000	699700000	0.758	1.242
Aco006199.1	"Glucose-1-phosphate adenylyltransferase large subunit, chloroplastic/amyloplastic OS=Beta vulgaris GN=AGPS1 PE=2 SV=1"	0.078	Down	28.2	65.422	53.062	15	12	12	15	0	12	2	12	2	255630000	20058000	1.854	0.146
Aco006205.1	"Chlorophyll a-b binding protein 40, chloroplastic OS=Nicotiana tabacum GN=CAB40 PE=2 SV=1"	0.012	Down	34.2	60.73	86.229	36	10	3	32	4	10	4	3	1	7836000000	93858000	1.976	0.024
Aco006214.1	Serine carboxypeptidase-like 50 OS=Arabidopsis thaliana GN=SCPL50 PE=2 SV=1	1.542	Up	21.5	51.368	52.198	18	8	3	6	12	7	8	2	3	220060000	339280000	0.787	1.213
Aco006215.1	Serine carboxypeptidase-like 50 OS=Arabidopsis thaliana GN=SCPL50 PE=2 SV=1	1.71	Up	19.2	50.413	32.604	5	7	2	2	3	7	7	2	2	20071000	34328000	0.738	1.262
Aco006222.1	"Probable 3-hydroxyisobutyrate dehydrogenase-like 1, mitochondrial OS=Arabidopsis thaliana GN=At4g29120 PE=1 SV=1"	1.679	Up	17	32.467	11.637	4	4	4	1	3	3	4	3	4	15387000	25830000	0.747	1.253
Aco006223.1	Uncharacterized protein	2.405	Up	28.1	33.353	40.307	15	7	7	5	10	5	7	5	7	114700000	275890000	0.587	1.413
Aco006225.1	Urease accessory protein G OS=Oryza sativa subsp. indica GN=UREG PE=2 SV=1	2.096	Up	15	29.818	10.719	3	3	3	0	3	2	3	2	3	4350700	9118200	0.646	1.354
Aco006229.1	"Persulfide dioxygenase ETHE1 homolog, mitochondrial OS=Arabidopsis thaliana GN=GLY3 PE=1 SV=3"	0.65	Down	29.4	31.158	63.499	17	6	6	8	9	6	6	6	6	127790000	83101000	1.212	0.788
Aco006232.1	"Translation factor GUF1 homolog, chloroplastic OS=Vitis vinifera GN=VITISV_013255 PE=3 SV=1"	2.6	Up	12.2	73.975	20.011	8	7	7	2	6	2	7	2	7	24178000	62871000	0.556	1.444
Aco006245.1	"Electron transfer flavoprotein subunit beta, mitochondrial OS=Arabidopsis thaliana GN=ETFB PE=1 SV=1"	1.761	Up	2	43.535	1.821	2	2	2	0	2	2	2	2	2	8525800	15017000	0.724	1.276
Aco006264.1	Uncharacterized protein	1.565	Up	9.1	66.844	16.911	11	5	5	3	8	4	5	4	5	29455000	46083000	0.78	1.22
Aco006280.1	RAN GTPase-activating protein 1 OS=Arabidopsis thaliana GN=RANGAP1 PE=1 SV=1	0.51	Down	26.9	66.201	41.024	26	12	12	14	12	11	12	11	12	206910000	105450000	1.325	0.675
Aco006302.1	Sm-like protein LSM7 OS=Arabidopsis thaliana GN=LSM7 PE=1 SV=1	1.983	Up	16.2	10.734	3.4213	2	2	2	0	2	2	2	2	2	6151000	12200000	0.67	1.33
Aco006313.1	Uncharacterized protein	1.724	Up	14.1	34.849	7.244	4	3	3	1	3	2	3	2	3	13402000	23100000	0.734	1.266
Aco006320.1	Probable nucleolar protein 5-1 OS=Arabidopsis thaliana GN=NOP5-1 PE=1 SV=2	1.876	Up	29.8	61.871	87.863	25	14	14	9	16	11	14	11	14	144070000	270210000	0.696	1.304
Aco006323.1	Nascent polypeptide-associated complex subunit alpha-like protein OS=Pinus taeda PE=2 SV=1	2.568	Up	35.5	22.136	43.656	15	5	5	5	10	3	5	3	5	178390000	458160000	0.56	1.44
Aco006325.1	Superoxide dismutase [Cu-Zn] OS=Ananas comosus GN=SOD1 PE=2 SV=1	1.821	Up	16.5	21.512	20.854	6	2	1	3	3	2	2	1	1	114260000	208030000	0.709	1.291
Aco006348.1	Glyoxysomal fatty acid beta-oxidation multifunctional protein MFP-a OS=Cucumis sativus PE=1 SV=1	0.644	Down	7	78.59	10.228	6	5	5	3	3	5	5	5	5	42930000	27654000	1.216	0.784
Aco006349.1	Sucrose synthase 4 OS=Oryza sativa subsp. japonica GN=SUS4 PE=2 SV=1	0.421	Down	42.7	90.613	237.4	168	34	33	92	76	34	33	33	32	23436000000	9871300000	1.407	0.593
Aco006374.1	"Neutral/alkaline invertase 1, mitochondrial OS=Oryza sativa subsp. japonica GN=NIN1 PE=1 SV=1"	2.771	Up	2.5	74.795	1.6285	2	2	2	0	2	2	2	2	2	6716200	18611000	0.53	1.47
Aco006379.1	Golgin candidate 6 OS=Arabidopsis thaliana GN=GC6 PE=1 SV=2	1.866	Up	7.7	99.346	10.181	6	6	6	0	6	2	6	2	6	15006000	27994000	0.698	1.302
Aco006384.1	"Protoporphyrinogen oxidase, chloroplastic OS=Oryza sativa subsp. japonica GN=PPOX1 PE=2 SV=1"	0.608	Down	13.1	57.714	49.709	12	5	5	7	5	5	5	5	5	187180000	113770000	1.244	0.756
Aco006401.1	"Protein SCO1 homolog 1, mitochondrial OS=Arabidopsis thaliana GN=HCC1 PE=2 SV=1"	1.969	Up	12.5	37.042	22.65	4	3	3	1	3	2	3	2	3	8573600	16885000	0.674	1.326
Aco006413.1	Polyadenylate-binding protein 2 OS=Arabidopsis thaliana GN=PAB2 PE=1 SV=1	2.481	Up	30.4	73.208	77.65	35	19	18	8	27	14	19	13	18	205520000	509920000	0.575	1.425
Aco006414.1	"CBS domain-containing protein CBSX1, chloroplastic OS=Arabidopsis thaliana GN=CBSX1 PE=1 SV=2"	8.446	Up	44.2	26.291	67.911	10	7	7	0	10	2	7	2	7	33713000	284730000	0.212	1.788
Aco006415.1	PI-PLC X domain-containing protein At5g67130 OS=Arabidopsis thaliana GN=At5g67130 PE=1 SV=1	2.123	Up	7.9	62.67	9.9269	6	4	4	1	5	2	4	2	4	13229000	28079000	0.641	1.359
Aco006438.1	Triphosphate tunel metalloenzyme 3 OS=Arabidopsis thaliana GN=TTM3 PE=1 SV=1	0.546	Down	14.9	23.028	8.9522	5	3	3	3	2	3	3	3	3	52782000	28818000	1.294	0.706
Aco006440.1	Uncharacterized protein	0.594	Down	18.9	32.67	14.755	5	4	4	2	3	3	3	3	3	31025000	18438000	1.254	0.746
Aco006449.1	"Chaperone protein dnaJ A6, chloroplastic OS=Arabidopsis thaliana GN=DJA6 PE=2 SV=2"	1.526	Up	36.2	48.313	106.53	28	12	8	10	18	11	12	7	8	349740000	533590000	0.792	1.208
Aco006450.1	"Peptidyl-prolyl cis-trans isomerase CYP28, chloroplastic OS=Arabidopsis thaliana GN=CYP28 PE=1 SV=1"	0.229	Down	12.4	27.726	6.4865	3	3	3	3	0	3	2	3	2	24149000	5535700	1.627	0.373
Aco006453.1	"Probable adenylate kinase 5, chloroplastic OS=Oryza sativa subsp. japonica GN=Os08g0288200 PE=2 SV=2"	0.263	Down	22.5	65.663	40.052	25	12	12	17	8	12	9	12	9	302150000	79351000	1.584	0.416
Aco006471.1	Transmembrane 9 superfamily member 8 OS=Arabidopsis thaliana GN=TMN8 PE=2 SV=1	0.344	Down	2.8	73.55	4.7057	3	2	2	1	2	2	2	2	2	15395000	5294700	1.488	0.512
Aco006480.1	Eukaryotic translation initiation factor isoform 4G-1 OS=Oryza sativa subsp. japonica GN=Os04g0499300 PE=2 SV=2	2.046	Up	30.3	57.6	60.435	29	17	15	9	20	12	17	10	15	140010000	286510000	0.657	1.343
Aco006487.1	Aspartyl protease family protein At5g10770 OS=Arabidopsis thaliana GN=At5g10770 PE=2 SV=1	0.665	Down	7.3	53.941	9.5962	6	3	3	3	3	3	3	3	3	42135000	28040000	1.201	0.799
Aco006497.1	Uncharacterized protein	0.662	Down	9.2	57.946	5.8662	5	4	4	2	3	3	4	3	4	31328000	20740000	1.203	0.797
Aco006516.1	"Aspartate carbamoyltransferase 2, chloroplastic OS=Pisum sativum GN=PYRB2 PE=2 SV=1"	0.472	Down	12.9	42.233	4.3439	3	3	3	3	0	3	2	3	2	32153000	15162000	1.359	0.641
Aco006528.1	Putative glucose-6-phosphate 1-epimerase OS=Cenchrus ciliaris PE=2 SV=1	0.658	Down	60.6	35.179	105.78	49	16	15	23	26	15	16	14	15	1767900000	1162900000	1.206	0.794
Aco006561.1	"Glucan endo-1,3-beta-glucosidase 6 OS=Arabidopsis thaliana GN=At5g58090 PE=1 SV=2"	1.625	Up	17.6	52.579	27.137	13	6	5	5	8	6	6	5	5	68713000	111650000	0.762	1.238
Aco006566.1	Probable protein phosphatase 2C 44 OS=Oryza sativa subsp. japonica GN=Os04g0609600 PE=2 SV=1	1.531	Up	8.8	33.615	6.8425	4	3	3	1	3	2	3	2	3	9249200	14163000	0.79	1.21
Aco006576.1	26S proteasome non-ATPase regulatory subunit 8 homolog A OS=Arabidopsis thaliana GN=RPN12A PE=1 SV=1	1.595	Up	46.7	26.047	80.031	17	8	8	7	10	8	7	8	7	179130000	285660000	0.771	1.229
Aco006590.1	Probable cinnamyl alcohol dehydrogenase 3 OS=Oryza sativa subsp. japonica GN=CAD3 PE=2 SV=1	0.666	Down	19.3	39.252	16.333	11	6	6	6	5	5	6	5	6	71680000	47738000	1.2	0.8
Aco006593.1	Polygalacturonase QRT3 OS=Arabidopsis thaliana GN=QRT3 PE=2 SV=1	0.501	Down	14.3	49.877	25.992	6	5	5	4	2	5	3	5	3	92996000	46572000	1.333	0.667
Aco006605.1	"Probable gamma-aminobutyrate transaminase 3, mitochondrial OS=Oryza sativa subsp. indica GN=OsI_28220 PE=3 SV=1"	0.434	Down	21.3	41.607	31.433	14	6	5	7	7	6	6	5	5	365260000	158620000	1.394	0.606
Aco006606.1	"Phosphoglycerate kinase 3, cytosolic OS=Arabidopsis thaliana GN=PGK3 PE=1 SV=1"	0.503	Down	69.1	42.337	176.23	119	25	15	60	59	25	24	15	14	22968000000	11558000000	1.33	0.67
Aco006631.1	AP-4 complex subunit epsilon OS=Arabidopsis thaliana GN=At1g31730 PE=1 SV=1	0.597	Down	3.1	104.32	7.3562	7	3	3	4	3	3	3	3	3	39151000	23365000	1.253	0.747
Aco006661.1	60S ribosomal protein L7a-2 OS=Oryza sativa subsp. japonica GN=RPL7A-2 PE=2 SV=1	0.558	Down	24	29.344	27.86	21	7	3	10	11	7	7	3	3	245640000	137130000	1.283	0.717
Aco006688.1	26S proteasome non-ATPase regulatory subunit 12 homolog A OS=Arabidopsis thaliana GN=RPN5A PE=1 SV=1	0.53	Down	26.4	50.366	49.416	17	11	11	10	7	11	11	11	11	273000000	144680000	1.307	0.693
Aco006698.1	Uncharacterized protein	0.659	Down	40.8	30.593	155.64	50	7	7	27	23	7	7	7	7	4289000000	2828200000	1.205	0.795
Aco006702.1	Uncharacterized protein	0.498	Down	11.7	28.602	11.921	7	3	3	4	3	3	3	3	3	115600000	57512000	1.336	0.664
Aco006731.1	60S ribosomal protein L37a OS=Pseudotsuga menziesii GN=RPL37A PE=3 SV=1	1.682	Up	34.8	10.211	8.907	4	3	3	1	3	3	3	3	3	39183000	65888000	0.746	1.254
Aco006740.1	Uncharacterized protein	2.051	Up	26	45.272	33.007	17	9	9	7	10	9	9	9	9	82295000	168800000	0.655	1.345
Aco006851.1	"50S ribosomal protein L9, chloroplastic OS=Arabidopsis thaliana GN=RPL9 PE=2 SV=1"	1.801	Up	42.6	21.736	16.879	14	7	7	6	8	6	7	6	7	89543000	161260000	0.714	1.286
Aco006856.1	Ubiquitin carboxyl-terminal hydrolase 2 OS=Arabidopsis thaliana GN=UCH2 PE=1 SV=1	1.799	Up	16	38.604	14.427	8	5	5	1	7	4	5	4	5	38228000	68755000	0.715	1.285
Aco006905.1	Alcohol dehydrogenase 1 OS=Petunia hybrida GN=ADH1 PE=1 SV=1	0.305	Down	30.3	79.193	57.493	30	17	13	19	11	16	15	12	11	476220000	145340000	1.532	0.468
Aco006938.1	"Carboxyl-terminal-processing peptidase 2, chloroplastic OS=Arabidopsis thaliana GN=CTPA2 PE=1 SV=1"	0.46	Down	8.8	58.652	6.1129	4	4	4	2	2	3	4	3	4	22865000	10510000	1.37	0.63
Aco006940.1	Uncharacterized protein	0.431	Down	13.7	36	20.178	8	3	3	4	4	3	3	3	3	84563000	36484000	1.397	0.603
Aco006949.1	Heterogeneous nuclear ribonucleoprotein 1 OS=Arabidopsis thaliana GN=RNP1 PE=1 SV=1	3.094	Up	19.4	46.019	24.364	15	6	5	6	9	6	6	5	5	124990000	386780000	0.488	1.512
Aco006983.1	N-alpha-acetyltransferase MAK3 OS=Arabidopsis thaliana GN=MAK3 PE=2 SV=1	1.997	Up	15.4	24.683	8.6363	6	3	3	1	5	3	3	3	3	14945000	29849000	0.667	1.333
Aco006991.1	Clathrin interactor EPSIN 2 OS=Arabidopsis thaliana GN=EPSIN2 PE=1 SV=1	5.664	Up	6.5	99.318	28.074	3	3	3	0	3	2	3	2	3	4464700	25286000	0.3	1.7
Aco006995.1	"4-hydroxy-3-methylbut-2-en-1-yl diphosphate synthase (ferredoxin), chloroplastic OS=Oryza sativa subsp. japonica GN=ISPG PE=2 SV=1"	0.611	Down	27.6	83.379	152.2	35	18	18	19	16	18	17	18	17	422340000	258160000	1.241	0.759
Aco007053.1	"UPF0051 protein ABCI8, chloroplastic OS=Arabidopsis thaliana GN=ABCI8 PE=2 SV=1"	0.664	Down	17.1	59.546	31.107	11	7	7	5	6	6	7	6	7	71416000	47440000	1.202	0.798
Aco007057.1	"Monothiol glutaredoxin-S12, chloroplastic OS=Oryza sativa subsp. japonica GN=GRXS12 PE=2 SV=1"	2.324	Up	29.8	32.295	18.479	14	8	8	5	9	7	8	7	8	82311000	191270000	0.602	1.398
Aco007078.1	Tetraketide alpha-pyrone reductase 1 OS=Arabidopsis thaliana GN=TKPR1 PE=1 SV=1	1.716	Up	11.2	37.504	10.468	8	4	3	4	4	4	4	3	3	13314000	22847000	0.736	1.264
Aco007079.1	"Ferritin-2, chloroplastic OS=Vigna unguiculata GN=PFE2 PE=2 SV=2"	3.423	Up	39.3	28.15	27.798	18	6	4	6	12	6	6	4	4	263020000	900370000	0.452	1.548
Aco007091.1	"Carbamoyl-phosphate synthase small chain, chloroplastic OS=Oryza sativa subsp. japonica GN=CARA PE=2 SV=2"	0.374	Down	9.3	29.319	6.3451	4	2	2	2	2	2	2	2	2	74940000	28063000	1.455	0.545
Aco007099.1	"Alanine--glyoxylate aminotransferase 2 homolog 3, mitochondrial OS=Arabidopsis thaliana GN=At3g08860 PE=2 SV=1"	1.695	Up	12.8	51.131	18.46	5	4	4	0	5	4	4	4	4	24136000	40910000	0.742	1.258
Aco007121.1	"Protein FATTY ACID EXPORT 3, chloroplastic OS=Arabidopsis thaliana GN=FAX3 PE=2 SV=2"	4.753	Up	12.7	35.888	77.549	11	3	3	5	6	3	3	3	3	81705000	388330000	0.348	1.652
Aco007128.1	"Serine/threonine-protein kinase STN8, chloroplastic OS=Arabidopsis thaliana GN=STN8 PE=2 SV=1"	0.422	Down	12.6	54.831	18.776	9	6	6	6	3	6	4	6	4	53788000	22693000	1.407	0.593
Aco007130.1	Probable inactive receptor kinase At5g58300 OS=Arabidopsis thaliana GN=At5g58300 PE=2 SV=1	0.388	Down	6.4	69.959	7.513	5	3	3	1	4	2	3	2	3	48466000	18828000	1.44	0.56
Aco007133.1	26S protease regulatory subunit 6B homolog OS=Arabidopsis thaliana GN=RPT3 PE=1 SV=1	5.635	Up	33	49.164	65.541	17	11	10	3	14	5	11	5	10	54037000	304480000	0.301	1.699
Aco007135.1	"Serotonin N-acetyltransferase 1, chloroplastic OS=Oryza sativa subsp. indica GN=SNAT1 PE=3 SV=3"	0.5	Down	19	27.889	9.1778	3	3	3	3	0	3	2	3	2	22175000	11092000	1.333	0.667
Aco007146.1	"2,3-bisphosphoglycerate-independent phosphoglycerate mutase OS=Mesembryanthemum crystallinum GN=PGM1 PE=2 SV=1"	0.327	Down	50.8	62.847	269.19	141	27	24	85	56	27	25	24	22	23297000000	7624100000	1.507	0.493
Aco007159.1	Uncharacterized protein	2.384	Up	16.9	34.191	36.266	6	4	4	0	6	2	4	2	4	32001000	76303000	0.591	1.409
Aco007200.1	Protein SAD1/UNC-84 domain protein 1 OS=Arabidopsis thaliana GN=SUN1 PE=1 SV=1	1.596	Up	22.1	50.85	28.744	15	8	8	4	11	6	8	6	8	112650000	179790000	0.77	1.23
Aco007226.1	Uncharacterized protein	2.869	Up	4.7	202.31	18.02	8	8	8	0	8	4	8	4	8	14008000	40193000	0.517	1.483
Aco007249.1	"DNA-(apurinic or apyrimidinic site) lyase, chloroplastic OS=Arabidopsis thaliana GN=ARP PE=1 SV=2"	0.292	Down	11.5	57.022	11.457	5	5	5	0	5	2	5	2	5	161270000	47169000	1.547	0.453
Aco007262.1	"Protein RETICULATA-RELATED 4, chloroplastic OS=Arabidopsis thaliana GN=RER4 PE=2 SV=1"	3.375	Up	25.4	37.826	32.57	10	8	7	0	10	6	8	5	7	97076000	327620000	0.457	1.543
Aco007274.1	Stem-specific protein TSJT1 OS=Nicotiana tabacum GN=TSJT1 PE=2 SV=1	0.509	Down	33.6	25.623	58.61	22	5	5	10	12	5	5	5	5	951770000	484110000	1.326	0.674
Aco007283.1	"Tryptophan--tRNA ligase, cytoplasmic OS=Arabidopsis thaliana GN=At3g04600 PE=2 SV=1"	1.667	Up	21.5	47.747	35.885	12	7	7	3	9	6	7	6	7	50915000	84866000	0.75	1.25
Aco007295.1	"Protease Do-like 2, chloroplastic OS=Arabidopsis thaliana GN=DEGP2 PE=1 SV=2"	1.543	Up	29.6	62.466	90.223	40	13	13	19	21	12	13	12	13	356140000	549460000	0.787	1.213
Aco007306.1	Sucrose-phosphatase 2 OS=Oryza sativa subsp. japonica GN=SPP2 PE=1 SV=1	0.491	Down	36.5	56.208	100.26	44	13	13	24	20	12	12	12	12	800790000	393240000	1.341	0.659
Aco007341.1	"Dihydrolipoyl dehydrogenase 1, mitochondrial OS=Arabidopsis thaliana GN=LPD1 PE=1 SV=2"	0.543	Down	50.8	25.762	76.569	44	14	14	24	20	13	13	13	13	2693400000	1462800000	1.296	0.704
Aco007373.1	"Dihydrolipoyl dehydrogenase 1, chloroplastic OS=Arabidopsis thaliana GN=LPD1 PE=2 SV=1"	1.647	Up	31.7	60.548	89.535	39	14	14	15	24	13	14	13	14	440630000	725580000	0.756	1.244
Aco007378.1	60S ribosomal protein L10 OS=Vitis riparia GN=RPL10 PE=2 SV=1	1.898	Up	42.4	25.451	16.901	18	8	2	8	10	7	8	2	2	117350000	222690000	0.69	1.31
Aco007393.1	Pathogenesis-related protein STH-2 OS=Solanum tuberosum GN=STH-2 PE=2 SV=1	2.432	Up	36.9	17.578	27.368	10	5	5	4	6	4	5	4	5	96593000	234900000	0.583	1.417
Aco007410.1	"50S ribosomal protein L24, chloroplastic OS=Nicotiana tabacum GN=RPL24 PE=1 SV=1"	1.961	Up	14.2	25.358	7.642	6	3	3	3	3	3	3	3	3	46863000	91910000	0.675	1.325
Aco007432.1	Signal recognition particle 14 kDa protein OS=Arabidopsis thaliana GN=SRP14 PE=2 SV=2	1.739	Up	12.3	14.62	1.5568	2	2	2	0	2	2	2	2	2	5181200	9008900	0.73	1.27
Aco007465.1	"Probable gamma-aminobutyrate transaminase 3, mitochondrial OS=Oryza sativa subsp. indica GN=OsI_28220 PE=3 SV=1"	0.492	Down	22.2	51.955	43.546	25	7	6	15	10	7	7	6	6	318250000	156470000	1.341	0.659
Aco007472.1	36.4 kDa proline-rich protein OS=Solanum lycopersicum GN=TPRP-F1 PE=2 SV=1	0.508	Down	14.7	14.968	5.104	6	2	2	4	2	2	2	2	2	47291000	24026000	1.326	0.674
Aco007526.1	"Hexokinase-4, chloroplastic OS=Oryza sativa subsp. japonica GN=HXK4 PE=2 SV=1"	0.442	Down	15.3	54.511	14.185	6	6	5	4	2	6	5	5	4	46890000	20747000	1.387	0.613
Aco007557.1	"Heat shock 70 kDa protein, mitochondrial OS=Phaseolus vulgaris PE=2 SV=1"	1.581	Up	33.4	72.343	214.76	107	21	15	45	62	20	21	14	15	2379200000	3761100000	0.775	1.225
Aco007559.1	"Pyridoxal reductase, chloroplastic OS=Arabidopsis thaliana GN=PLR1 PE=1 SV=1"	0.601	Down	18.2	42.067	14.239	13	7	7	7	6	6	7	6	7	45793000	27536000	1.249	0.751
Aco007584.1	Probable serine protease EDA2 OS=Arabidopsis thaliana GN=EDA2 PE=2 SV=2	2.783	Up	28.8	55.786	61.633	28	13	13	7	21	10	13	10	13	321440000	894520000	0.529	1.471
Aco007607.1	"Thylakoid lumenal protein TL20.3, chloroplastic OS=Arabidopsis thaliana GN=TL20.3 PE=1 SV=1"	2.375	Up	45.8	27.373	74.429	25	8	8	9	16	7	8	7	8	160720000	381710000	0.593	1.407
Aco007608.1	U1 small nuclear ribonucleoprotein 70 kDa OS=Arabidopsis thaliana GN=RNU1 PE=1 SV=1	1.929	Up	6.7	62.568	9.1335	5	3	3	1	4	3	3	3	3	14951000	28847000	0.683	1.317
Aco007624.1	Membrane steroid-binding protein 2 OS=Arabidopsis thaliana GN=MSBP2 PE=1 SV=1	0.643	Down	4.7	23.066	4.3534	3	1	1	1	2	1	1	1	1	213840000	137590000	1.217	0.783
Aco007656.1	KH domain-containing protein At4g18375 OS=Arabidopsis thaliana GN=At4g18375 PE=2 SV=1	2.621	Up	8	70.614	9.4784	5	5	5	0	5	2	5	2	5	15823000	41468000	0.552	1.448
Aco007665.1	"Protein TIC110, chloroplastic OS=Arabidopsis thaliana GN=TIC110 PE=1 SV=1"	0.666	Down	30.5	112.25	199.96	54	30	30	21	33	19	30	19	30	1059400000	705310000	1.201	0.799
Aco007686.1	Actin-related protein 4 OS=Oryza sativa subsp. japonica GN=ARP4 PE=2 SV=1	1.639	Up	24.3	48.743	25.903	9	7	7	3	6	7	6	7	6	49900000	81811000	0.758	1.242
Aco007690.1	Uncharacterized protein	2.016	Up	9	26.372	1.4546	2	2	2	0	2	2	2	2	2	6623200	13350000	0.663	1.337
Aco007694.1	"ATP-dependent Clp protease proteolytic subunit 2, mitochondrial OS=Arabidopsis thaliana GN=CLPP2 PE=1 SV=1"	1.566	Up	11.5	33.713	10.899	11	3	3	5	6	3	3	3	3	119030000	186440000	0.779	1.221
Aco007712.1	Basic transcription factor 3 OS=Arabidopsis thaliana GN=BTF3 PE=1 SV=1	2.197	Up	45.3	19.824	44.496	13	7	6	4	9	4	7	3	6	72186000	158570000	0.626	1.374
Aco007715.1	40S ribosomal protein S17 OS=Solanum lycopersicum GN=RPS17 PE=2 SV=3	1.865	Up	17.5	21.418	9.5692	9	4	4	3	6	3	4	3	4	70789000	131990000	0.698	1.302
Aco007734.1	Malate dehydrogenase OS=Nicotiana tabacum GN=MD1 PE=1 SV=1	0.407	Down	44.3	35.652	66.503	14	10	3	7	7	10	10	3	3	1794400000	730460000	1.421	0.579
Aco007756.1	UDP-glucose:glycoprotein glucosyltransferase OS=Arabidopsis thaliana GN=UGGT PE=1 SV=1	0.606	Down	6.9	185.8	27.975	13	9	9	7	6	9	8	9	8	87011000	52701000	1.246	0.754
Aco007775.1	"Fructose-bisphosphate aldolase 1, cytoplasmic OS=Oryza sativa subsp. japonica GN=FBA1 PE=1 SV=2"	0.554	Down	11.5	38.547	27.817	5	3	1	3	2	3	3	1	1	2683400000	1486000000	1.287	0.713
Aco007778.1	"1,4-alpha-glucan-branching enzyme 1, chloroplastic/amyloplastic OS=Pisum sativum GN=SBEI PE=1 SV=1"	0.48	Down	38.7	93.949	164.95	101	29	29	54	47	29	29	29	29	3114100000	1495600000	1.351	0.649
Aco007787.1	60S acidic ribosomal protein P2B OS=Zea mays GN=RPP2B PE=1 SV=1	2.203	Up	10.3	11.729	18.546	6	2	2	3	3	2	2	2	2	324800000	715660000	0.624	1.376
Aco007800.1	"Heme-binding-like protein At3g10130, chloroplastic OS=Arabidopsis thaliana GN=At3g10130 PE=2 SV=1"	0.449	Down	6.9	29.246	3.5373	3	2	2	1	2	2	2	2	2	9907400	4446200	1.38	0.62
Aco007806.1	Sm-like protein LSM3A OS=Arabidopsis thaliana GN=LSM3A PE=1 SV=1	1.84	Up	34.6	12.367	23.44	10	4	4	3	7	4	4	4	4	71949000	132420000	0.704	1.296
Aco007830.1	"2-Cys peroxiredoxin BAS1, chloroplastic OS=Oryza sativa subsp. japonica GN=BAS1 PE=1 SV=1"	1.746	Up	37.8	30.067	154.97	76	12	12	31	45	12	12	12	12	12298000000	21467000000	0.728	1.272
Aco007842.1	Serine/threonine-protein kinase STY8 OS=Arabidopsis thaliana GN=STY8 PE=1 SV=2	0.656	Down	7.4	52.876	6.9513	5	3	3	2	3	3	3	3	3	20130000	13205000	1.208	0.792
Aco007871.1	Nicotinate phosphoribosyltransferase 2 OS=Arabidopsis thaliana GN=NAPRT2 PE=2 SV=1	0.567	Down	9.9	63.207	10.974	11	5	2	7	4	5	5	2	2	56579000	32091000	1.276	0.724
Aco007872.1	40S ribosomal protein S10-2 OS=Oryza sativa subsp. japonica GN=RPS10-2 PE=2 SV=1	2.087	Up	25.8	20.266	17.7	13	5	1	5	8	5	5	1	1	259190000	540980000	0.648	1.352
Aco007882.1	Uncharacterized protein	1.677	Up	28.1	35.566	55.512	25	9	9	11	14	9	8	9	8	253330000	424860000	0.747	1.253
Aco007908.1	"L-ascorbate peroxidase T, chloroplastic OS=Arabidopsis thaliana GN=APXT PE=2 SV=2"	0.648	Down	44.1	47.826	176.02	49	17	11	23	26	17	16	11	11	1441300000	934560000	1.213	0.787
Aco007940.1	"Probable inactive ATP-dependent zinc metalloprotease FTSHI 4, chloroplastic OS=Arabidopsis thaliana GN=FTSHI4 PE=1 SV=1"	1.669	Up	5.8	95.358	16.202	7	4	4	2	5	4	4	4	4	12272000	20486000	0.749	1.251
Aco007953.1	"Pyruvate kinase 2, cytosolic OS=Oryza sativa subsp. japonica GN=Os12g0145700 PE=2 SV=1"	3.39	Up	26	56.931	62.187	7	9	7	0	7	5	9	3	7	22961000	77843000	0.456	1.544
Aco007955.1	"Multiple organellar RNA editing factor 1, mitochondrial OS=Arabidopsis thaliana GN=MORF1 PE=1 SV=1"	2.041	Up	7.7	50.6	3.5419	3	2	2	0	3	2	2	2	2	7526200	15361000	0.658	1.342
Aco007956.1	Methylthioribose-1-phosphate isomerase OS=Zea mays GN=IDI2 PE=2 SV=1	3.235	Up	21.1	37.211	35.914	14	8	8	5	9	6	8	6	8	38619000	124930000	0.472	1.528
Aco007965.1	"Phosphoribosylamine--glycine ligase, chloroplastic OS=Arabidopsis thaliana GN=PUR2 PE=2 SV=2"	1.541	Up	22.5	60.331	43.241	18	9	9	6	12	9	9	9	9	121450000	187190000	0.787	1.213
Aco007998.1	Probable splicing factor 3A subunit 1 OS=Arabidopsis thaliana GN=At1g14650 PE=1 SV=2	1.662	Up	11.8	90.865	28.33	14	8	8	5	9	7	8	7	8	47174000	78399000	0.751	1.249
Aco008012.1	"Ferric reduction oxidase 7, chloroplastic OS=Arabidopsis thaliana GN=FRO7 PE=2 SV=1"	2.763	Up	4.5	84.19	6.7603	4	3	3	1	3	2	3	2	3	10007000	27646000	0.532	1.468
Aco008023.1	Uncharacterized protein	3.125	Up	31.3	31.708	36.386	18	7	7	5	13	7	7	7	7	90056000	281400000	0.485	1.515
Aco008027.1	2-alkenal reductase (NADP(+)-dependent) OS=Nicotiana tabacum GN=DBR PE=1 SV=1	0.633	Down	38.3	38.072	66.482	31	10	9	16	15	10	10	9	9	533320000	337750000	1.225	0.775
Aco008028.1	"Acetolactate synthase small subunit 2, chloroplastic OS=Arabidopsis thaliana GN=At2g31810 PE=1 SV=1"	2.678	Up	22.7	55.061	41.208	17	10	10	6	11	8	10	8	10	112790000	302080000	0.544	1.456
Aco008029.1	Uncharacterized protein	2.694	Up	16.6	86.451	55.066	22	12	12	7	15	10	12	10	12	87487000	235690000	0.541	1.459
Aco008063.1	"Phosphoglycolate phosphatase 1A, chloroplastic OS=Arabidopsis thaliana GN=PGLP1A PE=1 SV=1"	0.588	Down	48.8	40.185	128.61	46	16	15	24	22	16	16	15	15	1485800000	873150000	1.26	0.74
Aco008083.1	"Protoporphyrinogen oxidase, mitochondrial OS=Nicotiana tabacum GN=PPXII PE=1 SV=1"	1.948	Up	38.7	60.003	112.07	46	17	17	15	31	16	16	16	16	331050000	644860000	0.678	1.322
Aco008110.1	"Stromal 70 kDa heat shock-related protein, chloroplastic OS=Pisum sativum GN=HSP70 PE=2 SV=1"	2.279	Up	40.7	83.546	79.471	42	30	13	17	25	27	30	10	13	1208800000	2755000000	0.61	1.39
Aco008163.1	Probable sucrose-phosphate synthase 4 OS=Oryza sativa subsp. japonica GN=SPS4 PE=2 SV=1	0.228	Down	21.4	117.77	75.756	57	19	17	38	19	17	19	16	17	1501300000	342150000	1.629	0.371
Aco008166.1	ER membrane protein complex subunit 7 homolog OS=Arabidopsis thaliana GN=At4g32130 PE=2 SV=1	9.501	Up	7.4	28.024	8.585	4	3	3	1	3	3	3	3	3	4003200	38036000	0.19	1.81
Aco008167.1	Pyrophosphate-energized vacuolar membrane proton pump OS=Vigna radiata var. radiata PE=1 SV=4	3.242	Up	16.1	80.255	118.36	39	13	2	11	28	12	13	2	2	1377100000	4464100000	0.472	1.528
Aco008215.1	"Nucleoid-associated protein At4g30620, chloroplastic OS=Arabidopsis thaliana GN=At4g30620 PE=1 SV=1"	6.463	Up	38.1	20.534	37.618	19	7	7	3	16	4	7	4	7	148540000	959950000	0.268	1.732
Aco008257.1	(DL)-glycerol-3-phosphatase 2 OS=Arabidopsis thaliana GN=GPP2 PE=1 SV=1	0.553	Down	7.3	33.678	2.7109	4	2	2	2	2	2	2	2	2	36989000	20473000	1.287	0.713
Aco008298.1	Aldo-keto reductase family 4 member C9 OS=Arabidopsis thaliana GN=AKR4C9 PE=1 SV=1	0.52	Down	61.6	35.181	83.627	50	17	14	27	23	16	17	13	14	1238100000	643620000	1.316	0.684
Aco008300.1	V-type proton ATPase catalytic subunit A OS=Daucus carota PE=2 SV=1	0.645	Down	65.2	68.611	323.31	322	38	38	175	147	38	37	38	37	47785000000	30804000000	1.216	0.784
Aco008309.1	Proteasome subunit beta type-6 OS=Arabidopsis thaliana GN=PBA1 PE=1 SV=2	1.581	Up	52.4	24.95	99.041	36	11	11	14	22	10	11	10	11	1076800000	1702600000	0.775	1.225
Aco008325.1	"Peptidyl-prolyl cis-trans isomerase FKBP13, chloroplastic OS=Arabidopsis thaliana GN=FKBP13 PE=1 SV=2"	0.099	Down	19.6	23.363	4.7898	6	4	4	6	0	4	2	4	2	145210000	14308000	1.821	0.179
Aco008360.1	14 kDa zinc-binding protein OS=Zea mays GN=ZBP14 PE=1 SV=1	0.382	Down	21.1	19.608	10.657	8	4	4	6	2	4	3	4	3	62448000	23862000	1.447	0.553
Aco008380.1	4-hydroxyphenylpyruvate dioxygenase OS=Arabidopsis thaliana GN=HPD PE=1 SV=2	1.521	Up	19.8	54.67	34.695	13	6	6	5	8	6	6	6	6	89943000	136770000	0.793	1.207
Aco008392.1	Tubulin beta-1 chain OS=Zea mays GN=TUBB1 PE=2 SV=1	11.641	Up	24.5	63.259	92.736	19	11	2	0	19	3	11	1	2	26868000	312760000	0.158	1.842
Aco008397.1	"Twinkle homolog protein, chloroplastic/mitochondrial OS=Arabidopsis thaliana GN=At1g30680 PE=1 SV=1"	2.029	Up	17.7	78.413	37.156	9	9	9	1	8	6	9	6	9	43492000	88258000	0.66	1.34
Aco008399.1	"Thiosulfate/3-mercaptopyruvate sulfurtransferase 1, mitochondrial OS=Arabidopsis thaliana GN=STR1 PE=1 SV=1"	1.736	Up	14.5	72.198	39.653	18	9	9	9	9	8	8	8	8	69710000	120990000	0.731	1.269
Aco008411.1	Probable alpha-glucosidase Os06g0675700 OS=Oryza sativa subsp. japonica GN=Os06g0675700 PE=1 SV=1	2.136	Up	11.4	206.55	60.407	40	13	13	15	25	11	13	11	13	337970000	721820000	0.638	1.362
Aco008415.1	Uncharacterized protein	0.53	Down	10.2	33.553	7.7805	5	3	3	2	3	3	3	3	3	33168000	17585000	1.307	0.693
Aco008417.1	"Probable 3-hydroxyisobutyrate dehydrogenase, mitochondrial OS=Arabidopsis thaliana GN=At4g20930 PE=2 SV=3"	0.292	Down	10.8	47.431	28.213	5	3	3	3	2	2	3	2	3	94072000	27435000	1.548	0.452
Aco008424.1	40S ribosomal protein S12 OS=Hordeum vulgare GN=RPS12 PE=2 SV=1	2.215	Up	47.1	14.935	20.106	17	6	5	6	11	6	6	5	5	265480000	588130000	0.622	1.378
Aco008433.1	"Aconitate hydratase, cytoplasmic OS=Cucurbita maxima PE=2 SV=1"	0.599	Down	40.1	107.57	53.624	38	28	11	19	19	28	27	11	11	480800000	287920000	1.251	0.749
Aco008436.1	"Soluble starch synthase 3, chloroplastic/amyloplastic OS=Solanum tuberosum GN=SS3 PE=1 SV=1"	0.483	Down	21.9	129.36	123.83	37	17	17	21	16	17	15	17	15	829810000	400490000	1.349	0.651
Aco008465.1	Peroxidase 30 OS=Arabidopsis thaliana GN=PER30 PE=1 SV=1	0.33	Down	34.5	36.689	61.004	28	8	8	16	12	8	7	8	7	578820000	190750000	1.504	0.496
Aco008476.1	"Multiple organellar RNA editing factor 9, chloroplastic OS=Arabidopsis thaliana GN=MORF9 PE=1 SV=1"	3.508	Up	19.9	26.789	16.108	6	3	3	2	4	2	3	2	3	33358000	117020000	0.444	1.556
Aco008511.1	"Alpha-1,4 glucan phosphorylase L isozyme, chloroplastic/amyloplastic OS=Ipomoea batatas PE=2 SV=1"	0.276	Down	40.2	112.62	241.75	132	32	32	78	54	32	32	32	32	11402000000	3147200000	1.567	0.433
Aco008512.1	Uncharacterized protein	2.707	Up	56.2	10.478	13.726	10	5	5	5	5	5	5	5	5	66150000	179060000	0.54	1.46
Aco008516.1	"Ankyrin repeat domain-containing protein, chloroplastic OS=Arabidopsis thaliana GN=AKRP PE=1 SV=2"	2.372	Up	21.9	24.275	8.1723	4	5	5	1	3	4	5	4	5	24265000	57559000	0.593	1.407
Aco008572.1	"Allene oxide synthase 1, chloroplastic OS=Oryza sativa subsp. japonica GN=CYP74A1 PE=2 SV=1"	0.393	Down	33.2	53.883	82.917	27	14	14	16	11	14	14	14	14	314640000	123590000	1.436	0.564
Aco008626.1	"Malate dehydrogenase, glyoxysomal OS=Oryza sativa subsp. japonica GN=Os12g0632700 PE=1 SV=3"	0.489	Down	20.2	40.452	19.318	15	6	4	8	7	6	6	4	4	346610000	169640000	1.343	0.657
Aco008631.1	"Soluble inorganic pyrophosphatase 6, chloroplastic OS=Arabidopsis thaliana GN=PPA6 PE=1 SV=1"	0.627	Down	39.3	32.564	43.608	38	10	10	19	19	10	10	10	10	2538400000	1590400000	1.23	0.77
Aco008637.1	Uncharacterized protein	0.635	Down	5.4	66.017	9.9212	8	3	3	4	4	3	3	3	3	32529000	20651000	1.223	0.777
Aco008658.1	"Photosystem I reaction center subunit III, chloroplastic OS=Hordeum vulgare GN=PSAF PE=1 SV=2"	0.005	Down	25	24.716	18.208	21	8	8	19	2	8	3	8	3	7047500000	32391000	1.991	0.009
Aco008662.1	Inosine-5'-monophosphate dehydrogenase OS=Vigna unguiculata GN=impdh PE=1 SV=1	1.847	Up	23.7	52.649	31.79	8	9	9	0	8	4	9	4	9	40887000	75535000	0.702	1.298
Aco008663.1	Tubulin beta-1 chain OS=Zea mays GN=TUBB1 PE=2 SV=1	4.181	Up	42	32.38	25.855	11	8	3	2	9	2	8	1	3	49936000	208780000	0.386	1.614
Aco008684.1	"Oxygen-evolving enhancer protein 2, chloroplastic OS=Fritillaria agrestis GN=PSBP PE=2 SV=1"	0.024	Down	55.3	25.479	111.93	47	11	10	35	12	10	10	9	9	19724000000	468250000	1.954	0.046
Aco008695.1	"Histidinol dehydrogenase, chloroplastic OS=Oryza sativa subsp. japonica GN=HDH PE=2 SV=1"	1.748	Up	21.9	55.609	28.614	14	9	9	4	10	8	8	8	8	97589000	170610000	0.728	1.272
Aco008740.1	Cullin-4 OS=Arabidopsis thaliana GN=CUL4 PE=1 SV=1	1.527	Up	6.1	92.009	10.4	7	5	5	2	5	4	5	4	5	19601000	29926000	0.792	1.208
Aco008764.1	Indole-3-acetaldehyde oxidase OS=Zea mays GN=AO1 PE=1 SV=1	1.543	Up	3.3	460.31	20.067	9	9	9	1	8	7	9	7	9	25835000	39854000	0.787	1.213
Aco008765.1	"Proline--tRNA ligase, chloroplastic/mitochondrial OS=Arabidopsis thaliana GN=OVA6 PE=2 SV=1"	1.538	Up	23.8	61.882	103.61	22	10	10	9	13	9	10	9	10	182720000	280990000	0.788	1.212
Aco008786.1	"Protein LOW PSII ACCUMULATION 1, chloroplastic OS=Arabidopsis thaliana GN=LPA1 PE=1 SV=1"	0.073	Down	15.2	38.328	45.36	5	4	4	5	0	4	2	4	2	210030000	15386000	1.863	0.137
Aco008823.1	Peptidyl-prolyl cis-trans isomerase CYP63 OS=Arabidopsis thaliana GN=CYP63 PE=1 SV=1	1.949	Up	17.3	98.206	119.35	30	11	11	11	19	11	11	11	11	265680000	517900000	0.678	1.322
Aco008829.1	60S ribosomal protein L4-1 OS=Arabidopsis thaliana GN=RPL4A PE=1 SV=1	0.654	Down	52.4	36.749	80.729	40	17	17	23	17	17	17	17	17	658790000	431100000	1.209	0.791
Aco008830.1	"Pyruvate kinase isozyme A, chloroplastic OS=Ricinus communis PE=1 SV=1"	1.788	Up	29.7	70.268	57.979	20	14	14	3	17	11	14	11	14	130970000	234110000	0.717	1.283
Aco008861.1	SKP1-like protein 1B OS=Arabidopsis thaliana GN=SKP1B PE=1 SV=1	3.156	Up	13.4	24.508	1.9723	3	3	2	1	2	2	3	2	2	18902000	59657000	0.481	1.519
Aco008886.1	Uncharacterized protein	1.731	Up	12.7	17.519	5.9434	6	2	2	3	3	2	2	2	2	23173000	40113000	0.732	1.268
Aco008906.1	"Protein LOW PSII ACCUMULATION 1, chloroplastic OS=Arabidopsis thaliana GN=LPA1 PE=1 SV=1"	0.595	Down	15	29.294	7.2014	4	3	3	4	0	3	3	3	3	33055000	19683000	1.254	0.746
Aco008908.1	"Photosystem I reaction center subunit IV, chloroplastic OS=Hordeum vulgare GN=PSAE PE=1 SV=2"	0.028	Down	33.8	15.044	37.718	17	5	5	15	2	5	2	5	2	7453800000	206830000	1.946	0.054
Aco008909.1	"Chaperonin CPN60-2, mitochondrial OS=Zea mays GN=CPN60II PE=2 SV=1"	2.069	Up	49.7	61.07	89.774	27	21	10	8	19	19	21	9	10	171100000	354010000	0.652	1.348
Aco008933.1	Uncharacterized protein	2.387	Up	34.4	39.607	129.41	38	13	13	12	26	12	13	12	13	367880000	878150000	0.59	1.41
Aco008967.1	Eukaryotic translation initiation factor isoform 4E-2 OS=Triticum aestivum PE=1 SV=1	1.555	Up	22	14.114	8.0283	7	3	3	3	4	3	3	3	3	55571000	86424000	0.783	1.217
Aco008995.1	Protein C2-DOMAIN ABA-RELATED 4 OS=Arabidopsis thaliana GN=CAR4 PE=1 SV=1	0.604	Down	32.9	18.154	13.601	9	4	4	4	5	4	4	4	4	74467000	44976000	1.247	0.753
Aco009017.1	Protein FLX-like 1 OS=Arabidopsis thaliana GN=FLXL1 PE=1 SV=1	1.82	Up	11.4	35.795	38.008	6	3	3	2	4	3	3	3	3	10703000	19481000	0.709	1.291
Aco009018.1	SH3 domain-containing protein 3 OS=Arabidopsis thaliana GN=SH3P3 PE=1 SV=1	0.537	Down	3.6	46.05	4.1602	2	1	1	0	2	1	1	1	1	18263000	9806600	1.301	0.699
Aco009024.1	"5'-adenylylsulfate reductase 3, chloroplastic OS=Arabidopsis thaliana GN=APR3 PE=2 SV=2"	0.411	Down	22.9	52.536	44.205	19	10	10	10	9	9	9	9	9	321730000	132260000	1.417	0.583
Aco009025.1	"Methionine aminopeptidase 1B, chloroplastic OS=Arabidopsis thaliana GN=MAP1B PE=2 SV=2"	1.711	Up	12	42.139	19.636	3	3	3	0	3	2	3	2	3	12710000	21741000	0.738	1.262
Aco009033.1	"ATP synthase gamma chain 1, chloroplastic OS=Arabidopsis thaliana GN=ATPC1 PE=1 SV=1"	0.011	Down	35.6	41.384	96.506	28	12	12	25	3	12	6	12	6	4200100000	47775000	1.978	0.022
Aco009034.1	"Putative aconitate hydratase, cytoplasmic OS=Oryza sativa subsp. japonica GN=Os08g0191100 PE=3 SV=1"	0.253	Down	9.4	106.97	42.458	8	8	1	5	3	8	8	1	1	43395000	10976000	1.596	0.404
Aco009125.1	"Cytochrome b6-f complex iron-sulfur subunit, chloroplastic OS=Oryza sativa subsp. japonica GN=petC PE=1 SV=1"	0.045	Down	25.4	25.098	24.61	19	5	5	13	6	5	5	5	5	6438100000	289270000	1.914	0.086
Aco009131.1	"Chlorophyll a-b binding protein CP29.2, chloroplastic OS=Arabidopsis thaliana GN=LHCB4.2 PE=1 SV=1"	0.01	Down	39.1	31.301	67.947	26	11	11	26	0	11	4	11	4	5268100000	54525000	1.98	0.02
Aco009132.1	"Protein THYLAKOID FORMATION1, chloroplastic OS=Oryza sativa subsp. japonica GN=THF1 PE=2 SV=1"	0.197	Down	29.3	33.287	56.42	25	8	8	17	8	8	7	8	7	871140000	171760000	1.671	0.329
Aco009134.1	"Chlorophyll a-b binding protein 13, chloroplastic OS=Solanum lycopersicum GN=CAB13 PE=1 SV=1"	0.007	Down	35.4	28.849	16.258	24	5	5	21	3	5	3	5	3	6720800000	43998000	1.987	0.013
Aco009149.1	"Peptidyl-prolyl cis-trans isomerase CYP37, chloroplastic OS=Arabidopsis thaliana GN=CYP37 PE=1 SV=3"	1.924	Up	10.4	85.849	42.982	16	8	8	5	11	5	8	5	8	78274000	150610000	0.684	1.316
Aco009158.1	"Superoxide dismutase [Cu-Zn], chloroplastic OS=Solidago canadensis var. scabra GN=SODCP PE=2 SV=1"	1.705	Up	45	23.616	137	41	6	5	16	25	5	6	4	5	6261900000	10677000000	0.739	1.261
Aco009180.1	Uncharacterized protein	3.312	Up	17.5	31.858	16.575	5	4	4	0	5	2	4	2	4	7344800	24326000	0.464	1.536
Aco009199.1	HMG1/2-like protein OS=Ipomoea nil PE=2 SV=1	1.517	Up	16.4	15.823	2.9602	5	3	3	1	4	3	3	3	3	31504000	47806000	0.794	1.206
Aco009201.1	EH domain-containing protein 2 OS=Arabidopsis thaliana GN=EHD2 PE=1 SV=1	2.863	Up	4.3	117.33	8.8796	5	4	4	1	4	2	4	2	4	7634100	21857000	0.518	1.482
Aco009229.1	Putative 4-hydroxy-4-methyl-2-oxoglutarate aldolase 2 OS=Arabidopsis thaliana GN=At5g16450 PE=1 SV=1	0.545	Down	27	19.045	11.277	9	4	4	5	4	4	4	4	4	154620000	84250000	1.295	0.705
Aco009247.1	"Pentatricopeptide repeat-containing protein At1g61870, mitochondrial OS=Arabidopsis thaliana GN=PPR336 PE=2 SV=2"	1.74	Up	14.9	43.613	19.79	5	4	4	0	5	3	4	3	4	16313000	28384000	0.73	1.27
Aco009256.1	"Photosystem II stability/assembly factor HCF136, chloroplastic OS=Oryza sativa subsp. japonica GN=HCF136 PE=3 SV=1"	0.11	Down	40.3	45.428	133.45	41	18	18	30	11	18	12	18	12	1580700000	173370000	1.802	0.198
Aco009283.1	"Protein ABCI7, chloroplastic OS=Arabidopsis thaliana GN=ABCI7 PE=1 SV=1"	0.491	Down	11.9	53.485	14.123	6	4	4	2	4	2	4	2	4	47127000	23128000	1.342	0.658
Aco009295.1	ABC transporter F family member 3 OS=Arabidopsis thaliana GN=ABCF3 PE=1 SV=1	1.581	Up	10	79.988	52.123	8	6	6	2	6	5	6	5	6	46209000	73067000	0.775	1.225
Aco009300.1	"K(+) efflux antiporter 2, chloroplastic OS=Arabidopsis thaliana GN=KEA2 PE=1 SV=2"	0.592	Down	16.3	130.2	50.109	18	13	13	5	13	6	13	6	13	182860000	108190000	1.257	0.743
Aco009301.1	V-type proton ATPase subunit F OS=Arabidopsis thaliana GN=VHA-F PE=2 SV=1	2.155	Up	47.7	14.494	23.652	17	6	6	6	11	6	6	6	6	207160000	446520000	0.634	1.366
Aco009322.1	Quercetin 3-O-methyltransferase 1 OS=Chrysosplenium americanum GN=OMT1 PE=1 SV=1	3.521	Up	37.4	38.522	56.562	11	8	8	2	9	5	8	5	8	45671000	160830000	0.442	1.558
Aco009343.1	Uncharacterized protein	0.589	Down	20	23.005	16.391	11	4	4	5	6	4	4	4	4	102700000	60460000	1.259	0.741
Aco009351.1	SKP1-like protein 1B OS=Arabidopsis thaliana GN=SKP1B PE=1 SV=1	7.327	Up	12.3	55.798	31.673	9	5	4	0	9	2	5	2	4	10475000	76749000	0.24	1.76
Aco009360.1	Probable L-ascorbate peroxidase 4 OS=Oryza sativa subsp. japonica GN=APX4 PE=2 SV=1	1.522	Up	30.3	36.545	56.862	28	11	10	13	15	11	11	10	10	934800000	1422800000	0.793	1.207
Aco009394.1	"Proline--tRNA ligase, cytoplasmic OS=Arabidopsis thaliana GN=At3g62120 PE=1 SV=1"	5.236	Up	51.9	57.564	125.58	34	21	21	4	30	11	21	11	21	140120000	733650000	0.321	1.679
Aco009466.1	"Stromal processing peptidase, chloroplastic OS=Oryza sativa subsp. japonica GN=SPP PE=2 SV=2"	0.428	Down	9.3	140.65	49.947	22	10	10	12	10	10	10	10	10	186310000	79769000	1.4	0.6
Aco009473.1	Probable small nuclear ribonucleoprotein G OS=Arabidopsis thaliana GN=At2g23930 PE=2 SV=1	1.852	Up	38.8	8.9593	10.087	7	3	3	3	4	3	3	3	3	87213000	161540000	0.701	1.299
Aco009474.1	Sanguinarine reductase OS=Eschscholzia californica GN=SARED1 PE=1 SV=1	0.389	Down	13.7	34.822	6.5438	3	3	3	2	1	3	3	3	3	32248000	12537000	1.44	0.56
Aco009498.1	Oligouridylate-binding protein 1B OS=Arabidopsis thaliana GN=UBP1B PE=1 SV=1	2.089	Up	12.4	45.97	4.5764	4	6	2	1	3	6	6	2	2	13351000	27889000	0.647	1.353
Aco009501.1	"20 kDa chaperonin, chloroplastic OS=Arabidopsis thaliana GN=CPN20 PE=1 SV=2"	1.548	Up	54.8	27.412	90.226	34	11	10	14	20	9	11	8	10	521180000	806680000	0.785	1.215
Aco009507.1	40S ribosomal protein SA OS=Vitis vinifera GN=GSVIVT00034021001 PE=3 SV=1	2.081	Up	28.7	33.586	36.983	8	7	2	4	4	7	6	2	2	68499000	142520000	0.649	1.351
Aco009508.1	Sucrose synthase 1 OS=Oryza sativa subsp. japonica GN=SUS1 PE=1 SV=1	2.131	Up	50.1	93.061	211.17	136	37	28	55	81	36	37	27	28	2963700000	6316100000	0.639	1.361
Aco009567.1	"Copper-transporting ATPase PAA1, chloroplastic OS=Arabidopsis thaliana GN=PAA1 PE=2 SV=1"	4.304	Up	15.8	21.705	8.1578	7	3	3	2	5	3	3	3	3	59796000	257380000	0.377	1.623
Aco009582.1	Uncharacterized protein	2.072	Up	7.6	93.074	14.124	6	5	2	1	5	3	5	1	2	31141000	64539000	0.651	1.349
Aco009590.1	Developmentally-regulated G-protein 3 OS=Arabidopsis thaliana GN=DRG3 PE=1 SV=1	2.149	Up	2.4	41.255	2.3086	2	1	1	0	2	1	1	1	1	2943300	6324000	0.635	1.365
Aco009618.1	KH domain-containing protein At4g18375 OS=Arabidopsis thaliana GN=At4g18375 PE=2 SV=1	2.039	Up	24.7	57.539	34.649	14	10	10	4	10	6	10	6	10	118160000	240940000	0.658	1.342
Aco009641.1	Uncharacterized protein	2.383	Up	17	33.945	18.294	11	4	4	3	8	3	4	3	4	37550000	89482000	0.591	1.409
Aco009644.1	"Glucose-1-phosphate adenylyltransferase large subunit 1, chloroplastic OS=Arabidopsis thaliana GN=ADG2 PE=1 SV=3"	0.339	Down	39.1	57.813	155.28	78	20	19	48	30	20	19	19	18	5055400000	1712900000	1.494	0.506
Aco009646.1	Probable ubiquitin-conjugating enzyme E2 16 OS=Arabidopsis thaliana GN=UBC16 PE=2 SV=1	1.82	Up	5.6	18.301	2.3236	2	1	1	1	1	1	1	1	1	8857700	16119000	0.709	1.291
Aco009652.1	"Probable zinc metalloprotease EGY3, chloroplastic OS=Oryza sativa subsp. japonica GN=EGY3 PE=2 SV=1"	0.14	Down	5.1	61.677	6.5831	3	3	3	3	0	3	2	3	2	52084000	7315200	1.754	0.246
Aco009663.1	Hsp70-Hsp90 organizing protein 3 OS=Arabidopsis thaliana GN=HOP3 PE=2 SV=1	1.842	Up	12.6	47.882	15.349	6	3	3	3	3	3	3	3	3	25565000	47094000	0.704	1.296
Aco009670.1	"Glutathione reductase, chloroplastic (Fragment) OS=Nicotiana tabacum GN=GOR PE=1 SV=1"	2.493	Up	44.9	60.901	219.2	74	21	21	25	49	19	21	19	21	962450000	2399700000	0.573	1.427
Aco009679.1	"ATP sulfurylase 1, chloroplastic OS=Arabidopsis thaliana GN=APS1 PE=1 SV=1"	0.36	Down	12.8	52.425	10.956	5	5	5	5	0	5	3	5	3	36865000	13261000	1.471	0.529
Aco009712.1	30-kDa cleavage and polyadenylation specificity factor 30 OS=Arabidopsis thaliana GN=CPSF30 PE=1 SV=1	1.798	Up	5.6	72.449	13.146	3	3	2	2	1	3	3	2	2	11613000	20885000	0.715	1.285
Aco009807.1	"Crocetin glucosyltransferase, chloroplastic OS=Gardenia jasminoides GN=UGT75L6 PE=1 SV=1"	0.622	Down	5.1	62.143	6.3889	4	3	3	2	2	3	3	3	3	30255000	18821000	1.233	0.767
Aco009813.1	MAR-binding filament-like protein 1-1 OS=Nicotiana tabacum GN=MFP1-1 PE=2 SV=1	0.634	Down	16.7	91.079	50.433	22	12	12	11	11	10	12	10	12	237640000	150590000	1.224	0.776
Aco009822.1	FRIGIDA-like protein 4a OS=Arabidopsis thaliana GN=FRL4A PE=2 SV=1	1.654	Up	3.9	55.788	4.6158	3	2	2	1	2	2	2	2	2	7003100	11582000	0.754	1.246
Aco009827.1	"Short-chain dehydrogenase TIC 32, chloroplastic OS=Pisum sativum GN=TIC32 PE=1 SV=1"	2.183	Up	58.4	35.596	167.9	35	13	13	14	21	13	13	13	13	419180000	915040000	0.628	1.372
Aco009899.1	Nucleosome assembly protein 1;2 OS=Oryza sativa subsp. indica GN=NAP1;2 PE=1 SV=1	0.372	Down	13.1	35.04	7.1514	5	4	4	3	2	4	3	4	3	93976000	34916000	1.458	0.542
Aco009939.1	Protein BTR1 OS=Arabidopsis thaliana GN=BTR1 PE=1 SV=1	2.171	Up	10.5	68.178	36.703	9	5	5	2	7	4	5	4	5	75485000	163890000	0.631	1.369
Aco009949.1	ATP-dependent 6-phosphofructokinase 3 OS=Arabidopsis thaliana GN=PFK3 PE=1 SV=1	0.412	Down	15.9	57.916	7.1543	3	7	1	3	0	7	7	1	1	39953000	16451000	1.417	0.583
Aco009950.1	Mitochondrial-processing peptidase subunit alpha OS=Solanum tuberosum GN=MPP PE=1 SV=1	0.456	Down	32.3	61.316	107.83	38	13	11	21	17	13	12	11	10	1170500000	533170000	1.374	0.626
Aco009951.1	Stem 28 kDa glycoprotein OS=Glycine max GN=VSPA PE=2 SV=1	1.971	Up	17.5	28.828	13.861	5	3	3	2	3	2	3	2	3	13716000	27039000	0.673	1.327
Aco009958.1	Profilin OS=Ananas comosus PE=1 SV=1	0.597	Down	16.7	14.182	6.0647	13	2	2	6	7	2	2	2	2	400900000	239460000	1.252	0.748
Aco010015.1	CBL-interacting serine/threonine-protein kinase 12 OS=Arabidopsis thaliana GN=CIPK12 PE=1 SV=1	1.653	Up	4.8	54.071	3.5648	4	3	3	1	3	2	3	2	3	9140900	15113000	0.754	1.246
Aco010025.1	Phosphoenolpyruvate carboxylase 2 OS=Sorghum bicolor PE=3 SV=1	0.186	Down	57.6	109.87	323.31	343	58	47	214	129	57	55	46	44	104000000000	19347000000	1.686	0.314
Aco010027.1	14-3-3-like protein D OS=Glycine max GN=GF14D PE=2 SV=1	0.394	Down	11.7	29.082	15.71	5	2	1	3	2	2	2	1	1	77331000	30483000	1.435	0.565
Aco010047.1	Nucleolin 1 OS=Arabidopsis thaliana GN=NUCL1 PE=1 SV=1	2.876	Up	10.6	70.173	28.14	11	6	6	4	7	5	6	5	6	34113000	98100000	0.516	1.484
Aco010059.1	Histone deacetylase HDT2 OS=Zea mays GN=HDT2 PE=1 SV=1	1.811	Up	70	12.549	42.512	18	7	5	6	12	7	7	5	5	369290000	668780000	0.711	1.289
Aco010108.1	Cell division cycle 5-like protein OS=Arabidopsis thaliana GN=CDC5 PE=1 SV=2	2.352	Up	8.9	116.37	18.474	12	9	9	1	11	6	9	6	9	32207000	75758000	0.597	1.403
Aco010152.1	Serine/arginine-rich splicing factor RSZ21 OS=Arabidopsis thaliana GN=RSZ21 PE=1 SV=1	1.799	Up	6.6	51.974	9.8944	5	2	2	3	2	2	2	2	2	40757000	73342000	0.714	1.286
Aco010154.1	Alcohol dehydrogenase class-3 OS=Oryza sativa subsp. indica GN=ADHIII PE=3 SV=1	0.531	Down	32.2	40.51	62.747	26	10	10	14	12	9	10	9	10	682320000	362330000	1.306	0.694
Aco010162.1	Protein ILITYHIA OS=Arabidopsis thaliana GN=ILA PE=1 SV=1	4.871	Up	5.3	291.38	33.79	13	12	12	1	12	5	11	5	11	17514000	85316000	0.341	1.659
Aco010171.1	"Uncharacterized aarF domain-containing protein kinase At1g79600, chloroplastic OS=Arabidopsis thaliana GN=At1g79600 PE=2 SV=1"	2.255	Up	2.7	81.651	6.0768	4	2	2	2	2	2	2	2	2	7852100	17708000	0.614	1.386
Aco010200.1	ABC transporter F family member 1 OS=Arabidopsis thaliana GN=ABCF1 PE=2 SV=1	1.694	Up	6.5	67.248	8.3398	5	3	3	1	4	3	2	3	2	14284000	24194000	0.742	1.258
Aco010207.1	"RuBisCO large subunit-binding protein subunit alpha, chloroplastic (Fragment) OS=Triticum aestivum PE=1 SV=1"	1.561	Up	32.1	61.811	103.72	22	15	9	7	15	11	15	6	9	301250000	470370000	0.781	1.219
Aco010217.1	Coumaroyl-CoA:anthocyanidin 3-O-glucoside-6''-O-coumaroyltransferase 1 OS=Arabidopsis thaliana GN=3AT1 PE=1 SV=1	2.932	Up	16.6	48.564	15.179	5	5	5	0	5	4	5	4	5	19691000	57730000	0.509	1.491
Aco010220.1	Peptidyl-prolyl cis-trans isomerase CYP19-3 OS=Arabidopsis thaliana GN=CYP19-3 PE=2 SV=2	1.884	Up	31.8	18.596	12.372	8	5	5	2	6	5	5	5	5	98496000	185520000	0.694	1.306
Aco010249.1	"Probable anion transporter 4, chloroplastic OS=Oryza sativa subsp. japonica GN=PHT4;4 PE=2 SV=1"	4.412	Up	15.8	64.017	14.304	5	5	5	0	5	2	5	2	5	14322000	63183000	0.37	1.63
Aco010250.1	"Short-chain dehydrogenase TIC 32, chloroplastic OS=Pisum sativum GN=TIC32 PE=1 SV=1"	1.864	Up	27.8	34.145	34.783	10	7	6	4	6	6	7	5	6	75026000	139820000	0.698	1.302
Aco010260.1	Uncharacterized protein	1.55	Up	6.4	50.597	11.243	2	2	2	0	2	2	2	2	2	20178000	31282000	0.784	1.216
Aco010265.1	FT-interacting protein 1 OS=Arabidopsis thaliana GN=FTIP1 PE=1 SV=1	0.485	Down	10.8	113.53	27.255	11	9	9	7	4	9	8	9	8	65836000	31940000	1.347	0.653
Aco010267.1	Oxalate--CoA ligase OS=Arabidopsis thaliana GN=AAE3 PE=1 SV=1	0.378	Down	36.2	58.913	99.911	29	11	11	16	13	11	10	11	10	849510000	320760000	1.452	0.548
Aco010273.1	"Acetyl-coenzyme A carboxylase carboxyl transferase subunit alpha, chloroplastic OS=Arabidopsis thaliana GN=CAC3 PE=1 SV=1"	1.882	Up	10	86.687	33.453	11	7	7	3	8	4	7	4	7	45634000	85877000	0.694	1.306
Aco010280.1	V-type proton ATPase subunit F OS=Arabidopsis thaliana GN=VHA-F PE=2 SV=1	0.531	Down	33.8	14.386	34.146	10	5	5	6	4	5	5	5	5	324150000	172280000	1.306	0.694
Aco010385.1	Uncharacterized protein	2.547	Up	31	36.119	31.08	16	7	7	4	12	4	7	4	7	162410000	413590000	0.564	1.436
Aco010414.1	"RuBisCO large subunit-binding protein subunit alpha, chloroplastic (Fragment) OS=Triticum aestivum PE=1 SV=1"	4.388	Up	45.4	61.352	239.54	87	23	18	29	58	20	23	16	18	1932900000	8481400000	0.371	1.629
Aco010423.1	Uncharacterized protein	1.977	Up	5.4	113.82	7.9709	3	5	5	0	3	4	5	4	5	14121000	27922000	0.672	1.328
Aco010424.1	Probable inorganic phosphate transporter 1-4 OS=Oryza sativa subsp. indica GN=PHT1-4 PE=2 SV=2	1.621	Up	4.6	54.387	5.2986	3	2	2	1	2	2	2	2	2	7778800	12609000	0.763	1.237
Aco010469.1	"Bifunctional L-3-cyanoalanine synthase/cysteine synthase, mitochondrial OS=Spinacia oleracea GN=CYSC PE=1 SV=1"	0.423	Down	23.2	36.901	20.478	11	7	7	7	4	7	6	7	6	191770000	81114000	1.406	0.594
Aco010500.1	"Reactive Intermediate Deaminase A, chloroplastic OS=Arabidopsis thaliana GN=RIDA PE=1 SV=1"	1.549	Up	36.5	20.654	31.998	23	7	7	12	11	7	7	7	7	316180000	489740000	0.785	1.215
Aco010533.1	"30S ribosomal protein S5, chloroplastic OS=Spinacia oleracea GN=rps5 PE=1 SV=1"	2.282	Up	27.7	32.649	20.218	17	10	10	7	10	9	10	9	10	125670000	286820000	0.609	1.391
Aco010535.1	"ADP,ATP carrier protein 3, mitochondrial OS=Arabidopsis thaliana GN=AAC3 PE=1 SV=1"	2.278	Up	27.5	41.668	28.574	44	13	6	18	26	12	13	5	6	1770400000	4033000000	0.61	1.39
Aco010546.1	Glutamate--glyoxylate aminotransferase 2 OS=Arabidopsis thaliana GN=GGAT2 PE=1 SV=1	0.559	Down	46.4	53.217	196.95	83	18	18	43	40	18	18	18	18	3103200000	1734400000	1.283	0.717
Aco010547.1	Elongation factor 1-gamma 2 OS=Oryza sativa subsp. japonica GN=Os02g0220500 PE=2 SV=2	1.819	Up	30.7	48.218	51.553	14	12	6	7	7	12	11	6	5	234900000	427280000	0.709	1.291
Aco010559.1	Hypersensitive-induced response protein 4 OS=Arabidopsis thaliana GN=HIR4 PE=1 SV=1	2.256	Up	23.1	38.992	16.03	11	6	6	5	6	5	6	5	6	82328000	185770000	0.614	1.386
Aco010560.1	"Protein TRIGALACTOSYLDIACYLGLYCEROL 4, chloroplastic OS=Arabidopsis thaliana GN=TGD4 PE=1 SV=1"	1.511	Up	16.9	53.497	19.593	12	7	7	3	9	6	7	6	7	55033000	83136000	0.797	1.203
Aco010566.1	SWI/SNF complex component SNF12 homolog OS=Arabidopsis thaliana GN=At5g14170 PE=1 SV=1	14.238	Up	61.7	12.685	26.148	12	7	7	0	12	3	7	3	7	12535000	178470000	0.131	1.869
Aco010572.1	Probable voltage-gated potassium channel subunit beta OS=Arabidopsis thaliana GN=KAB1 PE=1 SV=1	1.564	Up	44.6	43.32	61.958	31	13	13	12	19	12	13	12	13	405420000	634140000	0.78	1.22
Aco010581.1	Probable (S)-tetrahydroprotoberberine N-methyltransferase 2 OS=Papaver bracteatum PE=2 SV=1	3.689	Up	4.8	182.85	13.967	6	6	6	0	6	2	6	2	6	13899000	51273000	0.427	1.573
Aco010586.1	Monothiol glutaredoxin-S10 OS=Oryza sativa subsp. japonica GN=GRXS10 PE=2 SV=2	3.472	Up	36.4	19.888	13.163	6	5	5	1	5	2	5	2	5	23051000	80031000	0.447	1.553
Aco010592.1	Uncharacterized protein	6.368	Up	64.5	7.8846	24.469	5	3	3	1	4	2	3	2	3	25446000	162040000	0.271	1.729
Aco010594.1	Mediator of RNA polymerase II transcription subunit 15a OS=Arabidopsis thaliana GN=MED15A PE=1 SV=1	1.568	Up	21.5	14.724	19.807	6	3	3	3	3	3	3	3	3	34229000	53659000	0.779	1.221
Aco010609.1	Protein BTR1 OS=Arabidopsis thaliana GN=BTR1 PE=1 SV=1	1.501	Up	16.2	36.138	23.513	7	4	4	3	4	3	4	3	4	29898000	44875000	0.8	1.2
Aco010626.1	Catalase isozyme 2 OS=Hordeum vulgare GN=CAT2 PE=2 SV=1	0.625	Down	49.4	56.945	146.62	99	18	13	49	50	18	18	13	13	3921100000	2451100000	1.231	0.769
Aco010641.1	"Thioredoxin X, chloroplastic OS=Oryza sativa subsp. japonica GN=TRX-X PE=2 SV=1"	0.533	Down	15.3	20.435	10.599	4	2	2	2	2	2	2	2	2	399070000	212510000	1.305	0.695
Aco010663.1	Uncharacterized protein	2.019	Up	8.7	66.154	18.921	10	5	4	4	6	4	5	3	4	81514000	164550000	0.663	1.337
Aco010707.1	"Rhodanese-like domain-containing protein 4, chloroplastic OS=Arabidopsis thaliana GN=STR4 PE=1 SV=2"	0.166	Down	12.8	46.857	22.171	13	5	5	8	5	5	4	5	4	563070000	93288000	1.716	0.284
Aco010753.1	Reticulon-like protein B5 OS=Arabidopsis thaliana GN=RTNLB5 PE=1 SV=1	4.757	Up	12.4	29.395	12.62	8	4	4	3	5	4	4	4	4	33284000	158330000	0.347	1.653
Aco010770.1	"Phosphatase IMPL1, chloroplastic OS=Arabidopsis thaliana GN=IMPL1 PE=1 SV=2"	1.924	Up	14.7	35.599	54.945	10	3	3	4	6	3	3	3	3	32161000	61866000	0.684	1.316
Aco010787.1	Cyclin-dependent kinase F-1 OS=Oryza sativa subsp. indica GN=CDKF-1 PE=3 SV=1	0.54	Down	17.5	52.089	31.159	9	6	6	5	4	5	5	5	5	114600000	61897000	1.299	0.701
Aco010791.1	Bark storage protein A OS=Populus deltoides GN=BSPA PE=2 SV=1	0.519	Down	21.9	38.648	22.462	10	5	5	6	4	5	5	5	5	121210000	62950000	1.316	0.684
Aco010792.1	"Probable tocopherol cyclase, chloroplastic OS=Oryza sativa subsp. japonica GN=VTE1 PE=2 SV=1"	1.62	Up	29.3	53.715	70.319	24	12	12	7	17	12	12	12	12	221030000	358120000	0.763	1.237
Aco010831.1	Acylamino-acid-releasing enzyme OS=Arabidopsis thaliana GN=AARE PE=1 SV=1	1.589	Up	10.2	92.965	24.953	12	7	7	3	9	6	7	6	7	53732000	85375000	0.773	1.227
Aco010883.1	Protein KINESIN LIGHT CHAIN-RELATED 1 OS=Arabidopsis thaliana GN=KLCR1 PE=1 SV=1	3.014	Up	8.2	57.018	8.1017	6	4	4	1	5	4	4	4	4	15089000	45480000	0.498	1.502
Aco010910.1	Alpha-xylosidase 1 OS=Arabidopsis thaliana GN=XYL1 PE=1 SV=1	2.694	Up	26.2	102.99	128.17	39	18	18	12	27	15	18	15	18	333550000	898740000	0.541	1.459
Aco010952.1	Cysteine-rich repeat secretory protein 55 OS=Arabidopsis thaliana GN=CRRSP55 PE=2 SV=1	0.462	Down	9.2	56.962	12.566	5	4	4	3	2	4	3	4	3	125730000	58054000	1.368	0.632
Aco010980.1	"PsbP-like protein 1, chloroplastic OS=Arabidopsis thaliana GN=PPL1 PE=1 SV=1"	0.467	Down	34.6	20.988	43.626	21	9	9	11	10	9	8	9	8	627250000	292860000	1.363	0.637
Aco010991.1	E3 UFM1-protein ligase 1 homolog OS=Oryza sativa subsp. indica GN=OsI_18219 PE=3 SV=1	0.518	Down	10.2	84.54	17.168	7	7	7	3	4	6	7	6	7	45773000	23689000	1.318	0.682
Aco011025.1	Tetraspanin-3 OS=Arabidopsis thaliana GN=TET3 PE=1 SV=1	2.15	Up	8.8	32.707	29.871	7	2	1	2	5	2	2	1	1	36664000	78814000	0.635	1.365
Aco011033.1	"Isovaleryl-CoA dehydrogenase, mitochondrial OS=Oryza sativa subsp. japonica GN=Os05g0125500 PE=2 SV=2"	1.535	Up	10.2	49.054	18.468	8	5	5	3	5	4	5	4	5	78944000	121150000	0.789	1.211
Aco011091.1	Transcription initiation factor TFIID subunit 15b OS=Arabidopsis thaliana GN=TAF15B PE=1 SV=1	2.4	Up	9.9	43.521	15.642	3	3	3	1	2	2	3	2	3	13267000	31838000	0.588	1.412
Aco011100.1	Uncharacterized protein	1.647	Up	38.3	12.234	36.242	9	4	4	3	6	4	4	4	4	405930000	668380000	0.756	1.244
Aco011164.1	"Quinone oxidoreductase-like protein At1g23740, chloroplastic OS=Arabidopsis thaliana GN=At1g23740 PE=2 SV=2"	1.602	Up	30.6	36.877	21.505	5	5	5	1	4	4	5	4	5	29067000	46565000	0.769	1.231
Aco011221.1	Alkaline/neutral invertase CINV2 OS=Arabidopsis thaliana GN=CINV2 PE=1 SV=1	1.535	Up	9.6	63.408	12.856	2	5	2	0	2	5	5	2	2	8781300	13481000	0.789	1.211
Aco011238.1	"Amidophosphoribosyltransferase 1, chloroplastic OS=Arabidopsis thaliana GN=ASE1 PE=2 SV=1"	0.632	Down	10.7	57.144	9.5436	6	4	4	4	2	4	4	4	4	33894000	21432000	1.225	0.775
Aco011245.1	FT-interacting protein 1 OS=Arabidopsis thaliana GN=FTIP1 PE=1 SV=1	0.511	Down	6.4	109.05	6.1598	6	5	4	4	2	5	4	4	3	42391000	21647000	1.324	0.676
Aco011247.1	Patellin-5 OS=Arabidopsis thaliana GN=PATL5 PE=1 SV=2	0.556	Down	21.9	63.471	33.947	20	10	10	13	7	10	7	10	7	572640000	318540000	1.285	0.715
Aco011271.1	"DNA repair RAD52-like protein 1, mitochondrial OS=Arabidopsis thaliana GN=RAD52-1 PE=1 SV=1"	1.848	Up	23.9	21.705	13.432	9	5	5	3	6	4	5	4	5	71708000	132540000	0.702	1.298
Aco011281.1	"Prohibitin-6, mitochondrial OS=Arabidopsis thaliana GN=PHB6 PE=1 SV=1"	2.514	Up	36.5	26.678	87.798	17	6	4	7	10	6	6	4	4	225220000	566230000	0.569	1.431
Aco011356.1	Guanosine nucleotide diphosphate dissociation inhibitor 1 OS=Arabidopsis thaliana GN=GDI1 PE=1 SV=1	0.651	Down	41.8	49.996	85.497	36	16	16	19	17	16	14	16	14	705950000	459320000	1.212	0.788
Aco011398.1	Probable fructokinase-2 OS=Arabidopsis thaliana GN=At1g06030 PE=2 SV=1	0.565	Down	54.2	35.826	135.65	51	14	12	25	26	13	14	11	12	2778700000	1569100000	1.278	0.722
Aco011451.1	Uncharacterized protein	3.02	Up	5.6	51.186	5.598	5	3	3	2	3	2	3	2	3	8236600	24878000	0.497	1.503
Aco011473.1	"ATP synthase subunit b', chloroplastic OS=Spinacia oleracea GN=ATPG PE=1 SV=2"	0.012	Down	21.9	24.226	92.551	14	7	7	14	0	7	4	7	4	2555400000	31264000	1.976	0.024
Aco011474.1	"Probable cadmium/zinc-transporting ATPase HMA1, chloroplastic OS=Arabidopsis thaliana GN=HMA1 PE=2 SV=2"	0.585	Down	24.4	87.76	73.239	24	15	15	16	8	15	11	15	11	258840000	151480000	1.262	0.738
Aco011475.1	"D-3-phosphoglycerate dehydrogenase 1, chloroplastic OS=Arabidopsis thaliana GN=PGDH1 PE=1 SV=1"	1.664	Up	28.7	60.067	88.676	23	12	11	5	18	6	12	5	11	203450000	338580000	0.751	1.249
Aco011478.1	Oryzain alpha chain OS=Oryza sativa subsp. japonica GN=Os04g0650000 PE=1 SV=2	1.52	Up	7.7	53.132	16.8	12	3	3	4	8	3	3	3	3	625560000	950910000	0.794	1.206
Aco011482.1	Probable 2-oxoglutarate-dependent dioxygenase At3g49630 OS=Arabidopsis thaliana GN=At3g50210 PE=2 SV=1	2.873	Up	19	36.869	12.407	5	5	5	0	5	3	5	3	5	11237000	32282000	0.516	1.484
Aco011496.1	V-type proton ATPase subunit c''2 OS=Arabidopsis thaliana GN=VHA-c''2 PE=1 SV=1	1.58	Up	5.7	17.83	2.4451	5	1	1	3	2	1	1	1	1	83177000	131460000	0.775	1.225
Aco011551.1	"Aspartate aminotransferase, chloroplastic OS=Arabidopsis thaliana GN=ASP5 PE=1 SV=2"	0.638	Down	58.1	50.052	110.99	82	23	23	41	41	23	22	23	22	3962800000	2529600000	1.221	0.779
Aco011579.1	"Phospholipid hydroperoxide glutathione peroxidase 1, chloroplastic OS=Arabidopsis thaliana GN=GPX1 PE=2 SV=2"	2.05	Up	24.3	32.7	31.399	23	6	5	10	13	6	6	5	5	936290000	1919800000	0.656	1.344
Aco011582.1	Protein TSS OS=Arabidopsis thaliana GN=TSS PE=1 SV=1	1.537	Up	1.9	185.18	1.4904	2	3	1	0	2	3	3	1	1	4062000	6243700	0.788	1.212
Aco011617.1	Leucine-rich repeat extensin-like protein 2 OS=Arabidopsis thaliana GN=LRX2 PE=2 SV=1	0.339	Down	7	51.916	6.7378	2	2	2	2	0	2	2	2	2	22782000	7716800	1.494	0.506
Aco011654.1	RNA-binding KH domain-containing protein PEPPER OS=Arabidopsis thaliana GN=PEP PE=1 SV=1	1.714	Up	19.3	50.856	49.906	19	8	8	6	13	8	8	8	8	136470000	233850000	0.737	1.263
Aco011662.1	Protein mago nashi homolog OS=Oryza sativa subsp. japonica GN=Os12g0287200 PE=2 SV=2	1.619	Up	17.2	18.192	12.155	4	3	3	2	2	2	3	2	3	51751000	83793000	0.764	1.236
Aco011666.1	"Probable enoyl-CoA hydratase 2, mitochondrial OS=Arabidopsis thaliana GN=At4g16800 PE=2 SV=1"	1.86	Up	20.7	36.968	26.51	7	6	6	1	6	5	6	5	6	48634000	90459000	0.699	1.301
Aco011672.1	Uncharacterized protein	1.882	Up	23	45.759	49.927	24	7	7	10	14	7	7	7	7	220960000	415870000	0.694	1.306
Aco011690.1	Uncharacterized protein	2.681	Up	5	93.894	11.115	3	3	3	0	3	2	3	2	3	5354600	14356000	0.543	1.457
Aco011715.1	Expansin-B3 OS=Oryza sativa subsp. japonica GN=EXPB3 PE=2 SV=2	0.287	Down	14.7	30.16	7.7923	5	4	4	4	1	4	3	4	3	89385000	25632000	1.554	0.446
Aco011747.1	Probable phospholipid hydroperoxide glutathione peroxidase OS=Citrus sinensis GN=CSA PE=1 SV=1	2.103	Up	28.2	25.791	18.334	21	6	6	9	12	6	6	6	6	623250000	1310800000	0.645	1.355
Aco011753.1	Uncharacterized protein	5.792	Up	11.1	109.38	42.623	11	9	9	0	11	4	9	4	9	32687000	189330000	0.294	1.706
Aco011771.1	"Phosphoglucan phosphatase DSP4, amyloplastic OS=Castanea sativa GN=DSP4 PE=1 SV=1"	0.269	Down	37.7	37.365	84.275	23	11	11	14	9	11	10	11	10	736980000	198530000	1.576	0.424
Aco011801.1	"Glutathione S-transferase F8, chloroplastic OS=Arabidopsis thaliana GN=GSTF8 PE=1 SV=3"	2.098	Up	44.6	24.826	18.672	26	8	8	11	15	8	8	8	8	560060000	1174800000	0.646	1.354
Aco011802.1	Glutathione S-transferase F10 OS=Arabidopsis thaliana GN=GSTF10 PE=1 SV=3	1.612	Up	57.7	25.545	40.971	35	15	13	16	19	14	15	12	13	588150000	948010000	0.766	1.234
Aco011805.1	"Heterodimeric geranylgeranyl pyrophosphate synthase small subunit, chloroplastic OS=Arabidopsis thaliana GN=GGR PE=1 SV=2"	1.537	Up	29.2	37.6	59.728	20	10	10	6	14	7	10	7	10	223200000	343080000	0.788	1.212
Aco011810.1	Acylamino-acid-releasing enzyme 2 OS=Oryza sativa subsp. japonica GN=Os10g0415800 PE=3 SV=1	0.465	Down	20.7	87.39	49.957	23	12	10	13	10	12	12	10	10	407040000	189250000	1.365	0.635
Aco011824.1	Chitinase 11 OS=Oryza sativa subsp. japonica GN=Cht11 PE=2 SV=1	1.753	Up	21.5	28.4	26.128	14	5	5	5	9	5	5	5	5	432250000	757590000	0.727	1.273
Aco011876.1	Nascent polypeptide-associated complex subunit alpha-like protein 2 OS=Arabidopsis thaliana GN=At3g49470 PE=2 SV=2	1.822	Up	28.9	22.368	44.55	6	4	4	2	4	3	4	3	4	44174000	80505000	0.709	1.291
Aco011878.1	Mitochondrial import inner membrane translocase subunit Tim13 OS=Oryza sativa subsp. japonica GN=TIM13 PE=3 SV=2	2.864	Up	60	9.4715	68.664	14	5	5	6	8	4	5	4	5	122650000	351220000	0.518	1.482
Aco011906.1	"Ferredoxin--NADP reductase, leaf isozyme, chloroplastic OS=Pisum sativum GN=PETH PE=1 SV=1"	0.379	Down	44.2	39.75	138.17	91	16	16	54	37	16	16	16	16	15613000000	5920300000	1.45	0.55
Aco011930.1	Protein argonaute 1A OS=Oryza sativa subsp. japonica GN=AGO1A PE=2 SV=1	0.664	Down	15.8	120.59	34.249	25	15	15	11	14	13	15	13	15	150700000	100040000	1.202	0.798
Aco011953.1	Ubiquitin domain-containing protein DSK2b OS=Arabidopsis thaliana GN=DSK2B PE=1 SV=1	2.451	Up	16.9	67.852	57.926	13	7	7	3	10	3	7	3	7	77637000	190280000	0.58	1.42
Aco011973.1	Acylamino-acid-releasing enzyme 1 OS=Oryza sativa subsp. japonica GN=Os10g0415600 PE=3 SV=1	0.357	Down	25.7	83.227	61.151	28	14	12	22	6	14	9	12	7	450390000	160730000	1.474	0.526
Aco011974.1	Putative tRNA pseudouridine synthase OS=Arabidopsis thaliana GN=At2g30320 PE=3 SV=1	2.985	Up	3.5	62.316	5.5266	2	2	2	0	2	2	2	2	2	1569700	4685900	0.502	1.498
Aco011977.1	Thiol-disulfide oxidoreductase LTO1 OS=Arabidopsis thaliana GN=LTO1 PE=1 SV=1	0.552	Down	11.1	37.311	7.2416	5	3	3	3	2	3	2	3	2	67429000	37197000	1.289	0.711
Aco011994.1	Calcium-dependent protein kinase 12 OS=Oryza sativa subsp. japonica GN=CPK12 PE=2 SV=2	0.662	Down	7.5	58.313	12.922	4	3	3	2	2	3	3	3	3	19950000	13206000	1.203	0.797
Aco011997.1	"Phytoene dehydrogenase, chloroplastic/chromoplastic OS=Solanum lycopersicum GN=PDS PE=2 SV=1"	3.123	Up	3	69.973	3.757	3	2	2	1	2	2	2	2	2	6883800	21495000	0.485	1.515
Aco011998.1	CSC1-like protein At4g35870 OS=Arabidopsis thaliana GN=GFS10 PE=2 SV=1	2.877	Up	3.7	154.87	18.308	5	4	4	0	5	3	4	3	4	12747000	36669000	0.516	1.484
Aco012014.1	Aquaporin PIP1-2 OS=Zea mays GN=PIP1-2 PE=1 SV=1	0.357	Down	9.4	30.637	5.0254	9	2	1	4	5	2	2	1	1	526590000	188020000	1.474	0.526
Aco012018.1	"Branched-chain-amino-acid aminotransferase 3, chloroplastic OS=Arabidopsis thaliana GN=BCAT3 PE=1 SV=1"	0.664	Down	30	44.894	44.613	15	10	8	9	6	10	8	8	6	184840000	122720000	1.202	0.798
Aco012040.1	AT-hook motif nuclear-localized protein 9 OS=Arabidopsis thaliana GN=AHL9 PE=2 SV=1	2.464	Up	6.6	35.387	5.8794	2	2	2	0	2	2	2	2	2	6920100	17049000	0.577	1.423
Aco012083.1	Serine carboxypeptidase II-2 (Fragment) OS=Hordeum vulgare GN=CXP;2-2 PE=1 SV=1	1.856	Up	17.2	71.667	66.844	17	9	9	5	12	9	9	9	9	133650000	248060000	0.7	1.3
Aco012108.1	Protein CYPRO4 OS=Cynara cardunculus GN=CYPRO4 PE=2 SV=1	1.604	Up	4.7	70.253	3.3323	7	3	2	3	4	2	3	1	2	14657000	23504000	0.768	1.232
Aco012114.1	Diacylglycerol kinase 7 OS=Arabidopsis thaliana GN=DGK7 PE=1 SV=1	1.729	Up	12.8	55.418	15.845	9	6	6	3	6	5	6	5	6	21872000	37813000	0.733	1.267
Aco012126.1	UDP-glycosyltransferase 78D2 OS=Arabidopsis thaliana GN=UGT78D2 PE=2 SV=1	6.008	Up	15.2	51.398	31.014	11	6	6	3	8	4	6	4	6	31845000	191310000	0.285	1.715
Aco012223.1	Uncharacterized protein	1.938	Up	6.9	148.11	44.12	9	8	8	2	7	3	8	3	8	36989000	71675000	0.681	1.319
Aco012230.1	Uncharacterized protein	1.68	Up	25.2	16.808	5.7027	6	4	4	2	4	2	4	2	4	20087000	33744000	0.746	1.254
Aco012233.1	L-arabinokinase OS=Arabidopsis thaliana GN=ARA1 PE=1 SV=1	2.213	Up	10.2	95.07	20.401	8	7	7	0	8	4	7	4	7	14268000	31570000	0.623	1.377
Aco012268.1	Ribosome biogenesis protein BRX1 homolog 1 OS=Arabidopsis thaliana GN=BRIX1-1 PE=2 SV=1	1.789	Up	12.8	36.162	5.1458	3	3	3	0	3	2	3	2	3	8959100	16029000	0.717	1.283
Aco012270.1	Xanthine dehydrogenase OS=Oryza sativa subsp. japonica GN=XDH PE=2 SV=1	1.558	Up	3.8	169.52	8.7766	7	5	5	1	6	2	5	2	5	8015900	12490000	0.782	1.218
Aco012272.1	Putative MO25-like protein At5g47540 OS=Arabidopsis thaliana GN=At5g47540 PE=2 SV=1	0.542	Down	12.1	50.485	11.948	8	5	5	5	3	5	4	5	4	54900000	29756000	1.297	0.703
Aco012280.1	Uncharacterized protein	1.78	Up	5.9	46.314	11.331	5	2	2	2	3	2	2	2	2	12391000	22057000	0.719	1.281
Aco012306.1	Beta-hexosaminidase 2 OS=Arabidopsis thaliana GN=HEXO2 PE=1 SV=1	1.989	Up	5.2	68.18	6.4484	3	3	3	0	3	2	3	2	3	7534100	14984000	0.669	1.331
Aco012315.1	"Heterodimeric geranylgeranyl pyrophosphate synthase large subunit 1, chloroplastic OS=Arabidopsis thaliana GN=GGPPS1 PE=1 SV=2"	1.513	Up	22.7	43.365	58.012	13	6	6	3	10	6	6	6	6	156540000	236790000	0.796	1.204
Aco012319.1	RuvB-like protein 1 OS=Arabidopsis thaliana GN=RIN1 PE=1 SV=1	1.962	Up	10.8	55.498	15.25	3	4	4	0	3	2	4	2	4	11810000	23173000	0.675	1.325
Aco012333.1	ADP-ribosylation factor-like protein 8a OS=Arabidopsis thaliana GN=ARL8A PE=2 SV=1	0.594	Down	20.7	20.662	8.0011	5	3	3	3	2	3	3	3	3	77026000	45727000	1.255	0.745
Aco012344.1	Mitochondrial outer membrane protein porin 5 OS=Oryza sativa subsp. japonica GN=VDAC5 PE=2 SV=1	0.638	Down	81.3	27.868	129.85	50	19	15	26	24	19	17	15	13	2342100000	1495100000	1.221	0.779
Aco012357.1	40S ribosomal protein S29 OS=Triticum aestivum GN=RPS29 PE=1 SV=1	2.546	Up	45.9	6.7619	2.0995	4	3	1	2	2	3	3	1	1	13793000	35113000	0.564	1.436
Aco012373.1	Metal transporter Nramp2 OS=Oryza sativa subsp. japonica GN=NRAMP2 PE=2 SV=1	1.703	Up	7.4	56.369	18.95	6	3	3	2	4	3	3	3	3	26200000	44629000	0.74	1.26
Aco012376.1	MFP1 attachment factor 1 OS=Solanum lycopersicum GN=MAF1 PE=1 SV=1	5.151	Up	15.8	19.367	14.409	9	3	3	3	6	2	3	2	3	28438000	146480000	0.325	1.675
Aco012399.1	UDP-glucose 6-dehydrogenase 4 OS=Oryza sativa subsp. japonica GN=UGD4 PE=2 SV=1	0.366	Down	23.1	52.696	20.71	4	8	3	2	2	6	8	2	3	69556000	25481000	1.464	0.536
Aco012435.1	"Glucose-6-phosphate 1-dehydrogenase, chloroplastic OS=Solanum tuberosum PE=1 SV=1"	1.731	Up	35.7	64.965	65.557	43	20	13	20	23	19	20	12	13	528090000	914090000	0.732	1.268
Aco012440.1	"ATP-dependent Clp protease proteolytic subunit 6, chloroplastic OS=Arabidopsis thaliana GN=CLPP6 PE=1 SV=1"	5.085	Up	11.1	30.307	20.25	7	3	3	1	6	3	3	3	3	16271000	82743000	0.329	1.671
Aco012450.1	Probable LRR receptor-like serine/threonine-protein kinase At1g67720 OS=Arabidopsis thaliana GN=At1g67720 PE=2 SV=1	0.621	Down	9	102.33	28.426	12	8	8	7	5	8	6	8	6	57842000	35902000	1.234	0.766
Aco012453.1	40S ribosomal protein S23 OS=Fragaria ananassa GN=RPS23 PE=2 SV=1	1.713	Up	21.1	15.676	6.084	8	4	4	3	5	4	4	4	4	32270000	55279000	0.737	1.263
Aco012489.1	Ubiquitin-activating enzyme E1 2 OS=Triticum aestivum GN=UBA2 PE=2 SV=1	0.616	Down	34.9	125.1	198.69	85	33	33	43	42	31	30	31	30	1646000000	1013600000	1.238	0.762
Aco012492.1	"Ferritin-3, chloroplastic OS=Glycine max PE=2 SV=1"	3.935	Up	39.9	31.034	59.317	29	9	5	9	20	8	9	4	5	679980000	2676000000	0.405	1.595
Aco012502.1	Uncharacterized protein	1.568	Up	8.3	35.724	10.569	2	2	2	0	2	2	2	2	2	8504500	13335000	0.779	1.221
Aco012524.1	Peroxidase 4 OS=Vitis vinifera GN=GSVIVT00023967001 PE=1 SV=1	1.843	Up	37	34.053	46.895	23	8	6	10	13	7	8	5	6	349920000	644810000	0.704	1.296
Aco012545.1	Non-specific lipid-transfer protein 4.1 OS=Hordeum vulgare GN=LTP4.1 PE=1 SV=1	2.491	Up	28.1	11.992	8.9211	7	4	4	3	4	3	4	3	4	30363000	75647000	0.573	1.427
Aco012548.1	Uncharacterized protein	1.877	Up	34.3	26.178	37.81	12	7	7	4	8	5	7	5	7	130720000	245390000	0.695	1.305
Aco012554.1	Vacuolar-sorting receptor 1 OS=Arabidopsis thaliana GN=VSR1 PE=1 SV=2	0.62	Down	11.3	69.297	20.011	14	7	6	10	4	7	7	6	6	103300000	64037000	1.235	0.765
Aco012561.1	"Cysteine desulfurase 1, chloroplastic OS=Arabidopsis thaliana GN=NFS2 PE=1 SV=1"	0.54	Down	23.3	52.978	53.306	25	8	8	13	12	8	8	8	8	245800000	132660000	1.299	0.701
Aco012574.1	"NAD(P)H-quinone oxidoreductase subunit N, chloroplastic OS=Arabidopsis thaliana GN=ndhN PE=2 SV=1"	0.217	Down	15.3	22.619	7.8221	4	3	3	4	0	3	2	3	2	48275000	10480000	1.643	0.357
Aco012608.1	FHA domain-containing protein At4g14490 OS=Arabidopsis thaliana GN=At4g14490 PE=1 SV=1	0.395	Down	25.1	23.296	73.743	19	4	4	10	9	4	4	4	4	2616900000	1033600000	1.434	0.566
Aco012648.1	Actin-interacting protein 1-2 OS=Arabidopsis thaliana GN=AIP1-2 PE=2 SV=1	0.666	Down	31.3	65.722	125.92	39	15	15	20	19	14	15	14	15	350770000	233770000	1.2	0.8
Aco012669.1	Protein DETOXIFICATION 16 OS=Arabidopsis thaliana GN=DTX16 PE=2 SV=1	1.908	Up	3.8	51.663	12.215	4	2	2	1	3	2	2	2	2	16758000	31977000	0.688	1.312
Aco012713.1	Heat shock 70 kDa protein 17 OS=Arabidopsis thaliana GN=HSP70-17 PE=2 SV=1	0.305	Down	3.9	99.258	11.282	3	3	3	3	0	3	2	3	2	28288000	8625900	1.533	0.467
Aco012745.1	Scopoletin glucosyltransferase OS=Nicotiana tabacum GN=TOGT1 PE=1 SV=1	3.797	Up	17	64.574	19.751	14	7	6	2	12	2	7	1	6	14769000	56077000	0.417	1.583
Aco012805.1	"Isocitrate dehydrogenase [NADP], chloroplastic/mitochondrial OS=Arabidopsis thaliana GN=At5g14590 PE=1 SV=1"	1.572	Up	18.9	39.419	6.3868	8	7	2	4	4	7	7	2	2	86196000	135480000	0.778	1.222
Aco012856.1	3-isopropylmalate dehydratase small subunit 3 OS=Arabidopsis thaliana GN=At2g43090 PE=1 SV=1	2.178	Up	21.9	27.254	19.309	7	4	4	2	5	3	4	3	4	69261000	150860000	0.629	1.371
Aco012864.1	Ubiquitin carboxyl-terminal hydrolase 3 OS=Arabidopsis thaliana GN=UCH3 PE=2 SV=1	10.782	Up	22.6	26.25	21.343	6	3	3	1	5	3	3	3	3	28881000	311390000	0.17	1.83
Aco012941.1	Cullin-associated NEDD8-dissociated protein 1 OS=Arabidopsis thaliana GN=CAND1 PE=1 SV=1	2.533	Up	16	137.91	53.328	25	18	18	2	23	7	18	7	18	88708000	224680000	0.566	1.434
Aco012956.1	"Alpha,alpha-trehalose-phosphate synthase [UDP-forming] 5 OS=Arabidopsis thaliana GN=TPS5 PE=1 SV=2"	1.912	Up	12.5	96.894	19.142	16	9	7	5	11	8	9	6	7	58567000	111980000	0.687	1.313
Aco013006.1	"Outer envelope pore protein 21B, chloroplastic OS=Arabidopsis thaliana GN=OEP21B PE=2 SV=1"	2.451	Up	10.2	18.884	12.256	2	2	2	0	2	2	2	2	2	4499800	11031000	0.579	1.421
Aco013015.1	"Nicotinate-nucleotide pyrophosphorylase [carboxylating], chloroplastic OS=Oryza sativa subsp. japonica GN=Os09g0553600 PE=2 SV=1"	0.434	Down	5.2	40.884	5.2923	3	2	2	2	1	2	2	2	2	22327000	9684500	1.395	0.605
Aco013035.1	Catalase isozyme B OS=Oryza sativa subsp. indica GN=CATB PE=2 SV=2	0.636	Down	48.8	57.016	132.51	83	20	8	42	41	19	18	8	6	4288900000	2726000000	1.223	0.777
Aco013036.1	"1,4-alpha-glucan-branching enzyme, chloroplastic/amyloplastic OS=Oryza sativa subsp. japonica GN=SBE1 PE=1 SV=2"	0.085	Down	29.1	100.13	95.694	43	22	22	35	8	22	16	22	16	1228500000	104420000	1.843	0.157
Aco013075.1	"Plastocyanin, chloroplastic OS=Fritillaria agrestis GN=PETE PE=2 SV=1"	0.626	Down	11.9	16.69	13.948	30	2	2	15	15	2	2	2	2	2302800000	1440800000	1.23	0.77
Aco013102.1	Synaptotagmin-1 OS=Arabidopsis thaliana GN=SYT1 PE=1 SV=2	1.97	Up	11.8	62.747	10.101	6	5	4	1	5	4	5	3	4	9634600	18982000	0.673	1.327
Aco013128.1	Uncharacterized protein	0.514	Down	35.2	35.922	61.143	24	8	8	11	13	7	8	7	8	650250000	334050000	1.321	0.679
Aco013272.1	Monocopper oxidase-like protein SKU5 OS=Arabidopsis thaliana GN=SKU5 PE=1 SV=1	0.406	Down	7.4	65.848	10.854	5	3	3	3	2	3	3	3	3	17647000	7157500	1.423	0.577
Aco013298.1	Sm-like protein LSM5 OS=Arabidopsis thaliana GN=LSM5 PE=1 SV=1	2.011	Up	26.6	9.1628	3.7229	3	2	2	1	2	2	2	2	2	13374000	26901000	0.664	1.336
Aco013317.1	"Serine hydroxymethyltransferase, mitochondrial OS=Solanum tuberosum PE=2 SV=1"	0.588	Down	46.9	53.669	146.59	111	18	8	56	55	18	18	8	8	5841100000	3432600000	1.26	0.74
Aco013366.1	Uncharacterized protein	1.862	Up	9.8	22.952	5.8773	3	2	2	1	2	2	2	2	2	11334000	21103000	0.699	1.301
Aco013376.1	"Glucan endo-1,3-beta-glucosidase 7 OS=Arabidopsis thaliana GN=At4g34480 PE=1 SV=2"	0.487	Down	8.4	40.707	8.4789	3	2	2	2	1	2	2	2	2	88215000	43003000	1.345	0.655
Aco013420.1	"Translocase of chloroplast 34, chloroplastic OS=Arabidopsis thaliana GN=TOC34 PE=1 SV=2"	5.725	Up	23.7	35.101	19.893	6	7	5	0	6	2	7	1	5	14048000	80424000	0.297	1.703
Aco013491.1	Uncharacterized protein	2.314	Up	13.3	13.617	8.0917	4	1	1	2	2	1	1	1	1	27746000	64197000	0.604	1.396
Aco013492.1	Probable mitochondrial saccharopine dehydrogenase-like oxidoreductase At5g39410 OS=Arabidopsis thaliana GN=At5g39410 PE=1 SV=2	1.51	Up	27.1	74.661	40.062	14	9	9	4	10	6	9	6	9	104360000	157620000	0.797	1.203
Aco013502.1	"2-methoxy-6-polyprenyl-1,4-benzoquinol methylase, mitochondrial OS=Oryza sativa subsp. japonica GN=COQ5 PE=2 SV=1"	1.654	Up	5.5	32.294	2.7473	2	2	2	1	1	2	2	2	2	7095700	11739000	0.753	1.247
Aco013510.1	Cysteine proteinase 1 OS=Zea mays GN=CCP1 PE=2 SV=1	1.925	Up	22.7	41.264	50.323	13	4	4	4	9	3	4	3	4	155880000	300030000	0.684	1.316
Aco013530.1	Protein NBR1 homolog OS=Arabidopsis thaliana GN=NBR1 PE=1 SV=1	2.082	Up	3.4	83.92	8.2591	3	2	2	1	2	2	2	2	2	9778500	20362000	0.649	1.351
Aco013591.1	"3-isopropylmalate dehydrogenase, chloroplastic OS=Solanum tuberosum PE=2 SV=1"	1.802	Up	42.7	18.757	21.09	9	6	3	4	5	6	6	3	3	74452000	134190000	0.714	1.286
Aco013634.1	"50S ribosomal protein L18, chloroplastic OS=Arabidopsis thaliana GN=RPL18 PE=2 SV=1"	1.895	Up	33	18.915	59.599	14	6	6	6	8	6	6	6	6	130820000	247890000	0.691	1.309
Aco013659.1	S-adenosylmethionine synthase OS=Dendrobium crumenatum GN=SAMS PE=2 SV=1	1.517	Up	32.2	43.08	9.4108	5	10	1	3	2	8	10	1	1	10365000	15721000	0.795	1.205
Aco013664.1	ATP-citrate synthase alpha chain protein 3 OS=Oryza sativa subsp. japonica GN=ACLA-3 PE=2 SV=1	0.666	Down	12.2	48.731	7.0838	4	3	2	2	2	3	3	2	2	40438000	26924000	1.201	0.799
Aco013680.1	"UDP-sulfoquinovose synthase, chloroplastic OS=Spinacia oleracea GN=SQD1 PE=1 SV=1"	0.591	Down	32.1	53.798	74.732	28	12	12	16	12	12	10	12	10	660070000	389960000	1.257	0.743
Aco013684.1	"PsbP domain-containing protein 1, chloroplastic OS=Arabidopsis thaliana GN=PPD1 PE=1 SV=1"	0.192	Down	21.7	28.418	15.094	9	6	6	7	2	6	2	6	2	92556000	17726000	1.679	0.321
Aco013718.1	Uncharacterized protein	3.352	Up	9	22.886	8.8443	3	2	2	1	2	2	2	2	2	10791000	36176000	0.46	1.54
Aco013732.1	Probable prefoldin subunit 2 OS=Arabidopsis thaliana GN=At3g22480 PE=2 SV=1	1.803	Up	14.4	20.275	6.7435	5	3	3	3	2	3	2	3	2	33851000	61043000	0.713	1.287
Aco013735.1	"NifU-like protein 4, mitochondrial OS=Arabidopsis thaliana GN=NIFU4 PE=2 SV=1"	2.674	Up	11.4	33.873	11.972	6	3	3	2	4	3	3	3	3	27267000	72922000	0.544	1.456
Aco013739.1	Major pollen allergen Bet v 1-G OS=Betula pendula GN=BETV1G PE=1 SV=2	1.512	Up	17.1	17.555	2.6672	3	3	3	1	2	3	3	3	3	43031000	65051000	0.796	1.204
Aco013892.1	Peroxisomal membrane protein 11C OS=Arabidopsis thaliana GN=PEX11C PE=1 SV=1	0.646	Down	17	25.944	14.555	5	2	2	2	3	2	2	2	2	95477000	61665000	1.215	0.785
Aco013913.1	"Copper chaperone for superoxide dismutase, chloroplastic OS=Oryza sativa subsp. japonica GN=CCS PE=2 SV=1"	4.2	Up	12.7	33.204	6.8803	4	4	4	0	4	2	4	2	4	9507300	39928000	0.385	1.615
Aco013935.1	"Malate dehydrogenase, cytoplasmic OS=Medicago sativa GN=CMDH PE=2 SV=1"	0.558	Down	50.6	35.677	92.036	112	13	6	60	52	13	13	6	6	49431000000	27572000000	1.284	0.716
Aco013943.1	Phenylalanine ammonia-lyase OS=Persea americana GN=PAL PE=2 SV=1	1.622	Up	19.3	70.332	35.249	18	10	6	6	12	10	10	6	6	106240000	172320000	0.763	1.237
Aco013953.1	60S ribosomal protein L12-1 OS=Arabidopsis thaliana GN=RPL12A PE=2 SV=2	4.371	Up	28.3	17.745	13.444	11	4	4	4	7	4	4	4	4	165530000	723480000	0.372	1.628
Aco014000.1	Bromelain inhibitor OS=Ananas comosus PE=1 SV=2	0.279	Down	50	30.124	51.674	36	5	5	21	15	5	5	5	5	7167800000	2000000000	1.564	0.436
Aco014004.1	"Protein BOLA1, chloroplastic OS=Arabidopsis thaliana GN=BOLA1 PE=1 SV=1"	2.873	Up	16.7	15.052	4.122	3	2	2	0	3	2	2	2	2	7964900	22884000	0.516	1.484
Aco014005.1	Probable prefoldin subunit 5 OS=Arabidopsis thaliana GN=At5g23290 PE=2 SV=1	2.588	Up	29.3	16.912	8.0791	4	3	3	1	3	2	3	2	3	16440000	42546000	0.557	1.443
Aco014018.1	Elongation factor 1-alpha OS=Daucus carota PE=1 SV=1	1.705	Up	19.7	59.566	33.995	15	9	9	4	11	6	9	6	9	108160000	184380000	0.739	1.261
Aco014029.1	Peptidyl-prolyl cis-trans isomerase Pin1 OS=Malus domestica GN=PIN1 PE=2 SV=1	0.489	Down	29.4	13.616	12.925	8	3	3	5	3	3	3	3	3	126200000	61747000	1.343	0.657
Aco014040.1	ATP sulfurylase 2 OS=Arabidopsis thaliana GN=APS2 PE=1 SV=1	0.123	Down	15.4	55.119	12.965	9	7	7	8	1	7	2	7	2	98712000	12097000	1.782	0.218
Aco014051.1	Heat shock protein 83 OS=Ipomoea nil GN=HSP83A PE=2 SV=1	0.632	Down	13.7	147.09	8.5728	5	17	2	3	2	17	16	2	2	32554000	20577000	1.225	0.775
Aco014054.1	Uncharacterized protein	1.672	Up	6.6	69.796	17.938	6	3	3	2	4	2	3	2	3	11232000	18783000	0.748	1.252
Aco014070.1	UMP-CMP kinase 2 OS=Oryza sativa subsp. japonica GN=Os04g0105500 PE=2 SV=3	1.541	Up	17.9	31.371	13.243	10	4	3	4	6	4	4	3	3	60922000	93867000	0.787	1.213
Aco014097.1	"30S ribosomal protein S31, chloroplastic OS=Arabidopsis thaliana GN=RPS31 PE=1 SV=1"	2.474	Up	12.2	14.292	2.0088	3	2	2	1	2	2	2	2	2	4331200	10715000	0.576	1.424
Aco014098.1	"Anthranilate synthase alpha subunit 1, chloroplastic OS=Oryza sativa subsp. indica GN=ASA1 PE=3 SV=1"	1.848	Up	15.4	66.448	24.325	15	8	8	5	10	8	8	8	8	71948000	132980000	0.702	1.298
Aco014119.1	"Sedoheptulose-1,7-bisphosphatase, chloroplastic OS=Triticum aestivum PE=2 SV=1"	0.546	Down	46.2	42.418	91.885	81	15	15	40	41	15	15	15	15	6538100000	3569000000	1.294	0.706
Aco014142.1	26S proteasome non-ATPase regulatory subunit 14 homolog OS=Arabidopsis thaliana GN=RPN11 PE=1 SV=1	0.635	Down	15.5	37.468	15.583	9	5	1	5	4	5	5	1	1	146680000	93122000	1.223	0.777
Aco014223.1	Actin-101 OS=Solanum tuberosum GN=AC101 PE=3 SV=1	1.552	Up	50.9	41.588	132.3	71	14	0	28	43	13	14	0	0	2272500000	3527100000	0.784	1.216
Aco014232.1	Chalcone--flavonone isomerase OS=Oryza sativa subsp. indica GN=CHI PE=2 SV=1	6.517	Up	33.2	25.155	35.023	13	5	5	1	12	4	5	4	5	59151000	385470000	0.266	1.734
Aco014266.1	Phospholipase D alpha 1 OS=Oryza sativa subsp. japonica GN=PLD1 PE=1 SV=2	0.666	Down	47.1	92.423	199.3	80	31	30	41	39	30	29	29	28	1984200000	1320900000	1.201	0.799
Aco014273.1	Nuclear pore complex protein NUP205 OS=Arabidopsis thaliana GN=NUP205 PE=1 SV=1	2.517	Up	2.3	209.98	16.007	3	3	3	0	3	2	3	2	3	5719000	14397000	0.569	1.431
Aco014301.1	UDP-glycosyltransferase 73C1 OS=Arabidopsis thaliana GN=UGT73C1 PE=2 SV=1	1.95	Up	18.6	57.751	28.041	12	7	6	3	9	5	7	4	6	70475000	137400000	0.678	1.322
Aco014304.1	UDP-glycosyltransferase 73C3 OS=Arabidopsis thaliana GN=UGT73C3 PE=2 SV=1	3.882	Up	9.1	54.038	6.9171	4	5	4	0	4	3	5	2	4	5745500	22302000	0.41	1.59
Aco014310.1	"Heme-binding-like protein At3g10130, chloroplastic OS=Arabidopsis thaliana GN=At3g10130 PE=2 SV=1"	0.222	Down	19	41.616	12.57	6	6	6	6	0	6	4	6	4	50363000	11195000	1.636	0.364
Aco014314.1	"Zeaxanthin epoxidase, chloroplastic OS=Oncidium hybrid cultivar GN=ZEP PE=2 SV=1"	0.588	Down	8.3	47.108	6.3749	3	3	3	2	1	3	3	3	3	12068000	7093100	1.26	0.74
Aco014330.1	Acyl transferase 7 OS=Oryza sativa subsp. japonica GN=AT7 PE=2 SV=1	3.981	Up	10.9	47	13.156	5	4	4	1	4	2	4	2	4	4624200	18408000	0.402	1.598
Aco014331.1	Acyl transferase 9 OS=Oryza sativa subsp. japonica GN=AT9 PE=2 SV=1	0.652	Down	5.3	45.567	2.335	2	2	2	0	2	2	2	2	2	15891000	10358000	1.211	0.789
Aco014343.1	Two-on-two hemoglobin-3 OS=Arabidopsis thaliana GN=GLB3 PE=1 SV=1	0.401	Down	12.7	11.475	2.2261	2	1	1	1	1	1	1	1	1	8269700	3314400	1.428	0.572
Aco014350.1	"S-adenosylmethionine carrier 1, chloroplastic/mitochondrial OS=Arabidopsis thaliana GN=SAMC1 PE=1 SV=1"	2.916	Up	14	38.357	28.501	10	5	5	4	6	5	5	5	5	83291000	242850000	0.511	1.489
Aco014380.1	Aminopeptidase M1 OS=Arabidopsis thaliana GN=APM1 PE=1 SV=1	0.376	Down	19.5	103.05	7.9146	6	13	2	3	3	12	11	2	2	77383000	29076000	1.454	0.546
Aco014466.1	Cysteine-rich receptor-like protein kinase 6 OS=Oryza sativa subsp. japonica GN=CRK6 PE=1 SV=1	1.774	Up	2.4	340.31	10.044	7	4	2	2	5	3	4	1	2	10797000	19155000	0.721	1.279
Aco014478.1	Uncharacterized protein	0.225	Down	8	23.117	3.0979	3	2	2	2	1	2	2	2	2	27829000	6267700	1.632	0.368
Aco014486.1	Peroxidase 1 OS=Oryza sativa subsp. japonica GN=PRX74 PE=2 SV=2	1.638	Up	2.7	36.414	2.6597	9	1	1	4	5	1	1	1	1	34275000	56134000	0.758	1.242
Aco014493.1	"Thiamine thiazole synthase 2, chloroplastic OS=Vitis vinifera GN=THI1-2 PE=3 SV=1"	0.115	Down	54.5	37.636	98.003	43	12	12	29	14	12	9	12	9	2520100000	290760000	1.793	0.207
Aco014510.1	Glutamate receptor 3.4 OS=Arabidopsis thaliana GN=GLR3.4 PE=2 SV=2	1.719	Up	2.4	101.39	6.1109	2	2	2	0	2	2	2	2	2	7988700	13736000	0.735	1.265
Aco014555.1	V-type proton ATPase subunit c5 OS=Arabidopsis thaliana GN=VHA-c5 PE=2 SV=1	0.616	Down	11	16.557	20.302	34	1	1	20	14	1	1	1	1	770560000	474990000	1.237	0.763
Aco014608.1	Serine/threonine-protein kinase EDR1 OS=Arabidopsis thaliana GN=EDR1 PE=1 SV=1	1.583	Up	3.3	135.75	5.0484	4	4	3	1	3	3	3	2	2	11085000	17545000	0.774	1.226
Aco014616.1	Dynein assembly factor with WDR repeat domains 1 OS=Chlamydomonas reinhardtii GN=DAW1 PE=1 SV=1	1.843	Up	11	68.535	15.037	7	6	6	1	6	6	6	6	6	17243000	31776000	0.704	1.296
Aco014620.1	"Chaperonin CPN60-2, mitochondrial OS=Zea mays GN=CPN60II PE=2 SV=1"	1.862	Up	45.7	62.855	166.73	77	24	13	31	46	21	24	11	13	1693700000	3153700000	0.699	1.301
Aco014647.1	Probable aquaporin TIP1-1 OS=Oryza sativa subsp. japonica GN=TIP1-1 PE=2 SV=1	3.088	Up	6.4	25.505	4.8384	5	1	1	2	3	1	1	1	1	632600000	1953600000	0.489	1.511
Aco014649.1	Uncharacterized protein	2.887	Up	9.1	92.829	16.859	5	5	5	0	5	4	5	4	5	15310000	44199000	0.515	1.485
Aco014661.1	"Prohibitin-3, mitochondrial OS=Arabidopsis thaliana GN=PHB3 PE=1 SV=1"	4.31	Up	42.8	30.487	23.986	12	10	6	2	10	7	10	3	6	37947000	163540000	0.377	1.623
Aco014682.1	"Photosynthetic NDH subunit of lumenal location 2, chloroplastic OS=Arabidopsis thaliana GN=PNSL2 PE=1 SV=1"	0.222	Down	27.4	14.542	7.5477	4	3	3	3	1	3	2	3	2	57379000	12724000	1.637	0.363
Aco014706.1	V-type proton ATPase subunit D OS=Arabidopsis thaliana GN=VHA-D PE=1 SV=2	0.655	Down	18.4	38.21	93.895	31	9	9	15	16	9	9	9	9	1737800000	1137700000	1.209	0.791
Aco014727.1	Annexin D2 OS=Arabidopsis thaliana GN=ANN2 PE=1 SV=1	0.255	Down	11.7	35.863	4.3677	3	4	3	3	0	4	3	3	2	35584000	9091000	1.593	0.407
Aco014756.1	Probable carboxylesterase 2 OS=Arabidopsis thaliana GN=CXE2 PE=2 SV=1	0.321	Down	25.8	36.314	57.925	24	6	3	14	10	6	5	3	2	520690000	167120000	1.514	0.486
Aco014765.1	"Zeaxanthin epoxidase, chloroplastic OS=Oryza sativa subsp. japonica GN=ZEP PE=2 SV=1"	0.164	Down	18.7	91.543	46.451	14	10	10	11	3	9	7	9	7	298230000	49028000	1.718	0.282
Aco014773.1	Aspartic proteinase nepenthesin-1 OS=Nepenthes gracilis GN=nep1 PE=1 SV=1	0.375	Down	19.8	48.781	51.378	23	7	7	12	11	7	7	7	7	1746900000	655420000	1.454	0.546
Aco014812.1	Gamma-soluble NSF attachment protein OS=Arabidopsis thaliana GN=GSNAP PE=2 SV=1	2.182	Up	24.4	32.995	26.189	7	6	6	0	7	5	6	5	6	23503000	51290000	0.628	1.372
Aco014824.1	60S acidic ribosomal protein P0 OS=Oryza sativa subsp. japonica GN=Os08g0130500 PE=1 SV=3	1.656	Up	18.1	34.544	43.689	9	5	4	4	5	5	5	4	4	356680000	590670000	0.753	1.247
Aco014951.1	11-oxo-beta-amyrin 30-oxidase OS=Glycyrrhiza uralensis GN=CYP72A154 PE=1 SV=1	1.937	Up	3.8	58.399	4.3503	2	2	2	0	2	2	2	2	2	2664700	5161900	0.681	1.319
Aco014974.1	Glutathione transferase GST 23 OS=Zea mays PE=2 SV=1	0.549	Down	18.1	29.639	24.248	8	4	4	5	3	4	4	4	4	49370000	27126000	1.291	0.709
Aco014989.1	"Pentatricopeptide repeat-containing protein At1g80270, mitochondrial OS=Arabidopsis thaliana GN=At1g80270 PE=2 SV=1"	0.622	Down	11.5	70.479	13.7	15	7	7	6	9	7	7	7	7	87348000	54355000	1.233	0.767
Aco014991.1	"DNA gyrase subunit B, chloroplastic/mitochondrial OS=Nicotiana benthamiana GN=GYRB PE=2 SV=1"	2.556	Up	17.9	80.51	31.279	17	10	10	5	12	6	10	6	10	346150000	884890000	0.562	1.438
Aco015003.1	Calmodulin OS=Bryonia dioica PE=2 SV=2	0.441	Down	32.9	16.848	36.059	15	4	4	8	7	4	4	4	4	1471200000	648120000	1.388	0.612
Aco015014.1	Nuclear pore complex protein NUP50B OS=Arabidopsis thaliana GN=NUP50B PE=1 SV=1	1.862	Up	9.6	47.187	5.4451	5	4	4	2	3	3	4	3	4	46419000	86430000	0.699	1.301
Aco015022.1	Membrane steroid-binding protein 2 OS=Arabidopsis thaliana GN=MSBP2 PE=1 SV=1	1.555	Up	9.9	21.623	2.8639	3	2	2	1	2	2	2	2	2	6145400	9556400	0.783	1.217
Aco015044.1	U2 small nuclear ribonucleoprotein A' OS=Arabidopsis thaliana GN=At1g09760 PE=2 SV=2	1.547	Up	33.5	31.898	29.443	13	8	8	5	8	6	8	6	8	196070000	303290000	0.785	1.215
Aco015051.1	"Elongation factor Tu, mitochondrial OS=Arabidopsis thaliana GN=TUFA PE=1 SV=1"	0.553	Down	38.4	50.027	114.55	37	15	14	19	18	15	15	14	14	699660000	386860000	1.288	0.712
Aco015070.1	Probable alpha-mannosidase At5g13980 OS=Arabidopsis thaliana GN=At5g13980 PE=2 SV=1	2.116	Up	13.3	118.73	46.039	22	13	9	6	16	13	13	9	9	119330000	252560000	0.642	1.358
Aco015076.1	"ATP-dependent Clp protease ATP-binding subunit ClpA homolog CD4A, chloroplastic OS=Solanum lycopersicum GN=CD4A PE=3 SV=1"	3.363	Up	34.4	101.85	205.56	55	28	4	12	43	14	28	1	4	599390000	2015500000	0.458	1.542
Aco015128.1	"Protein ACCUMULATION AND REPLICATION OF CHLOROPLASTS 6, chloroplastic OS=Arabidopsis thaliana GN=ARC6 PE=1 SV=1"	2.866	Up	9	86.807	14.44	5	5	5	0	5	2	5	2	5	7403400	21218000	0.517	1.483
Aco015150.1	Subtilisin-like protease SBT3.2 OS=Arabidopsis thaliana GN=SBT3.2 PE=2 SV=1	3.16	Up	7.8	56.42	12.396	3	3	3	0	3	2	3	2	3	12847000	40593000	0.481	1.519
Aco015214.1	Heterogeneous nuclear ribonucleoprotein 1 OS=Arabidopsis thaliana GN=RNP1 PE=1 SV=1	5.004	Up	16.1	54.473	21.432	9	5	5	1	8	4	5	4	5	45109000	225730000	0.333	1.667
Aco015225.1	Uncharacterized protein	3.906	Up	19.7	21.541	4.3844	6	4	4	2	4	4	4	4	4	29884000	116730000	0.408	1.592
Aco015226.1	V-type proton ATPase subunit B2 OS=Arabidopsis thaliana GN=VHA-B2 PE=1 SV=1	0.605	Down	53.8	55.885	255.45	148	22	22	75	73	22	21	22	21	29392000000	17772000000	1.246	0.754
Aco015248.1	Mitogen-activated protein kinase kinase 2 OS=Arabidopsis thaliana GN=MKK2 PE=1 SV=2	3.237	Up	38.9	16.534	26.812	5	4	4	0	5	2	4	2	4	14481000	46872000	0.472	1.528
Aco015299.1	"Ribulose-1,5 bisphosphate carboxylase/oxygenase large subunit N-methyltransferase, chloroplastic OS=Nicotiana tabacum GN=RBCMT PE=2 SV=1"	0.258	Down	12	57.062	14.689	5	5	5	5	0	5	3	5	3	65972000	17036000	1.59	0.41
Aco015308.1	Proteasome activator subunit 4 OS=Arabidopsis thaliana GN=PA200 PE=2 SV=2	2.95	Up	10.7	197.12	58.257	21	15	15	2	19	10	15	10	15	52590000	155130000	0.506	1.494
Aco015324.1	Glycerophosphodiester phosphodiesterase GDPDL4 OS=Arabidopsis thaliana GN=GDPDL4 PE=1 SV=1	0.483	Down	10.8	82.127	5.3465	6	4	2	4	2	4	4	2	2	27661000	13374000	1.348	0.652
Aco015352.1	"PsbP domain-containing protein 3, chloroplastic OS=Arabidopsis thaliana GN=PPD3 PE=1 SV=2"	0.039	Down	11.3	28.227	9.0015	4	2	2	4	0	2	1	2	1	135280000	5275400	1.925	0.075
Aco015358.1	"Heat shock 70 kDa protein, mitochondrial OS=Phaseolus vulgaris PE=2 SV=1"	3.163	Up	24.4	73.344	45.695	13	15	8	2	11	14	15	7	8	44366000	140320000	0.48	1.52
Aco015397.1	"Alpha-glucan phosphorylase, H isozyme OS=Triticum aestivum PE=2 SV=1"	0.177	Down	30.4	98.064	113.55	31	18	18	26	5	18	15	18	15	737490000	130290000	1.7	0.3
Aco015404.1	"Fructokinase-like 1, chloroplastic OS=Arabidopsis thaliana GN=FLN1 PE=1 SV=1"	2.281	Up	8.5	57.263	7.9742	5	4	4	2	3	3	4	3	4	14761000	33676000	0.609	1.391
Aco015405.1	"Heme-binding-like protein At3g10130, chloroplastic OS=Arabidopsis thaliana GN=At3g10130 PE=2 SV=1"	3.753	Up	41.4	21.82	22.506	18	7	7	6	12	7	7	7	7	105170000	394680000	0.421	1.579
Aco015427.1	Aldo-keto reductase family 4 member C9 OS=Arabidopsis thaliana GN=AKR4C9 PE=1 SV=1	1.517	Up	9.5	76.896	9.3286	4	6	2	2	2	6	6	2	2	10463000	15869000	0.795	1.205
Aco015429.1	Probable mannose-1-phosphate guanylyltransferase 1 OS=Oryza sativa subsp. japonica GN=Os03g0268400 PE=2 SV=1	1.847	Up	11.6	39.478	22.055	8	3	3	3	5	3	3	3	3	46964000	86757000	0.702	1.298
Aco015436.1	"Ribulose bisphosphate carboxylase/oxygenase activase 1, chloroplastic OS=Larrea tridentata GN=RCA1 PE=1 SV=1"	7.884	Up	49.6	51.788	216.44	101	22	12	15	86	12	22	5	12	1492200000	11765000000	0.225	1.775
Aco015440.1	Uncharacterized protein	1.819	Up	24.4	44.11	54.266	9	7	7	1	8	5	7	5	7	59358000	107980000	0.709	1.291
Aco015453.1	"Triosephosphate isomerase, cytosolic OS=Zea mays PE=3 SV=3"	0.607	Down	54.8	31.396	153.81	129	14	10	71	58	14	14	10	10	57595000000	34948000000	1.245	0.755
Aco015533.1	Arginine decarboxylase 2 OS=Oryza sativa subsp. japonica GN=ADC2 PE=1 SV=2	2.503	Up	16.1	68.616	38.212	7	6	4	1	6	5	6	3	4	17681000	44254000	0.571	1.429
Aco015545.1	CDGSH iron-sulfur domain-containing protein NEET OS=Arabidopsis thaliana GN=NEET PE=1 SV=1	1.813	Up	47	12.627	10.983	8	4	4	3	5	3	4	3	4	85327000	154730000	0.711	1.289
Aco015635.1	"Outer envelope protein 80, chloroplastic OS=Oryza sativa subsp. indica GN=OEP80 PE=3 SV=1"	2.107	Up	30.9	73.4	121.69	32	20	20	7	25	13	20	13	20	134210000	282740000	0.644	1.356
Aco015665.1	"30S ribosomal protein 2, chloroplastic OS=Spinacia oleracea GN=PSRP2 PE=1 SV=1"	2.119	Up	24.8	27.329	35.241	13	6	6	4	9	6	6	6	6	408550000	865710000	0.641	1.359
Aco015666.1	"Rhodanese-like domain-containing protein 9, chloroplastic OS=Arabidopsis thaliana GN=STR9 PE=2 SV=1"	0.33	Down	15.9	32.054	18.75	11	4	4	7	4	4	4	4	4	106630000	35187000	1.504	0.496
Aco015672.1	"Linoleate 13S-lipoxygenase 2-1, chloroplastic OS=Solanum tuberosum GN=LOX2.1 PE=1 SV=1"	0.126	Down	18.4	95.597	63.328	17	13	8	17	0	13	6	8	4	249870000	31545000	1.776	0.224
Aco015680.1	"Enoyl-[acyl-carrier-protein] reductase [NADH] 1, chloroplastic OS=Oryza sativa subsp. japonica GN=Os08g0327400 PE=2 SV=1"	1.728	Up	23.5	37.864	35.034	27	7	3	13	14	5	7	2	3	430580000	744170000	0.733	1.267
Aco015696.1	Cinnamoyl-CoA reductase 1 OS=Oryza sativa subsp. japonica GN=CCR1 PE=1 SV=1	2.137	Up	33	127.82	110.92	37	20	19	12	25	17	20	16	19	229540000	490530000	0.638	1.362
Aco015738.1	Probable beta-D-xylosidase 6 OS=Arabidopsis thaliana GN=BXL6 PE=2 SV=1	2.094	Up	9.5	85.83	42.871	8	5	5	2	6	5	5	5	5	33152000	69408000	0.646	1.354
Aco015743.1	ABC transporter B family member 28 OS=Arabidopsis thaliana GN=ABCB28 PE=2 SV=1	3.827	Up	13.8	82.032	27.148	11	9	9	1	10	6	9	6	9	17847000	68295000	0.414	1.586
Aco015777.1	"Probable plastid-lipid-associated protein 12, chloroplastic OS=Arabidopsis thaliana GN=PAP12 PE=2 SV=1"	1.565	Up	5.6	50.702	3.9722	5	3	3	0	5	2	3	2	3	9964000	15593000	0.78	1.22
Aco015842.1	"Protein TIC 62, chloroplastic OS=Arabidopsis thaliana GN=TIC62 PE=1 SV=1"	0.604	Down	11.9	50.89	27.137	18	6	6	9	9	6	6	6	6	352120000	212690000	1.247	0.753
Aco015858.1	Lecithin-cholesterol acyltransferase-like 1 OS=Arabidopsis thaliana GN=LCAT1 PE=2 SV=1	1.707	Up	18.4	48.942	29.49	14	7	7	4	10	6	7	6	7	110700000	188970000	0.739	1.261
Aco015866.1	"Thioredoxin-like protein AAED1, chloroplastic OS=Arabidopsis thaliana GN=At2g37240 PE=1 SV=2"	0.372	Down	15.9	28.668	9.7462	4	3	3	3	1	3	3	3	3	23593000	8781700	1.457	0.543
Aco015875.1	Putative Pol polyprotein from transposon element Bs1 OS=Zea mays PE=4 SV=1	1.575	Up	2.3	124.03	3.5431	4	3	3	1	3	3	3	3	3	9203200	14499000	0.777	1.223
Aco015948.1	Ultraviolet-B receptor UVR8 OS=Arabidopsis thaliana GN=UVR8 PE=1 SV=1	1.741	Up	18.7	47.138	19.327	9	6	6	3	6	5	6	5	6	38748000	67449000	0.73	1.27
Aco015991.1	"RuBisCO large subunit-binding protein subunit beta, chloroplastic OS=Pisum sativum PE=1 SV=2"	4.704	Up	49.3	64.636	223.8	88	24	24	30	58	21	24	21	24	1671100000	7860800000	0.351	1.649
Aco016000.1	Acyl-CoA-binding protein OS=Ricinus communis PE=3 SV=1	1.868	Up	19.6	10.272	19.228	9	3	3	4	5	3	3	3	3	98178000	183380000	0.697	1.303
Aco016026.1	Benzyl alcohol O-benzoyltransferase OS=Nicotiana tabacum GN=HSR201 PE=1 SV=1	1.63	Up	23.2	50.445	19.878	12	7	7	3	9	5	7	5	7	40795000	66501000	0.76	1.24
Aco016027.1	Syntaxin-22 OS=Arabidopsis thaliana GN=SYP22 PE=1 SV=1	5.039	Up	6.3	29.704	2.7802	2	2	2	0	2	2	2	2	2	5229700	26351000	0.331	1.669
Aco016104.1	Nuclear transport factor 2 OS=Oryza sativa subsp. japonica GN=NTF2 PE=2 SV=1	2.149	Up	13.6	47.294	16.356	10	5	5	3	7	5	5	5	5	88412000	190040000	0.635	1.365
Aco016110.1	"Putative quinone-oxidoreductase homolog, chloroplastic OS=Arabidopsis thaliana GN=At4g13010 PE=1 SV=1"	1.644	Up	14.9	67.825	47.275	14	5	5	5	9	5	5	5	5	80191000	131830000	0.756	1.244
Aco016136.1	40S ribosomal protein S5-1 OS=Arabidopsis thaliana GN=RPS5A PE=1 SV=1	1.625	Up	36.9	25.342	53.854	45	11	11	20	25	11	11	11	11	1198500000	1947400000	0.762	1.238
Aco016206.1	"Succinate dehydrogenase assembly factor 2, mitochondrial OS=Arabidopsis thaliana GN=SDHAF2 PE=1 SV=1"	3.32	Up	19.7	21.404	14.76	4	2	2	1	3	2	2	2	2	21224000	70470000	0.463	1.537
Aco016207.1	Uncharacterized protein	0.601	Down	8	54.472	4.9001	5	3	3	3	2	3	3	3	3	41531000	24959000	1.249	0.751
Aco016289.1	Vesicle-associated protein 1-1 OS=Arabidopsis thaliana GN=PVA11 PE=1 SV=1	1.545	Up	24.9	26.247	50.975	9	5	4	4	5	5	5	4	4	48722000	75271000	0.786	1.214
Aco016295.1	Pre-mRNA cleavage factor Im 25 kDa subunit 2 OS=Arabidopsis thaliana GN=CFIS2 PE=1 SV=1	1.625	Up	21	22.902	13.028	7	3	3	3	4	3	3	3	3	29063000	47241000	0.762	1.238
Aco016333.1	Uncharacterized protein	1.565	Up	4.5	59.186	3.9527	3	2	2	1	2	2	2	2	2	7674900	12013000	0.78	1.22
Aco016338.1	Proline iminopeptidase OS=Arabidopsis thaliana GN=PIP PE=2 SV=3	0.35	Down	29.6	36.469	23.017	26	10	10	16	10	10	10	10	10	641040000	224370000	1.481	0.519
Aco016367.1	Vesicle-associated membrane protein 714 OS=Arabidopsis thaliana GN=VAMP714 PE=1 SV=1	2.1	Up	6.6	49.626	5.0137	3	3	3	0	3	2	3	2	3	5709000	11991000	0.645	1.355
Aco016391.1	Soluble inorganic pyrophosphatase OS=Oryza sativa subsp. indica GN=IPP PE=2 SV=1	0.649	Down	59.9	23.964	68.251	24	10	7	12	12	8	10	6	7	804570000	522020000	1.213	0.787
Aco016393.1	Isoflavone reductase-like protein OS=Olea europaea PE=1 SV=1	0.657	Down	40.8	35.022	75.081	36	9	8	18	18	9	9	8	8	1262700000	829110000	1.207	0.793
Aco016429.1	Phosphoenolpyruvate carboxylase 4 OS=Arabidopsis thaliana GN=PPC4 PE=2 SV=1	2.049	Up	11.9	114.71	25.135	10	10	10	2	8	4	10	4	10	34984000	71671000	0.656	1.344
Aco016473.1	Uncharacterized protein	1.716	Up	18.5	27.062	26.321	4	4	2	2	2	4	4	2	2	23885000	40981000	0.736	1.264
Aco016514.1	Chaperone protein dnaJ 10 OS=Arabidopsis thaliana GN=ATJ10 PE=2 SV=2	2.029	Up	24.3	38.242	27.58	9	6	6	3	6	4	5	4	5	46789000	94915000	0.66	1.34
Aco016543.1	Cysteine-rich receptor-like protein kinase 2 OS=Arabidopsis thaliana GN=CRK2 PE=2 SV=1	2.56	Up	4.3	70.989	11.159	2	2	2	1	1	2	2	2	2	5445900	13939000	0.562	1.438
Aco016577.1	Uncharacterized protein	2.252	Up	11.6	52.22	15.732	11	5	5	3	8	3	5	3	5	35150000	79161000	0.615	1.385
Aco016591.1	Histone H3.3 OS=Oryza sativa subsp. indica GN=OsI_011536 PE=3 SV=1	1.854	Up	19.9	15.406	8.2419	7	4	1	2	5	4	4	1	1	266140000	493370000	0.701	1.299
Aco016600.1	"Anthranilate phosphoribosyltransferase, chloroplastic OS=Arabidopsis thaliana GN=PAT1 PE=2 SV=1"	0.5	Down	13.9	42.39	16.342	7	4	4	5	2	4	4	4	4	81603000	40809000	1.333	0.667
Aco016647.1	"50S ribosomal protein L11, chloroplastic OS=Arabidopsis thaliana GN=RPL11 PE=2 SV=1"	1.525	Up	23.5	23.158	7.4781	5	4	4	2	3	4	4	4	4	133950000	204230000	0.792	1.208
Aco016692.1	2-carboxy-D-arabinitol-1-phosphatase OS=Triticum aestivum PE=1 SV=1	1.934	Up	34.1	55.183	88.932	44	15	15	18	26	13	14	13	14	339710000	656890000	0.682	1.318
Aco016720.1	Germin-like protein 2-4 OS=Oryza sativa subsp. japonica GN=Os02g0532500 PE=2 SV=1	0.575	Down	17.2	21.508	9.2234	5	3	3	3	2	3	3	3	3	157050000	90244000	1.27	0.73
Aco016721.1	ACT domain-containing protein ACR12 OS=Arabidopsis thaliana GN=ACR12 PE=2 SV=1	3.312	Up	7.3	33.013	12.407	4	2	2	2	2	2	2	2	2	18244000	60427000	0.464	1.536
Aco016736.1	40S ribosomal protein S14 OS=Zea mays PE=3 SV=1	1.872	Up	30.5	16.424	43.052	22	6	6	11	11	6	6	6	6	286590000	536400000	0.696	1.304
Aco016762.1	Uncharacterized protein	2.387	Up	21.9	22.064	17.501	9	3	3	3	6	3	3	3	3	99151000	236650000	0.591	1.409
Aco016795.1	ATP-dependent Clp protease proteolytic subunit OS=Dioscorea elephantipes GN=clpP PE=3 SV=1	2.157	Up	11.7	19.998	27.231	8	2	2	3	5	2	2	2	2	76125000	164180000	0.634	1.366
Aco016796.1	Photosystem II CP47 reaction center protein OS=Zea mays GN=psbB PE=3 SV=1	0.002	Down	27.2	56.149	136.7	62	13	9	57	5	13	8	9	7	27519000000	67080000	1.995	0.005
Aco016797.1	DNA-directed RNA polymerase subunit alpha OS=Acorus calamus GN=rpoA PE=3 SV=1	1.543	Up	14.3	46.327	19.341	9	6	6	2	7	4	6	4	6	65075000	100420000	0.786	1.214
Aco016798.1	"50S ribosomal protein L14, chloroplastic OS=Illicium oligandrum GN=rpl14 PE=3 SV=1"	1.848	Up	33.8	21.779	21.096	18	6	6	6	12	6	6	6	6	93833000	173450000	0.702	1.298
Aco016819.1	Uncharacterized protein	2.646	Up	41.5	34.053	77.407	42	9	9	15	27	9	9	9	9	1310200000	3467100000	0.549	1.451
Aco016836.1	"Protein TOC75-3, chloroplastic OS=Arabidopsis thaliana GN=TOC75-3 PE=1 SV=1"	1.635	Up	39.1	92.013	167.02	57	25	25	20	37	20	25	20	25	615560000	1006700000	0.759	1.241
Aco016849.1	Folylpolyglutamate synthase OS=Arabidopsis thaliana GN=FPGS1 PE=1 SV=1	1.851	Up	16.7	65.771	15.774	12	9	9	2	10	9	9	9	9	42586000	78819000	0.702	1.298
Aco016862.1	"Fructose-1,6-bisphosphatase, chloroplastic OS=Oryza sativa subsp. indica GN=OsI_10887 PE=1 SV=1"	0.54	Down	34.4	49.693	212.69	58	14	14	27	31	14	14	14	14	3770800000	2037800000	1.298	0.702
Aco016869.1	OTU domain-containing protein At3g57810 OS=Arabidopsis thaliana GN=At3g57810 PE=2 SV=1	1.667	Up	6.1	30.038	2.4346	2	2	2	0	2	2	2	2	2	3924600	6541300	0.75	1.25
Aco016885.1	40S ribosomal protein S11 OS=Euphorbia esula GN=RPS11 PE=2 SV=1	1.527	Up	39.7	17.318	39.467	27	8	8	11	16	6	8	6	8	192890000	294570000	0.791	1.209
Aco016911.1	Temperature-induced lipocalin-1 OS=Arabidopsis thaliana GN=TIL PE=1 SV=1	2.442	Up	17.8	21.984	11.811	11	4	4	5	6	2	4	2	4	700350000	1710200000	0.581	1.419
Aco016938.1	Uncharacterized protein	1.535	Up	9.4	24.632	7.7219	3	2	2	1	2	2	2	2	2	13359000	20500000	0.789	1.211
Aco016986.1	"Probable plastid-lipid-associated protein 3, chloroplastic OS=Arabidopsis thaliana GN=PAP3 PE=2 SV=1"	4.605	Up	28.1	44.197	41.911	16	7	7	3	13	4	7	4	7	81736000	376380000	0.357	1.643
Aco016994.1	Uncharacterized protein	1.683	Up	24.6	43.879	39.175	12	6	6	5	7	5	6	5	6	78062000	131400000	0.745	1.255
Aco017000.1	"Plastidal glycolate/glycerate translocator 1, chloroplastic OS=Arabidopsis thaliana GN=PLGG1 PE=1 SV=1"	2.078	Up	6.2	54.733	33.663	6	2	2	2	4	2	2	2	2	41092000	85373000	0.65	1.35
Aco017009.1	Protein NRT1/ PTR FAMILY 8.3 OS=Arabidopsis thaliana GN=NPF8.3 PE=1 SV=1	5.177	Up	3.4	63.433	9.5036	2	2	2	0	2	2	2	2	2	2015800	10435000	0.324	1.676
Aco017012.1	Phosphoacetylglucosamine mutase OS=Oryza sativa subsp. japonica GN=Os07g0195400 PE=2 SV=1	0.654	Down	10.1	40.244	6.8589	4	3	3	1	3	3	3	3	3	27245000	17824000	1.209	0.791
Aco017018.1	Uncharacterized protein	1.67	Up	7.4	51.477	7.6202	5	4	4	2	3	4	3	4	3	24271000	40531000	0.749	1.251
Aco017022.1	"Ubiquinol oxidase 1a, mitochondrial OS=Arabidopsis thaliana GN=AOX1A PE=1 SV=2"	2.295	Up	42.9	20.036	23.706	16	7	7	5	11	6	7	6	7	168050000	385660000	0.607	1.393
Aco017025.1	"ATP-dependent Clp protease proteolytic subunit 4, chloroplastic OS=Arabidopsis thaliana GN=CLPP4 PE=1 SV=1"	1.517	Up	16.2	32.393	14.971	14	4	4	6	8	4	4	4	4	204420000	310030000	0.795	1.205
Aco017051.1	"Probable carotenoid cleavage dioxygenase 4, chloroplastic OS=Arabidopsis thaliana GN=CCD4 PE=1 SV=1"	0.35	Down	5.2	70.255	8.6382	2	2	2	1	1	2	2	2	2	41466000	14494000	1.482	0.518
Aco017084.1	Probable calcium-binding protein CML21 OS=Arabidopsis thaliana GN=CML21 PE=2 SV=1	0.477	Down	7	26.553	4.0562	3	2	2	2	1	2	2	2	2	16479000	7867300	1.354	0.646
Aco017091.1	"Bifunctional aspartokinase/homoserine dehydrogenase 1, chloroplastic OS=Zea mays GN=AKHSDH1 PE=2 SV=1"	1.9	Up	26.4	101.03	87.75	37	20	20	11	26	18	20	18	20	200940000	381720000	0.69	1.31
Aco017100.1	"Protein FLUORESCENT IN BLUE LIGHT, chloroplastic OS=Arabidopsis thaliana GN=FLU PE=1 SV=1"	0.144	Down	8.2	36.528	5.1885	6	3	3	5	1	3	2	3	2	48494000	6998100	1.748	0.252
Aco017114.1	FT-interacting protein 1 OS=Arabidopsis thaliana GN=FTIP1 PE=1 SV=1	0.583	Down	18.8	93.026	42.238	23	12	11	13	10	12	11	11	10	198230000	115520000	1.264	0.736
Aco017142.1	"D-glycerate 3-kinase, chloroplastic OS=Arabidopsis thaliana GN=GLYK PE=1 SV=2"	1.927	Up	30.3	47.249	39.039	19	10	10	6	13	8	10	8	10	189960000	366060000	0.683	1.317
Aco017171.1	Uncharacterized protein	0.527	Down	21.9	69.736	75.497	13	9	9	7	6	8	8	8	8	133870000	70608000	1.309	0.691
Aco017186.1	H/ACA ribonucleoprotein complex subunit 4 OS=Arabidopsis thaliana GN=CBF5 PE=1 SV=1	1.733	Up	22	70.498	27.602	19	11	11	7	12	8	11	8	11	57823000	100200000	0.732	1.268
Aco017206.1	Germin-like protein 5-1 OS=Oryza sativa subsp. japonica GN=Os05g0277500 PE=2 SV=1	1.556	Up	16	23.033	9.1771	3	3	2	1	2	3	3	2	2	9660900	15028000	0.783	1.217
Aco017215.1	"CBS domain-containing protein CBSX3, mitochondrial OS=Arabidopsis thaliana GN=CBSX3 PE=1 SV=1"	0.495	Down	43.3	17.222	52.858	32	6	6	18	14	6	6	6	6	3387600000	1675300000	1.338	0.662
Aco017231.1	"Protein BOLA4, chloroplastic/mitochondrial OS=Arabidopsis thaliana GN=BOLA4 PE=1 SV=1"	1.757	Up	17.4	19.892	10.531	5	3	3	2	3	3	3	3	3	84285000	148120000	0.725	1.275
Aco017247.1	"Multiple organellar RNA editing factor 2, chloroplastic OS=Arabidopsis thaliana GN=MORF2 PE=1 SV=1"	2.388	Up	12.1	38.868	13.029	10	5	3	4	6	4	5	2	3	129290000	308730000	0.59	1.41
Aco017248.1	Uncharacterized protein	1.827	Up	19.6	34.293	38.547	30	9	9	12	18	7	9	7	9	349720000	638990000	0.707	1.293
Aco017282.1	"Phosphoribulokinase, chloroplastic OS=Triticum aestivum PE=2 SV=1"	1.572	Up	55.9	48.649	228.2	149	23	23	68	81	23	23	23	23	11454000000	18008000000	0.778	1.222
Aco017327.1	Nuclear pore complex protein GP210 OS=Arabidopsis thaliana GN=GB210 PE=1 SV=1	1.738	Up	4.7	213.09	17.997	10	8	8	3	7	6	8	6	8	20108000	34938000	0.731	1.269
Aco017337.1	"Thioredoxin F-type, chloroplastic OS=Mesembryanthemum crystallinum PE=2 SV=1"	0.314	Down	11.3	21.322	6.6659	4	2	2	2	2	2	2	2	2	338950000	106380000	1.522	0.478
Aco017360.1	Selenium-binding protein 1 OS=Arabidopsis thaliana GN=SBP1 PE=1 SV=1	1.894	Up	16.8	73.303	53.336	24	10	10	8	16	10	10	10	10	173380000	328440000	0.691	1.309
Aco017362.1	"Glycine-rich RNA-binding protein 2, mitochondrial OS=Arabidopsis thaliana GN=RBG2 PE=1 SV=1"	2.61	Up	44.5	31.32	48.558	12	5	4	2	10	1	5	0	4	370300000	966590000	0.554	1.446
Aco017378.1	Sucrose-phosphate synthase OS=Zea mays GN=SPS PE=1 SV=1	0.294	Down	9.3	121.56	29.417	18	10	8	12	6	9	8	8	6	294560000	86549000	1.546	0.454
Aco017402.1	40S ribosomal protein S15 OS=Picea mariana GN=RPS15 PE=2 SV=1	3.26	Up	17.9	17.12	8.4259	3	2	2	0	3	2	2	2	2	4854400	15826000	0.469	1.531
Aco017405.1	Flowering locus K homology domain OS=Arabidopsis thaliana GN=FLK PE=1 SV=1	1.879	Up	24.4	60.84	55.777	36	12	12	14	22	11	12	11	12	279720000	525730000	0.695	1.305
Aco017416.1	Chromatin remodeling protein EBS OS=Arabidopsis thaliana GN=EBS PE=1 SV=1	1.893	Up	15.7	24.843	8.4207	2	3	2	0	2	3	3	2	2	10525000	19929000	0.691	1.309
Aco017477.1	"Glycine cleavage system H protein, mitochondrial OS=Oryza sativa subsp. indica GN=GDCSH PE=2 SV=1"	0.658	Down	48.8	17.291	57.907	43	5	5	21	22	5	5	5	5	7060300000	4646400000	1.206	0.794
Aco017487.1	Haloacid dehalogenase-like hydrolase domain-containing protein Sgpp OS=Arabidopsis thaliana GN=SGPP PE=1 SV=2	0.389	Down	27.9	53.858	62.175	21	11	11	10	11	11	11	11	11	679580000	264190000	1.44	0.56
Aco017507.1	"Putative septum site-determining protein minD homolog, chloroplastic OS=Arabidopsis thaliana GN=MIND1 PE=1 SV=1"	2.359	Up	8.6	34.437	2.4862	3	3	3	0	3	2	3	2	3	4589000	10825000	0.595	1.405
Aco017553.1	"30S ribosomal protein S10, chloroplastic OS=Mesembryanthemum crystallinum GN=RPS10 PE=2 SV=1"	1.963	Up	10.8	30.315	5.2804	11	3	3	5	6	3	3	3	3	163890000	321720000	0.675	1.325
Aco017567.1	Cleavage stimulation factor subunit 50 OS=Arabidopsis thaliana GN=CSTF50 PE=1 SV=1	1.879	Up	12.1	48.385	7.3866	5	5	5	0	5	3	5	3	5	6662700	12521000	0.695	1.305
Aco017573.1	Mitochondrial import receptor subunit TOM5 homolog OS=Arabidopsis thaliana GN=TOM5 PE=1 SV=3	1.508	Up	21.2	7.1721	34.644	4	1	1	2	2	1	1	1	1	23875000	36006000	0.797	1.203
Aco017574.1	"Glycine-rich RNA-binding protein 3, mitochondrial OS=Arabidopsis thaliana GN=RBG3 PE=2 SV=1"	4.612	Up	18.1	17.731	28.998	5	2	2	2	3	2	2	2	2	39102000	180330000	0.356	1.644
Aco017595.1	Uncharacterized protein	1.607	Up	4.9	24.405	5.554	6	2	2	2	4	2	2	2	2	13278000	21336000	0.767	1.233
Aco017676.1	Nuclear pore complex protein NUP133 OS=Arabidopsis thaliana GN=NUP133 PE=1 SV=1	3.064	Up	5	150.84	13.175	5	6	6	0	5	2	6	2	6	16548000	50695000	0.492	1.508
Aco017705.1	"Photosystem II 22 kDa protein, chloroplastic OS=Spinacia oleracea GN=PSBS PE=1 SV=1"	0.179	Down	23	28.44	28.199	15	5	5	9	6	5	4	5	4	941010000	168280000	1.697	0.303
Aco017712.1	Bifunctional aspartate aminotransferase and glutamate/aspartate-prephenate aminotransferase OS=Petunia hybrida PE=1 SV=1	1.633	Up	29.9	42.298	10.447	4	8	3	1	3	7	8	2	3	12337000	20143000	0.76	1.24
Aco017723.1	Transportin-1 OS=Oryza sativa subsp. indica GN=OsI_18044 PE=2 SV=1	2.016	Up	16.8	95.882	41.572	17	12	12	5	12	6	12	6	12	51487000	103790000	0.663	1.337
Aco017741.1	"Phosphoglucomutase, chloroplastic OS=Solanum tuberosum GN=PGMP PE=2 SV=1"	0.207	Down	44.5	68.54	93.775	77	22	22	50	27	22	19	22	19	6430300000	1329800000	1.657	0.343
Aco017743.1	"Ribosome-binding factor PSRP1, chloroplastic OS=Spinacia oleracea GN=PSRP1 PE=1 SV=2"	2.012	Up	13.4	35.358	15.612	7	5	5	1	6	2	5	2	5	48899000	98377000	0.664	1.336
Aco017747.1	Uncharacterized protein	1.661	Up	2.6	72.145	3.4604	2	2	2	0	2	2	2	2	2	6955300	11550000	0.752	1.248
Aco017783.1	Calnexin homolog 1 OS=Arabidopsis thaliana GN=CNX1 PE=1 SV=1	0.527	Down	12.9	77.418	25.591	21	7	7	12	9	7	6	7	6	322480000	170020000	1.31	0.69
Aco017793.1	"Multiple organellar RNA editing factor 8, chloroplastic/mitochondrial OS=Arabidopsis thaliana GN=MORF8 PE=1 SV=1"	1.563	Up	7.1	47.574	7.9603	5	2	2	2	3	2	2	2	2	212900000	332790000	0.78	1.22
Aco017802.1	"Cytochrome b-c1 complex subunit Rieske, mitochondrial OS=Zea mays PE=2 SV=1"	0.512	Down	14	30.398	47.659	11	4	4	5	6	4	4	4	4	893040000	456960000	1.323	0.677
Aco017804.1	B2 protein OS=Daucus carota PE=2 SV=1	1.832	Up	5.3	68.203	5.736	5	4	4	1	4	2	4	2	4	13617000	24947000	0.706	1.294
Aco017814.1	"Acyl carrier protein 1, chloroplastic OS=Casuarina glauca GN=ACP1 PE=2 SV=1"	1.677	Up	16.7	14.865	27.31	7	3	3	3	4	3	3	3	3	36155000	60638000	0.747	1.253
Aco017858.1	ABC transporter C family member 14 OS=Arabidopsis thaliana GN=ABCC14 PE=1 SV=1	1.919	Up	7.3	140.25	25.395	8	7	4	1	7	3	7	1	4	14159000	27171000	0.685	1.315
Aco017860.1	Protein argonaute 4B OS=Oryza sativa subsp. japonica GN=AGO4B PE=2 SV=1	1.667	Up	13.7	106.34	46.86	17	10	10	5	12	7	10	7	10	117530000	195890000	0.75	1.25
Aco017868.1	Pre-mRNA-splicing factor SPF27 homolog OS=Arabidopsis thaliana GN=MOS4 PE=1 SV=1	3.377	Up	10.6	29.989	13.837	5	3	3	1	4	2	3	2	3	9234400	31185000	0.457	1.543
Aco017920.1	40S ribosomal protein S19 OS=Oryza sativa subsp. japonica GN=RPS19A PE=2 SV=1	1.677	Up	55.2	16.104	34.729	9	8	2	4	5	8	8	2	2	94002000	157660000	0.747	1.253
Aco017933.1	"Zeaxanthin epoxidase, chloroplastic OS=Arabidopsis thaliana GN=ZEP PE=1 SV=1"	0.202	Down	13.8	92.773	28.821	14	10	10	10	4	10	8	10	8	202190000	40774000	1.664	0.336
Aco017952.1	Probable isoaspartyl peptidase/L-asparaginase 3 OS=Arabidopsis thaliana GN=At5g61540 PE=2 SV=1	1.931	Up	4.3	50.106	3.8242	3	2	2	1	2	2	2	2	2	9246900	17856000	0.682	1.318
Aco017969.1	40S ribosomal protein S16 OS=Fritillaria agrestis GN=RPS16 PE=2 SV=1	1.759	Up	32.9	17.571	12.054	16	6	6	8	8	6	6	6	6	143320000	252140000	0.725	1.275
Aco017987.1	26S protease regulatory subunit 6A homolog OS=Oryza sativa subsp. japonica GN=TBP1 PE=2 SV=2	2.063	Up	44.6	47.568	97.443	27	17	16	7	20	13	17	13	16	177130000	365360000	0.653	1.347
Aco017991.1	"Carboxyvinyl-carboxyphosphonate phosphorylmutase, chloroplastic OS=Arabidopsis thaliana GN=At1g77060 PE=1 SV=2"	1.661	Up	40.1	54.642	113.72	38	14	14	16	22	11	14	11	14	420960000	699340000	0.752	1.248
Aco017999.1	Uncharacterized protein	1.553	Up	12.9	61.594	14.206	9	5	5	4	5	5	4	5	4	34183000	53077000	0.783	1.217
Aco018001.1	"Probable membrane-associated 30 kDa protein, chloroplastic OS=Oryza sativa subsp. japonica GN=Os01g0895100 PE=1 SV=1"	2.133	Up	25.2	37.084	46.219	8	6	4	3	5	6	6	4	4	55641000	118680000	0.638	1.362
Aco018006.1	"Rhodanese-like domain-containing protein 4A, chloroplastic OS=Arabidopsis thaliana GN=STR4A PE=2 SV=1"	0.643	Down	8.4	39.264	14.135	4	2	2	3	1	2	2	2	2	21341000	13712000	1.218	0.782
Aco018026.1	Protein BTR1 OS=Arabidopsis thaliana GN=BTR1 PE=1 SV=1	8.557	Up	6.4	91.282	14.665	4	4	4	0	4	2	4	2	4	16247000	139030000	0.209	1.791
Aco018030.1	"Prolycopene isomerase, chloroplastic OS=Daucus carota GN=CRTISO PE=2 SV=1"	0.33	Down	2.7	63.237	2.4331	3	2	2	2	1	2	2	2	2	15779000	5205300	1.504	0.496
Aco018036.1	"Prohibitin-2, mitochondrial OS=Arabidopsis thaliana GN=PHB2 PE=1 SV=1"	2.799	Up	37.5	32.357	63.536	20	9	7	8	12	9	9	7	7	252120000	705660000	0.526	1.474
Aco018058.1	Trans-resveratrol di-O-methyltransferase OS=Vitis vinifera GN=ROMT PE=1 SV=2	1.773	Up	18.5	39.644	15.526	3	6	2	1	2	6	6	2	2	19840000	35180000	0.721	1.279
Aco018060.1	Fasciclin-like arabinogalactan protein 11 OS=Arabidopsis thaliana GN=FLA11 PE=2 SV=2	0.232	Down	11.1	41.76	4.115	5	3	3	3	2	3	2	3	2	129490000	29995000	1.624	0.376
Aco018073.1	Cytochrome P450 71A1 OS=Persea americana GN=CYP71A1 PE=1 SV=2	0.472	Down	6.2	113.46	7.5333	8	4	4	5	3	4	3	4	3	33883000	16005000	1.358	0.642
Aco018093.1	"Phosphoenolpyruvate carboxylase, housekeeping isozyme OS=Saccharum hybrid PE=3 SV=1"	0.477	Down	36	110.28	102.27	43	34	23	25	18	34	33	23	22	710600000	338720000	1.354	0.646
Aco018139.1	Methylthioribose kinase OS=Arabidopsis thaliana GN=MTK PE=1 SV=1	0.648	Down	43.2	94.631	107.49	46	20	20	23	23	20	19	20	19	667380000	432220000	1.214	0.786
Aco018155.1	"Cysteine--tRNA ligase, chloroplastic/mitochondrial OS=Arabidopsis thaliana GN=SYCO PE=2 SV=1"	1.826	Up	13	66.899	27.177	7	6	6	1	6	4	6	4	6	33263000	60738000	0.708	1.292
Aco018162.1	"Chaperone protein ClpB3, mitochondrial OS=Oryza sativa subsp. japonica GN=CLPB3 PE=2 SV=3"	2.189	Up	23.2	111.83	96.494	35	21	19	10	25	17	21	15	19	232400000	508620000	0.627	1.373
Aco018239.1	"Fructose-1,6-bisphosphatase, cytosolic OS=Musa acuminata GN=FBPban1 PE=2 SV=1"	0.264	Down	18.3	36.999	25.18	12	6	6	9	3	6	5	6	5	159940000	42257000	1.582	0.418
Aco018253.1	Glycine-rich RNA-binding protein RZ1A OS=Arabidopsis thaliana GN=RZ1A PE=1 SV=1	6.152	Up	16.1	23.561	9.2791	8	4	4	2	6	4	3	4	3	22612000	139100000	0.28	1.72
Aco018297.1	Photosystem I P700 chlorophyll a apoprotein A1 OS=Pisum sativum GN=psaA PE=1 SV=2	0.006	Down	14.7	12.256	4.6116	6	2	2	5	1	2	2	2	2	2260400000	12976000	1.989	0.011
Aco018332.1	"Serine/threonine-protein kinase STN7, chloroplastic OS=Arabidopsis thaliana GN=STN7 PE=1 SV=1"	0.653	Down	11.2	63.434	14.537	7	6	6	7	0	6	3	6	3	63220000	41300000	1.21	0.79
Aco018344.1	Glutathione S-transferase PARB OS=Nicotiana tabacum GN=PARB PE=2 SV=1	2.871	Up	12.4	28.542	6.2665	6	5	5	1	5	5	5	5	5	21438000	61547000	0.517	1.483
Aco018356.1	"Divinyl chlorophyllide a 8-vinyl-reductase, chloroplastic OS=Zea mays GN=DVR PE=1 SV=1"	0.148	Down	26.1	39.729	19.499	10	9	9	9	1	9	4	9	4	134170000	19844000	1.742	0.258
Aco018422.1	"Phosphoglucomutase, cytoplasmic 1 OS=Zea mays PE=2 SV=2"	0.452	Down	44.9	65.783	145.85	82	24	24	45	37	24	22	24	22	8064000000	3644700000	1.377	0.623
Aco018442.1	Uncharacterized protein	1.884	Up	9.2	21.989	4.0649	3	2	2	1	2	2	2	2	2	7750300	14605000	0.693	1.307
Aco018451.1	Probable linoleate 9S-lipoxygenase 4 OS=Oryza sativa subsp. japonica GN=Os03g0700700 PE=2 SV=1	1.994	Up	4.7	91.334	2.2627	4	3	3	1	3	3	3	3	3	5479300	10924000	0.668	1.332
Aco018452.1	Uncharacterized protein	2.086	Up	15.3	26.131	6.4282	4	3	3	0	4	2	3	2	3	5438700	11346000	0.648	1.352
Aco018500.1	Ribulose bisphosphate carboxylase large chain OS=Ananas comosus GN=rbcL PE=3 SV=1	0.053	Down	60.1	53.968	11.545	19	33	3	13	6	33	30	3	3	5395200000	288470000	1.898	0.102
Aco018507.1	Polygalacturonase inhibitor OS=Pyrus communis GN=PGIP PE=1 SV=1	0.648	Down	14.9	35.769	8.5453	9	5	5	5	4	5	5	5	5	86218000	55878000	1.214	0.786
Aco018510.1	"Chlorophyll a-b binding protein 1B-21, chloroplastic OS=Hordeum vulgare GN=LHC Ib-21 PE=1 SV=1"	0.004	Down	15.3	26.348	19.115	11	6	6	11	0	6	2	6	2	1694500000	6098400	1.993	0.007
Aco018523.1	Uncharacterized protein	0.546	Down	23.6	53.073	21.592	22	10	10	13	9	10	10	10	10	353430000	192810000	1.294	0.706
Aco018573.1	"ATP-dependent zinc metalloprotease FTSH 5, mitochondrial OS=Oryza sativa subsp. japonica GN=FTSH5 PE=3 SV=1"	2.303	Up	23.1	76.835	74.113	20	13	12	3	17	5	13	4	12	65268000	150320000	0.605	1.395
Aco018580.1	Pirin-like protein OS=Solanum lycopersicum PE=2 SV=1	1.775	Up	7	39.686	6.0825	3	2	2	1	2	2	2	2	2	19064000	33830000	0.721	1.279
Aco018592.1	"31 kDa ribonucleoprotein, chloroplastic OS=Arabidopsis thaliana GN=CP31A PE=1 SV=1"	1.864	Up	31.2	36.087	89.994	42	8	8	19	23	8	8	8	8	1673600000	3120000000	0.698	1.302
Aco018596.1	"Glyceraldehyde-3-phosphate dehydrogenase 2, cytosolic OS=Oryza sativa subsp. japonica GN=GAPC2 PE=1 SV=1"	0.532	Down	79.3	31.719	137.06	233	19	12	123	110	19	16	12	10	94948000000	50538000000	1.305	0.695
Aco018628.1	"ATP-dependent Clp protease proteolytic subunit-related protein 4, chloroplastic OS=Arabidopsis thaliana GN=CLPR4 PE=1 SV=1"	3.255	Up	22.6	34.069	19.776	8	5	5	2	6	3	5	3	5	95527000	310950000	0.47	1.53
Aco018814.1	"Phenylalanine--tRNA ligase, chloroplastic/mitochondrial OS=Arabidopsis thaliana GN=At3g58140 PE=1 SV=1"	0.617	Down	33.4	51.04	55.096	29	13	13	17	12	13	12	13	12	317190000	195630000	1.237	0.763
Aco018852.1	Mitochondrial carnitine/acylcarnitine carrier-like protein OS=Arabidopsis thaliana GN=BOU PE=1 SV=1	8.545	Up	40.4	30.623	24.623	13	10	10	0	13	3	10	3	10	25614000	218880000	0.21	1.79
Aco018865.1	Non-specific phospholipase C4 OS=Arabidopsis thaliana GN=NPC4 PE=1 SV=1	0.24	Down	30.7	58.232	77.876	28	13	13	20	8	13	11	13	11	554660000	133290000	1.613	0.387
Aco018893.1	Uncharacterized protein	1.811	Up	16.8	50.939	32.495	7	8	5	0	7	7	8	4	5	33786000	61174000	0.712	1.288
Aco018895.1	Uncharacterized protein	1.599	Up	15.9	53.48	43.9	24	9	6	10	14	8	9	5	6	280300000	448130000	0.77	1.23
Aco018900.1	Polyadenylate-binding protein 8 OS=Arabidopsis thaliana GN=PAB8 PE=1 SV=1	2.024	Up	17.3	73.051	48.372	16	9	8	5	11	9	9	8	8	197640000	400050000	0.661	1.339
Aco018942.1	"Ubiquinol oxidase 4, chloroplastic/chromoplastic OS=Arabidopsis thaliana GN=AOX4 PE=1 SV=2"	0.243	Down	9.9	34.114	6.8998	5	3	3	3	2	3	2	3	2	96540000	23430000	1.609	0.391
Aco018958.1	"ATP synthase subunit gamma, mitochondrial OS=Ipomoea batatas GN=ATPC PE=1 SV=2"	0.646	Down	33.2	35.237	95.23	26	9	9	13	13	9	9	9	9	960640000	620610000	1.215	0.785
Aco018959.1	DNA-directed RNA polymerases II and IV subunit 5A OS=Arabidopsis thaliana GN=NRPB5A PE=1 SV=1	1.742	Up	22	24.195	10.024	7	4	4	2	5	3	4	3	4	16499000	28739000	0.729	1.271
Aco018967.1	Serine/threonine-protein phosphatase 2A 65 kDa regulatory subunit A beta isoform OS=Arabidopsis thaliana GN=PP2AA2 PE=1 SV=2	2.974	Up	20	65.674	26.506	13	10	7	2	11	7	10	5	7	77630000	230890000	0.503	1.497
Aco018975.1	Uncharacterized protein	1.677	Up	15.3	40.025	14.21	16	4	4	7	9	4	4	4	4	73637000	123490000	0.747	1.253
Aco018996.1	Aldehyde dehydrogenase family 7 member B4 OS=Arabidopsis thaliana GN=ALDH7B4 PE=2 SV=3	1.614	Up	19	61.019	54.623	31	10	10	10	21	10	10	10	10	252530000	407550000	0.765	1.235
Aco019033.1	"Chlorophyll a-b binding protein 7, chloroplastic OS=Solanum lycopersicum GN=CAB7 PE=3 SV=1"	0.007	Down	14.3	43.384	14.393	6	3	3	6	0	3	2	3	2	771600000	5605600	1.986	0.014
Aco019046.1	"Photosynthetic NDH subunit of lumenal location 5, chloroplastic OS=Arabidopsis thaliana GN=PNSL5 PE=1 SV=1"	1.817	Up	25.7	34.521	114.39	39	8	8	17	22	6	8	6	8	2612600000	4748400000	0.71	1.29
Aco019051.1	"Probable inactive shikimate kinase like 1, chloroplastic OS=Arabidopsis thaliana GN=SKL1 PE=2 SV=1"	0.576	Down	9.9	30.548	8.527	4	2	2	2	2	2	2	2	2	738390000	425090000	1.269	0.731
Aco019062.1	"Succinate dehydrogenase assembly factor 2, mitochondrial OS=Arabidopsis thaliana GN=SDHAF2 PE=1 SV=1"	0.53	Down	25.4	19.814	11.434	4	3	3	1	3	2	3	2	3	32426000	17173000	1.308	0.692
Aco019065.1	"Pyruvate kinase 1, cytosolic OS=Oryza sativa subsp. japonica GN=Os11g0148500 PE=1 SV=1"	0.517	Down	36.1	58.197	113.56	68	16	5	38	30	16	16	5	5	2018700000	1042900000	1.319	0.681
Aco019066.1	"Protein TAB2 homolog, chloroplastic OS=Arabidopsis thaliana GN=ATAB2 PE=2 SV=1"	0.323	Down	4.9	42.817	2.0893	2	2	2	2	0	2	2	2	2	27789000	8970200	1.512	0.488
Aco019068.1	UDP-D-apiose/UDP-D-xylose synthase 2 OS=Arabidopsis thaliana GN=AXS2 PE=2 SV=1	1.57	Up	24.9	32.797	28.992	16	6	6	6	10	5	6	5	6	86775000	136240000	0.778	1.222
Aco019071.1	"20 kDa chaperonin, chloroplastic OS=Arabidopsis thaliana GN=CPN20 PE=1 SV=2"	1.649	Up	46.6	34.085	110.57	40	12	11	16	24	12	12	11	11	2842600000	4686600000	0.755	1.245
Aco019077.1	"50S ribosomal protein L10, chloroplastic OS=Arabidopsis thaliana GN=RPL10 PE=2 SV=1"	1.626	Up	18.4	26.313	107.56	13	5	5	5	8	5	5	5	5	234590000	381370000	0.762	1.238
Aco019207.1	NADH dehydrogenase [ubiquinone] iron-sulfur protein 5-B OS=Arabidopsis thaliana GN=At3g62790 PE=3 SV=1	0.503	Down	18.6	24.892	20.227	9	3	3	5	4	3	3	3	3	312850000	157240000	1.331	0.669
Aco019217.1	Horcolin OS=Hordeum vulgare subsp. vulgare PE=1 SV=2	0.427	Down	26.4	15.529	15.866	11	3	3	6	5	3	3	3	3	1496200000	639280000	1.401	0.599
Aco019219.1	Salt stress-induced protein OS=Oryza sativa subsp. indica GN=SALT PE=1 SV=2	0.638	Down	13.3	22.422	15.22	9	2	2	4	5	2	2	2	2	1467700000	936320000	1.221	0.779
Aco019260.1	"Ribonuclease III domain-containing protein RNC1, chloroplastic OS=Arabidopsis thaliana GN=RNC1 PE=2 SV=1"	2.029	Up	6	55.108	6.1865	2	2	2	0	2	2	2	2	2	13588000	27570000	0.66	1.34
Aco019311.1	Enolase OS=Oryza sativa subsp. japonica GN=ENO1 PE=1 SV=2	0.448	Down	50.5	42.431	78.159	40	13	5	21	19	13	12	5	5	1028500000	460330000	1.382	0.618
Aco019314.1	Probable cleavage and polyadenylation specificity factor subunit 1 OS=Oryza sativa subsp. japonica GN=Os04g0252200 PE=3 SV=2	1.906	Up	4.4	160.83	12.592	6	5	5	1	5	2	5	2	5	12390000	23618000	0.688	1.312
Aco019367.1	Farnesylcysteine lyase OS=Arabidopsis thaliana GN=FLCY PE=1 SV=1	1.72	Up	14.2	36.648	18.95	5	4	4	1	4	3	4	3	4	39093000	67241000	0.735	1.265
Aco019412.1	"Probable 4-hydroxy-tetrahydrodipicolinate reductase 1, chloroplastic OS=Oryza sativa subsp. japonica GN=DAPB1 PE=2 SV=1"	1.63	Up	21.5	33.338	13.364	9	5	5	4	5	4	5	4	5	51832000	84476000	0.761	1.239
Aco019524.1	"Cryptochrome DASH, chloroplastic/mitochondrial OS=Oryza sativa subsp. japonica GN=CRYD PE=2 SV=1"	0.149	Down	9.1	84.716	15.395	8	6	6	7	1	6	3	6	3	72535000	10821000	1.74	0.26
Aco019565.1	"50S ribosomal protein L1, chloroplastic OS=Arabidopsis thaliana GN=RPL1 PE=1 SV=1"	2.416	Up	23	39.526	27.676	20	7	7	8	12	5	7	5	7	146800000	354660000	0.585	1.415
Aco019689.1	"Leucine aminopeptidase 2, chloroplastic OS=Oryza sativa subsp. japonica GN=Os02g0794700 PE=2 SV=1"	0.653	Down	40.9	38.543	48.245	20	12	9	10	10	12	12	9	9	1163800000	759570000	1.21	0.79
Aco019702.1	"Probable monogalactosyldiacylglycerol synthase 1, chloroplastic OS=Oryza sativa subsp. japonica GN=MGD1 PE=2 SV=1"	2.855	Up	4.6	46.152	5.2921	3	2	2	0	3	1	2	1	2	9792800	27959000	0.519	1.481
Aco019777.1	Protein BOLA2 OS=Arabidopsis thaliana GN=BOLA2 PE=1 SV=1	4.459	Up	12.7	16.312	4.0701	3	2	2	1	2	2	2	2	2	8892400	39650000	0.366	1.634
Aco019823.1	Plasma membrane ATPase 1 OS=Solanum lycopersicum GN=LHA1 PE=2 SV=1	1.539	Up	16.2	78.359	23.965	16	12	5	6	10	10	12	3	5	125730000	193560000	0.788	1.212
Aco019824.1	Vacuolar protein sorting-associated protein 35B OS=Arabidopsis thaliana GN=VPS35B PE=1 SV=1	0.206	Down	5.1	87.133	6.245	4	4	3	4	0	4	4	3	3	35078000	7210600	1.659	0.341
Aco019873.1	Adenylate kinase 4 OS=Oryza sativa subsp. japonica GN=ADK-B PE=2 SV=1	3.206	Up	36.7	34.629	66.96	22	9	3	6	16	7	9	2	3	225500000	722910000	0.476	1.524
Aco019884.1	"Endo-1,3;1,4-beta-D-glucanase OS=Zea mays PE=1 SV=1"	1.987	Up	29.2	32.235	29.947	12	6	6	4	8	4	6	4	6	137570000	273370000	0.67	1.33
Aco019895.1	"Ferredoxin-dependent glutamate synthase, chloroplastic OS=Oryza sativa subsp. japonica GN=GLU PE=2 SV=2"	0.553	Down	39.2	196.75	323.31	149	55	55	79	70	54	55	54	55	3134700000	1733600000	1.288	0.712
Aco019921.1	"ATP-dependent Clp protease proteolytic subunit-related protein 2, chloroplastic OS=Arabidopsis thaliana GN=CLPR2 PE=1 SV=1"	4.625	Up	18.2	31.703	13.107	8	5	5	0	8	4	5	4	5	14194000	65647000	0.356	1.644
Aco019946.1	Dynein assembly factor with WDR repeat domains 1 OS=Chlamydomonas reinhardtii GN=DAW1 PE=1 SV=1	1.744	Up	2.1	109.36	2.4909	3	2	2	1	2	2	2	2	2	3339700	5823200	0.729	1.271
Aco019950.1	Uncharacterized protein	2.165	Up	7.2	39.643	23.784	4	2	2	1	3	2	2	2	2	29319000	63468000	0.632	1.368
Aco019975.1	4-coumarate--CoA ligase-like 1 OS=Oryza sativa subsp. japonica GN=4CLL1 PE=2 SV=2	1.898	Up	22.8	67.649	65.596	18	11	11	4	14	9	11	9	11	108290000	205580000	0.69	1.31
Aco019985.1	Thiosulfate sulfurtransferase 18 OS=Arabidopsis thaliana GN=STR18 PE=1 SV=1	1.643	Up	33.3	13.729	13.816	5	3	3	2	3	3	3	3	3	51982000	85428000	0.757	1.243
Aco020042.1	26S proteasome non-ATPase regulatory subunit 4 homolog OS=Arabidopsis thaliana GN=RPN10 PE=1 SV=1	1.655	Up	20.6	40.181	25.651	13	6	6	4	9	4	6	4	6	237820000	393670000	0.753	1.247
Aco020075.1	110 kDa U5 small nuclear ribonucleoprotein component CLO OS=Arabidopsis thaliana GN=CLO PE=1 SV=1	1.578	Up	33.8	112.21	147.43	43	26	25	14	29	21	26	20	25	280750000	442950000	0.776	1.224
Aco020127.1	Probable Ufm1-specific protease OS=Oryza sativa subsp. japonica GN=Os12g0285500 PE=2 SV=2	2.057	Up	6.8	70.453	14.34	7	4	4	3	4	4	4	4	4	17290000	35570000	0.654	1.346
Aco020178.1	"Magnesium-chelatase subunit ChlH, chloroplastic OS=Oryza sativa subsp. japonica GN=CHLH PE=1 SV=1"	2.804	Up	15.2	154.94	60.313	16	16	16	1	15	5	16	5	16	49333000	138340000	0.526	1.474
Aco020200.1	"ATP synthase subunit alpha, chloroplastic OS=Acorus americanus GN=atpA PE=3 SV=1"	0.018	Down	4.3	34.023	5.4034	6	1	1	4	2	1	1	1	1	1899700000	33289000	1.966	0.034
Aco020271.1	Uncharacterized protein	1.533	Up	8.7	27.409	34.743	4	2	2	2	2	2	2	2	2	48976000	75098000	0.789	1.211
Aco020386.1	UDP-glycosyltransferase 79A6 OS=Glycine max GN=FG2 PE=1 SV=1	2.335	Up	15.1	74.854	44.4	15	9	9	4	11	6	9	6	9	78218000	182630000	0.6	1.4
Aco020407.1	Uncharacterized protein	2.265	Up	7.3	22.193	9.2414	5	1	1	2	3	1	1	1	1	208730000	472710000	0.613	1.387
Aco020434.1	Uncharacterized protein	1.537	Up	8.7	55.919	10.9	6	3	3	3	3	3	2	3	2	19034000	29254000	0.788	1.212
Aco020449.1	Serine carboxypeptidase II-3 OS=Hordeum vulgare GN=CXP;2-3 PE=2 SV=1	1.75	Up	4.1	42.442	2.6455	4	2	2	2	2	2	2	2	2	21725000	38026000	0.727	1.273
Aco020457.1	Serine carboxypeptidase II-3 OS=Hordeum vulgare GN=CXP;2-3 PE=2 SV=1	2.417	Up	22.9	12.892	5.645	7	3	3	1	6	3	3	3	3	24655000	59599000	0.585	1.415
Aco020469.1	Protein transport protein Sec24-like At4g32640 OS=Arabidopsis thaliana GN=At4g32640 PE=2 SV=3	2.719	Up	3.3	75.075	9.8587	5	2	2	2	3	2	2	2	2	11003000	29915000	0.538	1.462
Aco020550.1	Peptide methionine sulfoxide reductase B5 OS=Oryza sativa subsp. japonica GN=MSRB5 PE=2 SV=1	1.706	Up	22.3	30.761	7.3618	6	4	3	3	3	4	4	3	3	103620000	176760000	0.739	1.261
Aco020575.1	Putative disease resistance protein At3g14460 OS=Arabidopsis thaliana GN=At3g14460 PE=3 SV=1	1.821	Up	5.2	138.28	11.264	11	7	1	4	7	7	7	1	1	25703000	46803000	0.709	1.291
Aco020584.1	Putative disease resistance protein At3g14460 OS=Arabidopsis thaliana GN=At3g14460 PE=3 SV=1	1.968	Up	5.8	114.43	10.503	4	6	3	1	3	5	6	2	3	16404000	32281000	0.674	1.326
Aco020608.1	"Signal recognition particle 54 kDa protein, chloroplastic OS=Arabidopsis thaliana GN=FFC PE=1 SV=1"	1.716	Up	21.8	62.3	14.192	7	12	2	2	5	10	12	2	2	126850000	217650000	0.736	1.264
Aco020675.1	"Lysine--tRNA ligase, chloroplastic/mitochondrial OS=Arabidopsis thaliana GN=OVA5 PE=2 SV=1"	2.741	Up	3.6	47.231	1.4333	3	2	2	1	2	2	2	2	2	8844400	24242000	0.535	1.465
Aco020827.1	Chloroplast envelope membrane protein OS=Liriodendron tulipifera GN=cemA PE=3 SV=1	0.138	Down	5.8	52.247	5.2236	4	3	2	2	2	3	3	2	2	101760000	14023000	1.758	0.242
Aco020962.1	Enolase 1 OS=Zea mays GN=ENO1 PE=2 SV=1	0.658	Down	66.7	47.993	323.31	216	24	17	114	102	23	22	16	16	49627000000	32638000000	1.207	0.793
Aco020979.1	KIN17-like protein OS=Oryza sativa subsp. indica GN=KIN17 PE=3 SV=1	1.511	Up	6	58.298	3.5492	4	2	2	2	2	2	2	2	2	26482000	40004000	0.797	1.203
Aco020989.1	"Chloroplast stem-loop binding protein of 41 kDa a, chloroplastic OS=Arabidopsis thaliana GN=CSP41A PE=1 SV=1"	0.461	Down	42.4	22.807	35.563	25	9	9	15	10	9	9	9	9	2136200000	984610000	1.369	0.631
Aco021005.1	Oryzain alpha chain OS=Oryza sativa subsp. japonica GN=Os04g0650000 PE=1 SV=2	1.732	Up	13.4	50.779	37.266	24	7	7	12	12	6	7	6	7	3449600000	5973600000	0.732	1.268
Aco021017.1	"Starch synthase 2, chloroplastic/amyloplastic OS=Arabidopsis thaliana GN=SS2 PE=1 SV=1"	1.599	Up	17.4	81.097	47.169	11	9	9	2	9	6	9	6	9	46287000	74035000	0.769	1.231
Aco021050.1	Subtilisin-like protease SBT1.6 OS=Arabidopsis thaliana GN=SBT1.6 PE=2 SV=1	2.09	Up	14.4	81.505	51.095	14	9	9	4	10	8	9	8	9	48993000	102390000	0.647	1.353
Aco021101.1	Uncharacterized protein	2.606	Up	5	46.994	3.4439	3	3	3	0	3	2	3	2	3	9757900	25429000	0.555	1.445
Aco021103.1	"Translation initiation factor IF-2, chloroplastic OS=Phaseolus vulgaris GN=IF2CP PE=2 SV=1"	1.506	Up	8.5	118.81	25.396	8	6	6	2	6	4	6	4	6	47488000	71515000	0.798	1.202
Aco021125.1	26S protease regulatory subunit S10B homolog B OS=Arabidopsis thaliana GN=RPT4B PE=1 SV=1	5.284	Up	34.3	44.539	38.77	18	11	10	2	16	5	11	5	10	38234000	202030000	0.318	1.682
Aco021184.1	"Probable acetyl-CoA acetyltransferase, cytosolic 2 OS=Arabidopsis thaliana GN=At5g47720 PE=2 SV=1"	0.569	Down	27.2	41.404	42.812	15	7	6	9	6	7	7	6	6	234190000	133370000	1.274	0.726
Aco021187.1	"DNA-directed RNA polymerases II, IV and V subunit 3 OS=Arabidopsis thaliana GN=NRPB3 PE=1 SV=1"	1.954	Up	7.4	40.612	4.8915	2	2	2	0	2	2	2	2	2	11634000	22731000	0.677	1.323
Aco021191.1	Phosphoglycolate phosphatase 2 OS=Arabidopsis thaliana GN=PGLP2 PE=1 SV=1	0.623	Down	16.2	36.264	8.9138	2	4	3	1	1	4	4	3	3	15060000	9383900	1.232	0.768
Aco021241.1	Hydroquinone glucosyltransferase OS=Rauvolfia serpentina GN=AS PE=1 SV=1	0.606	Down	8.5	52.321	15.391	8	5	2	3	5	5	5	2	2	65457000	39649000	1.246	0.754
Aco021355.1	Peroxidase 15 OS=Ipomoea batatas GN=pod PE=1 SV=1	2.265	Up	17.8	37.987	46.773	18	5	3	8	10	5	5	3	3	503220000	1139700000	0.613	1.387
Aco021365.1	Ubiquitin-conjugating enzyme E2 36 OS=Arabidopsis thaliana GN=UBC36 PE=1 SV=1	1.707	Up	12.2	15.511	5.8459	11	3	2	5	6	3	3	2	2	52363000	89391000	0.739	1.261
Aco021370.1	"3-deoxy-manno-octulosonate cytidylyltransferase, mitochondrial OS=Arabidopsis thaliana GN=KDSB PE=1 SV=1"	1.63	Up	23.9	32.737	30.438	10	4	4	5	5	4	4	4	4	59974000	97749000	0.76	1.24
Aco021380.1	Uncharacterized protein	2.113	Up	13.9	115.29	73.899	14	12	12	3	11	6	12	6	12	61070000	129070000	0.642	1.358
Aco021424.1	Mannosylglycoprotein endo-beta-mannosidase OS=Lilium longiflorum GN=EBM PE=1 SV=4	2.225	Up	19.5	111.38	72.076	19	13	13	4	15	11	13	11	13	98211000	218520000	0.62	1.38
Aco021478.1	Probable calcium-binding protein CML7 OS=Oryza sativa subsp. japonica GN=CML7 PE=2 SV=1	2.563	Up	53.7	16.461	31.385	14	7	7	3	11	4	7	4	7	40151000	102910000	0.561	1.439
Aco021551.1	"CBS domain-containing protein CBSX1, chloroplastic OS=Arabidopsis thaliana GN=CBSX1 PE=1 SV=2"	2.417	Up	33.9	25.677	20.138	10	6	6	4	6	5	6	5	6	47495000	114780000	0.585	1.415
Aco021559.1	Polygalacturonase inhibitor OS=Pyrus communis GN=PGIP PE=1 SV=1	0.516	Down	14.2	30.177	8.6045	8	4	4	5	3	4	4	4	4	45546000	23499000	1.319	0.681
Aco021583.1	40S ribosomal protein S25-4 OS=Arabidopsis thaliana GN=RPS25E PE=2 SV=1	0.509	Down	25.7	19.237	37.625	8	4	2	6	2	4	4	2	2	74710000	38002000	1.326	0.674
Aco021586.1	Uncharacterized protein	0.659	Down	20.4	39.18	16.385	10	6	6	6	4	6	5	6	5	117700000	77603000	1.205	0.795
Aco021628.1	Uncharacterized protein	3.092	Up	5.7	125.49	15.304	5	5	5	0	5	2	5	2	5	12060000	37295000	0.489	1.511
Aco021630.1	Tubulin alpha-1 chain OS=Oryza sativa subsp. japonica GN=TUBA1 PE=1 SV=1	9.089	Up	36	49.666	76.851	20	12	12	3	17	2	12	2	12	49194000	447120000	0.198	1.802
Aco021651.1	"Photosystem I reaction center subunit VI-2, chloroplastic OS=Arabidopsis thaliana GN=PSAH2 PE=2 SV=1"	0.021	Down	13.6	15.422	8.3495	32	3	3	32	0	3	2	3	2	1363300000	28975000	1.958	0.042
Aco021655.1	Multiprotein-bridging factor 1b OS=Arabidopsis thaliana GN=MBF1B PE=2 SV=1	4.925	Up	27.2	21.205	25.089	8	4	4	0	8	2	4	2	4	14853000	73148000	0.338	1.662
Aco021712.1	Uncharacterized protein	2.22	Up	10.5	36.194	12.315	5	3	3	2	3	2	3	2	3	138670000	307830000	0.621	1.379
Aco021841.1	Proteasome subunit beta type-5 OS=Spinacia oleracea PE=2 SV=1	1.897	Up	41.3	29.073	48.863	22	9	9	10	12	8	9	8	9	315840000	599190000	0.69	1.31
Aco021882.1	Cytochrome f OS=Sorghum bicolor GN=petA PE=3 SV=1	0.009	Down	15.9	89.26	57.557	32	10	9	30	2	10	8	9	7	6346100000	59157000	1.982	0.018
Aco021883.1	Ribulose bisphosphate carboxylase large chain OS=Ananas comosus GN=rbcL PE=3 SV=1	0.123	Down	35.2	108.51	323.31	419	35	5	298	121	35	32	5	5	241000000000	29793000000	1.78	0.22
Aco021884.1	"ATP synthase subunit beta, chloroplastic OS=Liriodendron tulipifera GN=atpB PE=3 SV=2"	0.016	Down	58.3	45.319	186.6	127	17	16	101	26	17	16	16	15	39437000000	622030000	1.969	0.031
Aco021888.1	Photosystem I P700 chlorophyll a apoprotein A1 OS=Hordeum vulgare GN=psaA PE=3 SV=1	0.002	Down	18	147.64	185.98	106	25	24	102	4	25	10	24	9	17223000000	39101000	1.995	0.005
Aco021892.1	Photosystem II CP43 reaction center protein OS=Acorus calamus GN=psbC PE=3 SV=2	0.001	Down	25.6	88.347	187.48	66	18	18	63	3	18	7	18	7	32987000000	42951000	1.997	0.003
Aco021907.1	Cysteine proteinase inhibitor 6 OS=Arabidopsis thaliana GN=CYS6 PE=1 SV=2	0.282	Down	42.7	20.781	109.63	28	7	7	18	10	7	7	7	7	2555500000	719910000	1.56	0.44
Aco021924.1	Probable V-type proton ATPase subunit H OS=Oryza sativa subsp. japonica GN=Os07g0549700 PE=2 SV=1	0.629	Down	35.7	56.767	104.49	73	18	11	38	35	17	17	10	10	4827500000	3038700000	1.227	0.773
Aco021926.1	Protein FLX-like 3 OS=Arabidopsis thaliana GN=FLXL3 PE=1 SV=1	1.954	Up	25.2	31.635	17.272	9	7	6	5	4	5	6	4	5	61562000	120320000	0.677	1.323
Aco021993.1	Pto-interacting protein 1 OS=Solanum lycopersicum GN=PTI1 PE=1 SV=2	1.69	Up	32	37.087	59.399	11	7	7	5	6	6	7	6	7	63674000	107620000	0.743	1.257
Aco022040.1	Protein-L-isoaspartate O-methyltransferase OS=Triticum aestivum GN=PCM PE=1 SV=1	1.728	Up	12.1	30.848	4.4757	6	3	3	2	4	3	3	3	3	16079000	27788000	0.733	1.267
Aco022104.1	"1,4-dihydroxy-2-naphthoyl-CoA thioesterase 1 OS=Arabidopsis thaliana GN=DHNAT1 PE=1 SV=1"	1.978	Up	15.6	19.147	5.887	5	3	3	3	2	3	2	3	2	7448000	14733000	0.672	1.328
Aco022110.1	ABC transporter B family member 21 OS=Arabidopsis thaliana GN=ABCB21 PE=1 SV=2	1.641	Up	6.1	140.81	18.502	7	5	4	1	6	3	5	3	4	20839000	34198000	0.757	1.243
Aco022117.1	"Ferredoxin-3, chloroplastic OS=Zea mays GN=FDX3 PE=2 SV=1"	1.748	Up	5.9	16.345	1.6094	4	1	1	2	2	1	1	1	1	34010000	59449000	0.728	1.272
Aco022157.1	CO(2)-response secreted protease OS=Arabidopsis thaliana GN=CRSP PE=2 SV=1	0.221	Down	12.4	83.654	38.139	7	6	6	6	1	6	4	6	4	73239000	16164000	1.638	0.362
Aco022174.1	"Rubisco accumulation factor 1, chloroplastic OS=Oryza sativa subsp. japonica GN=RAF1 PE=2 SV=1"	1.765	Up	25.6	49.853	56.869	22	9	9	5	17	8	9	8	9	128140000	226130000	0.723	1.277
Aco022226.1	V-type proton ATPase subunit G OS=Citrus limon GN=VATG PE=3 SV=1	0.485	Down	36.4	12.366	50.919	17	4	4	9	8	4	3	4	3	2979000000	1443800000	1.347	0.653
Aco022253.1	Uncharacterized protein	1.647	Up	18.7	36.84	12.535	9	5	4	4	5	4	5	3	4	78031000	128480000	0.756	1.244
Aco022276.1	"ATP synthase subunit beta, mitochondrial OS=Nicotiana plumbaginifolia GN=ATPB PE=1 SV=1"	0.583	Down	60.4	60.364	316.09	174	22	3	91	83	22	22	3	3	26872000000	15675000000	1.263	0.737
Aco022308.1	Uncharacterized protein	1.857	Up	14.7	23.223	15.438	4	2	2	1	3	2	2	2	2	26675000	49524000	0.7	1.3
Aco022348.1	"Putative transferase At4g12130, mitochondrial OS=Arabidopsis thaliana GN=At4g12130 PE=1 SV=1"	2.122	Up	16.6	48.692	12.599	7	6	2	1	6	3	6	1	2	38418000	81538000	0.641	1.359
Aco022376.1	"Outer envelope pore protein 24, chloroplastic OS=Oryza sativa subsp. indica GN=OEP24 PE=3 SV=1"	2.598	Up	19.9	42.159	44.896	14	8	8	5	9	8	8	8	8	88637000	230250000	0.556	1.444
Aco022384.1	"Glucose-6-phosphate 1-dehydrogenase 4, chloroplastic OS=Arabidopsis thaliana GN=At1g09420 PE=2 SV=1"	2.725	Up	24.7	65.937	40.718	17	13	12	3	14	8	13	7	12	73170000	199380000	0.537	1.463
Aco022409.1	Uncharacterized protein	2.411	Up	25.4	73.738	99.268	30	13	13	10	20	10	13	10	13	162620000	392090000	0.586	1.414
Aco022451.1	14-3-3-like protein OS=Lilium longiflorum PE=2 SV=1	0.615	Down	28.5	29.425	101.06	46	8	1	23	23	8	8	1	1	4827800000	2967400000	1.239	0.761
Aco022513.1	Serine/arginine-rich splicing factor RS31 OS=Arabidopsis thaliana GN=RS31 PE=1 SV=2	1.725	Up	17.5	37.994	23.942	8	6	5	2	6	4	6	4	5	66109000	114060000	0.734	1.266
Aco022549.1	Uncharacterized protein	2.683	Up	9.7	22.329	3.4579	3	2	2	1	2	2	2	2	2	14194000	38085000	0.543	1.457
Aco022715.1	Peptide methionine sulfoxide reductase B5 OS=Oryza sativa subsp. japonica GN=MSRB5 PE=2 SV=1	2.306	Up	72.6	14.483	36.623	26	8	7	9	17	8	8	7	7	296280000	683270000	0.605	1.395
Aco022725.1	Very-long-chain 3-oxoacyl-CoA reductase 1 OS=Arabidopsis thaliana GN=KCR1 PE=1 SV=1	3.237	Up	10.9	36.328	15.974	4	3	3	1	3	2	3	2	3	9409700	30455000	0.472	1.528
Aco022738.1	"Transketolase, chloroplastic OS=Zea mays PE=1 SV=1"	0.507	Down	32.4	72.194	34.093	35	15	10	18	17	15	14	10	9	3937700000	1996800000	1.327	0.673
Aco022761.1	"Glutamyl-tRNA reductase-binding protein, chloroplastic OS=Arabidopsis thaliana GN=GLUTRBP PE=1 SV=1"	0.51	Down	53.6	24.727	49.786	13	7	7	6	7	6	7	6	7	241080000	122930000	1.325	0.675
Aco022838.1	Uncharacterized protein	3.583	Up	14.7	18.59	29.57	3	2	2	0	3	2	2	2	2	7849800	28125000	0.436	1.564
Aco022840.1	Subtilisin-like protease SBT1.2 OS=Arabidopsis thaliana GN=SBT1.2 PE=2 SV=1	0.597	Down	12.5	79.485	42.234	18	6	6	9	9	6	6	6	6	206110000	122970000	1.253	0.747
Aco022843.1	Beta-glucosidase 18 OS=Oryza sativa subsp. japonica GN=BGLU18 PE=3 SV=2	2.967	Up	23	59.349	36.659	14	8	7	3	11	6	8	5	7	86428000	256400000	0.504	1.496
Aco022853.1	"ATP synthase subunit alpha, chloroplastic OS=Platanus occidentalis GN=atpA PE=3 SV=1"	0.013	Down	35.7	7.7507	28.139	16	2	2	13	3	2	2	2	2	5131700000	67035000	1.974	0.026
Aco022932.1	Probable UDP-N-acetylglucosamine--peptide N-acetylglucosaminyltransferase SPINDLY OS=Arabidopsis thaliana GN=SPY PE=1 SV=1	0.334	Down	14.5	40.637	24.945	4	3	3	3	1	3	3	3	3	138220000	46199000	1.499	0.501
Aco022956.1	"Pheophorbide a oxygenase, chloroplastic OS=Arabidopsis thaliana GN=PAO PE=1 SV=1"	1.592	Up	27.3	61.509	92.449	26	14	13	10	16	13	13	12	13	362610000	577280000	0.772	1.228
Aco022971.1	Uncharacterized protein	1.705	Up	23.5	37.004	19.479	7	6	6	2	5	5	5	5	5	20917000	35670000	0.739	1.261
Aco022984.1	Uncharacterized protein	2.115	Up	24.6	26.233	15.37	7	4	4	3	4	4	4	4	4	37810000	79958000	0.642	1.358
Aco022986.1	Ribonucleoside-diphosphate reductase large subunit OS=Arabidopsis thaliana GN=RNR1 PE=1 SV=1	1.808	Up	5.9	90.93	10.554	7	5	5	2	5	4	5	4	5	10859000	19636000	0.712	1.288
Aco023096.1	Germin-like protein 3-8 OS=Oryza sativa subsp. japonica GN=Os03g0804700 PE=2 SV=1	0.57	Down	23.7	23.074	8.7357	7	3	3	3	4	2	3	2	3	471790000	268980000	1.274	0.726
Aco023139.1	"Glucose-1-phosphate adenylyltransferase small subunit, chloroplastic/amyloplastic OS=Solanum tuberosum PE=1 SV=2"	0.285	Down	39.7	56.832	104.57	87	17	17	54	33	17	17	17	17	3685100000	1051200000	1.556	0.444
Aco023142.1	Subtilisin-like protease SBT5.3 OS=Arabidopsis thaliana GN=AIR3 PE=2 SV=1	1.91	Up	3.3	121.85	8.4335	4	2	2	2	2	2	2	2	2	9549700	18238000	0.687	1.313
Aco023208.1	Uncharacterized protein	1.908	Up	39.5	15.957	34.051	11	4	4	3	8	3	4	3	4	54759000	104460000	0.688	1.312
Aco023399.1	"Rhodanese-like domain-containing protein 14, chloroplastic OS=Arabidopsis thaliana GN=At4g27700 PE=2 SV=1"	0.18	Down	20.5	25.524	40.406	5	3	3	3	2	3	2	3	2	130020000	23447000	1.694	0.306
Aco023517.1	S-adenosylmethionine synthase OS=Dendrobium crumenatum GN=SAMS PE=2 SV=1	2.192	Up	35.8	43.606	38.318	23	11	3	8	15	8	11	1	3	112430000	246400000	0.627	1.373
Aco023538.1	"Zeta-carotene desaturase, chloroplastic/chromoplastic OS=Narcissus pseudonarcissus GN=ZDS1 PE=2 SV=1"	0.521	Down	16.3	62.446	28.698	14	9	9	8	6	9	9	9	9	69709000	36285000	1.315	0.685
Aco023614.1	Heterogeneous nuclear ribonucleoprotein 1 OS=Arabidopsis thaliana GN=RNP1 PE=1 SV=1	7.408	Up	21	36.42	14.067	7	6	6	2	5	4	5	4	5	39596000	293340000	0.238	1.762
Aco023631.1	Probable V-type proton ATPase subunit H OS=Oryza sativa subsp. japonica GN=Os07g0549700 PE=2 SV=1	0.111	Down	32.9	35.698	4.2558	5	10	3	3	2	10	10	3	3	78570000	8731600	1.8	0.2
Aco023778.1	"Photosystem I reaction center subunit II, chloroplastic OS=Cucumis sativus GN=psaD PE=1 SV=1"	0.003	Down	58	22.471	50.944	53	11	11	52	1	11	5	11	5	15635000000	41765000	1.995	0.005
Aco023808.1	KH domain-containing protein At4g18375 OS=Arabidopsis thaliana GN=At4g18375 PE=2 SV=1	1.822	Up	14.3	66.947	23.641	10	7	7	3	7	7	7	7	7	37002000	67430000	0.709	1.291
Aco023809.1	Uncharacterized protein	1.834	Up	16.2	58.011	35.473	7	6	6	2	5	6	6	6	6	66883000	122690000	0.706	1.294
Aco023819.1	La protein 1 OS=Arabidopsis thaliana GN=LA1 PE=1 SV=1	1.61	Up	15.6	49.387	15.894	11	6	6	5	6	4	6	4	6	76473000	123140000	0.766	1.234
Aco023831.1	"Phosphoglucan, water dikinase, chloroplastic OS=Oryza sativa subsp. japonica GN=GWD3 PE=3 SV=2"	0.312	Down	17.6	130.97	61.936	28	17	17	19	9	17	14	17	14	591420000	184740000	1.524	0.476
Aco023960.1	"Transketolase, chloroplastic OS=Zea mays PE=1 SV=1"	0.365	Down	42.4	63.928	152.32	123	22	17	70	53	22	21	17	16	20917000000	7628200000	1.466	0.534
Aco024023.1	HSP-interacting protein OS=Zea mays GN=HIP PE=1 SV=1	2.201	Up	10.1	86.91	15.89	7	7	7	0	7	3	7	3	7	14930000	32862000	0.625	1.375
Aco024062.1	Uncharacterized protein	5.686	Up	8.9	44.095	8.8885	4	3	3	0	4	2	3	2	3	2675900	15215000	0.299	1.701
Aco024092.1	"Isoamylase 1, chloroplastic OS=Arabidopsis thaliana GN=ISA1 PE=1 SV=1"	0.57	Down	10.2	110.58	40.599	14	9	9	6	8	9	9	9	9	101880000	58041000	1.274	0.726
Aco024110.1	Plasma membrane ATPase 4 OS=Nicotiana plumbaginifolia GN=PMA4 PE=2 SV=1	1.559	Up	16.3	107.56	73.947	29	13	2	11	18	11	13	2	2	159120000	248130000	0.781	1.219
Aco024175.1	"Elongation factor Tu, chloroplastic OS=Glycine max GN=TUFB1 PE=3 SV=1"	1.619	Up	37.2	52.892	127.05	71	15	14	31	40	12	15	11	14	2426800000	3929400000	0.764	1.236
Aco024234.1	Uncharacterized protein	1.729	Up	10.3	42.831	14.102	4	3	3	0	4	3	3	3	3	30336000	52441000	0.733	1.267
Aco024236.1	Uncharacterized protein	1.681	Up	23.8	85.857	56.927	30	17	17	10	20	15	17	15	17	254720000	428110000	0.746	1.254
Aco024256.1	Splicing factor 3B subunit 6-like protein OS=Arabidopsis thaliana GN=At5g12190 PE=2 SV=1	1.782	Up	17.6	18.237	38.357	5	2	2	2	3	2	2	2	2	29610000	52761000	0.719	1.281
Aco024400.1	Uncharacterized protein	2.54	Up	24.2	52.029	33.125	17	11	11	2	15	10	11	10	11	173250000	439980000	0.565	1.435
Aco024474.1	"Probable calcium-transporting ATPase 4, plasma membrane-type OS=Oryza sativa subsp. japonica GN=Os12g0136900 PE=3 SV=1"	1.508	Up	17.5	115.02	55.302	21	14	13	7	14	11	14	10	13	98040000	147810000	0.798	1.202
Aco024514.1	Uncharacterized protein	0.334	Down	6.8	25.289	2.1996	2	2	2	2	0	2	2	2	2	10202000	3407200	1.499	0.501
Aco024612.1	"Ribosome-recycling factor, chloroplastic (Fragment) OS=Daucus carota GN=RRF PE=2 SV=2"	1.711	Up	36.1	25.721	47.133	29	8	8	12	17	8	8	8	8	718330000	1229300000	0.738	1.262
Aco024631.1	"Peptidyl-prolyl cis-trans isomerase FKBP17-2, chloroplastic OS=Arabidopsis thaliana GN=FKBP17-2 PE=1 SV=1"	0.4	Down	19	29.313	24.759	7	3	3	4	3	3	3	3	3	63823000	25510000	1.429	0.571
Aco024686.1	Sterol 3-beta-glucosyltransferase UGT80A2 OS=Arabidopsis thaliana GN=UGT80A2 PE=1 SV=1	1.777	Up	4.3	56.901	2.6544	2	2	2	0	2	2	2	2	2	5231200	9293500	0.72	1.28
Aco024818.1	"Pyruvate, phosphate dikinase, chloroplastic OS=Mesembryanthemum crystallinum GN=PPD PE=2 SV=1"	0.169	Down	34.2	95.933	104.51	53	22	22	38	15	22	16	22	16	1640800000	277470000	1.711	0.289
Aco024830.1	"NAD(P)H-quinone oxidoreductase chain 4, chloroplastic OS=Acorus americanus GN=ndhD PE=3 SV=1"	0.008	Down	8	129.39	84.868	29	10	3	24	5	10	5	3	0	9416000000	76806000	1.984	0.016
Aco024840.1	Photosystem II protein D1 OS=Magnolia pyramidata GN=psbA PE=3 SV=1	0.005	Down	19.3	38.852	44.899	27	7	7	26	1	7	5	7	5	11468000000	56462000	1.99	0.01
Aco024880.1	Aspartyl protease family protein At5g10770 OS=Arabidopsis thaliana GN=At5g10770 PE=2 SV=1	1.615	Up	6.6	52.265	30.57	4	3	3	1	3	3	3	3	3	26247000	42399000	0.765	1.235
Aco024996.1	"Probable plastid-lipid-associated protein 2, chloroplastic OS=Oryza sativa subsp. japonica GN=PAP2 PE=2 SV=1"	27.103	Up	32	36.207	40.77	19	8	8	2	17	3	8	3	8	31717000	859630000	0.071	1.929
Aco025011.1	"UPF0603 protein OsI_019212, chloroplastic OS=Oryza sativa subsp. indica GN=OsI_19898 PE=3 SV=2"	0.14	Down	21.5	31.786	21.405	16	7	7	11	5	7	7	7	7	1249800000	174890000	1.754	0.246
Aco025026.1	Peptidyl-prolyl cis-trans isomerase CYP71 OS=Arabidopsis thaliana GN=CYP71 PE=1 SV=1	1.922	Up	9.3	69.297	16.965	5	4	4	1	4	2	4	2	4	12492000	24014000	0.684	1.316
Aco025044.1	T-complex protein 1 subunit gamma OS=Arabidopsis thaliana GN=CCT3 PE=1 SV=1	1.524	Up	22.4	87.348	48.403	40	18	18	17	23	15	17	15	17	472200000	719540000	0.792	1.208
Aco025048.1	"Translocase of chloroplast 159, chloroplastic OS=Arabidopsis thaliana GN=TOC159 PE=1 SV=1"	31.029	Up	11.8	141.18	40.522	15	14	14	0	15	2	14	2	14	6046600	187620000	0.062	1.938
Aco025078.1	"Outer envelope protein 64, chloroplastic OS=Arabidopsis thaliana GN=OEP64 PE=1 SV=1"	2.344	Up	39.8	63.242	127.14	37	19	19	12	25	18	19	18	19	364370000	854130000	0.598	1.402
Aco025088.1	Protein PLASTID REDOX INSENSITIVE 2 OS=Arabidopsis thaliana GN=PRIN2 PE=1 SV=1	6.038	Up	10.3	26.764	3.5876	5	3	3	1	4	2	3	2	3	5580900	33699000	0.284	1.716
Aco025098.1	"Fatty-acid-binding protein 3, chloroplastic OS=Arabidopsis thaliana GN=FAP3 PE=1 SV=1"	2.215	Up	19.5	28.108	28.064	7	4	4	3	4	4	4	4	4	51888000	114920000	0.622	1.378
Aco025190.1	Uncharacterized protein	2.331	Up	8.1	63.547	9.8944	6	4	4	2	4	4	4	4	4	17762000	41408000	0.6	1.4
Aco025252.1	"ATP-dependent zinc metalloprotease FTSH 8, mitochondrial OS=Oryza sativa subsp. japonica GN=FTSH8 PE=3 SV=1"	2.849	Up	13.2	89.409	51.237	16	9	9	3	13	7	9	7	9	54241000	154550000	0.52	1.48
Aco025325.1	Amidase 1 OS=Arabidopsis thaliana GN=AMI1 PE=1 SV=1	2.198	Up	42	51.831	84.351	39	16	16	12	27	16	16	16	16	266520000	585750000	0.625	1.375
Aco025369.1	Uncharacterized protein	1.512	Up	16.1	45.825	11.141	9	6	6	5	4	6	6	6	6	22183000	33545000	0.796	1.204
Aco025499.1	"Cysteine--tRNA ligase, chloroplastic/mitochondrial OS=Arabidopsis thaliana GN=SYCO PE=2 SV=1"	4.487	Up	13.3	57.068	17.047	8	6	2	1	7	2	6	0	2	13100000	58784000	0.364	1.636
Aco025643.1	H/ACA ribonucleoprotein complex subunit 2-like protein OS=Arabidopsis thaliana GN=At5g08180 PE=1 SV=1	3.749	Up	30.5	13.972	41.511	10	4	4	3	7	4	4	4	4	110830000	415460000	0.421	1.579
Aco025661.1	NADH-ubiquinone oxidoreductase chain 5 (Fragment) OS=Zea mays GN=ND5 PE=3 SV=1	1.523	Up	3.4	55.87	6.1819	4	2	2	2	2	2	2	2	2	62689000	95499000	0.793	1.207
Aco025707.1	Uncharacterized protein	1.712	Up	44.3	8.6049	41.784	20	4	4	9	11	4	4	4	4	213580000	365550000	0.738	1.262
Aco025723.1	Glutaredoxin OS=Ricinus communis PE=3 SV=1	1.979	Up	54.3	13.457	16.146	13	6	2	7	6	6	6	2	2	158420000	313590000	0.671	1.329
Aco025725.1	Protein EXPORTIN 1A OS=Arabidopsis thaliana GN=XPO1 PE=1 SV=1	3.227	Up	6.2	121.86	14.973	11	6	2	2	9	5	6	1	2	47048000	151820000	0.473	1.527
Aco025740.1	"Elongation factor Ts, mitochondrial OS=Arabidopsis thaliana GN=EFTS PE=2 SV=1"	1.845	Up	20.3	120.28	131.76	50	20	20	15	35	12	20	12	20	739580000	1364600000	0.703	1.297
Aco025768.1	Uncharacterized protein	1.53	Up	25.2	26.967	33.228	13	5	3	6	7	5	5	3	3	78463000	120010000	0.791	1.209
Aco025777.1	Eukaryotic translation initiation factor 5A-4 OS=Solanum lycopersicum PE=2 SV=1	2.289	Up	36.6	14.797	42.602	22	5	3	8	14	5	5	3	3	375020000	858550000	0.608	1.392
Aco025778.1	Uncharacterized protein	2.411	Up	9.4	45.451	8.889	3	3	3	0	3	2	3	2	3	10021000	24164000	0.586	1.414
Aco025796.1	WPP domain-interacting tail-anchored protein 1 OS=Arabidopsis thaliana GN=WIT1 PE=1 SV=2	1.611	Up	10.3	78.931	13.745	10	7	7	2	8	5	7	5	7	38154000	61466000	0.766	1.234
Aco025968.1	Uncharacterized protein	3.143	Up	27.7	40.803	34.246	8	8	8	0	8	6	8	6	8	28831000	90626000	0.483	1.517
Aco026046.1	Nucleobase-ascorbate transporter 6 OS=Arabidopsis thaliana GN=NAT6 PE=2 SV=2	2.887	Up	6.6	58.039	5.2506	3	3	3	0	3	3	3	3	3	59403000	171500000	0.515	1.485
Aco026066.1	"Acyl carrier protein 1, chloroplastic OS=Hordeum vulgare GN=ACL1.1 PE=1 SV=2"	1.897	Up	16.1	14.352	59.539	9	3	3	4	5	3	3	3	3	71568000	135740000	0.69	1.31
Aco026089.1	Protein CLP1 homolog OS=Arabidopsis thaliana GN=CLPS3 PE=1 SV=1	1.569	Up	6.1	53.152	4.809	5	3	3	3	2	3	3	3	3	23250000	36475000	0.779	1.221
Aco026097.1	Metacaspase-4 OS=Arabidopsis thaliana GN=AMC4 PE=1 SV=1	1.663	Up	9.4	46.486	10.02	8	3	3	4	4	3	3	3	3	22681000	37722000	0.751	1.249
Aco026142.1	60S acidic ribosomal protein P3-2 OS=Arabidopsis thaliana GN=RPP3B PE=2 SV=1	2.937	Up	29.2	9.5134	10.353	3	2	1	1	2	2	2	1	1	6782900	19919000	0.508	1.492
Aco026218.1	"Stearoyl-[acyl-carrier-protein] 9-desaturase, chloroplastic OS=Elaeis guineensis var. tenera PE=2 SV=2"	1.757	Up	23.9	44.58	55.41	12	9	1	3	9	8	9	1	1	78588000	138070000	0.725	1.275
Aco026248.1	Protein YLS3 OS=Arabidopsis thaliana GN=YLS3 PE=2 SV=1	2.581	Up	29.7	18.853	13.676	6	3	3	2	4	2	3	2	3	12204000	31502000	0.558	1.442
Aco026283.1	Trans-resveratrol di-O-methyltransferase OS=Vitis vinifera GN=ROMT PE=1 SV=2	3.966	Up	13.5	132.57	27.358	19	10	5	3	16	7	10	2	5	186850000	740990000	0.403	1.597
Aco026313.1	"Protein EARLY-RESPONSIVE TO DEHYDRATION 7, chloroplastic OS=Arabidopsis thaliana GN=ERD7 PE=1 SV=1"	2.285	Up	15.6	52.688	27.301	7	6	6	1	6	2	6	2	6	42574000	97271000	0.609	1.391
Aco026402.1	"Pyruvate kinase, cytosolic isozyme OS=Nicotiana tabacum PE=2 SV=1"	3.185	Up	19	54.288	16.587	6	8	5	0	6	5	8	2	5	29572000	94195000	0.478	1.522
Aco026490.1	Sucrose synthase 2 OS=Oryza sativa subsp. japonica GN=SUS2 PE=1 SV=2	0.226	Down	24	87.768	43.812	12	16	7	9	3	16	14	7	5	176940000	40056000	1.631	0.369
Aco026512.1	SUMO-activating enzyme subunit 2 OS=Arabidopsis thaliana GN=SAE2 PE=1 SV=1	2.227	Up	10.8	80.253	20.07	7	7	7	0	7	4	7	4	7	24110000	53692000	0.62	1.38
Aco026584.1	Aspartyl protease family protein At5g10770 OS=Arabidopsis thaliana GN=At5g10770 PE=2 SV=1	0.383	Down	5.3	48.657	57.926	4	2	2	2	2	2	2	2	2	67277000	25787000	1.446	0.554
Aco026609.1	Uncharacterized protein	1.528	Up	15.5	32.413	6.5958	3	3	3	0	3	2	3	2	3	10898000	16647000	0.791	1.209
Aco026650.1	Ultraviolet-B receptor UVR8 OS=Arabidopsis thaliana GN=UVR8 PE=1 SV=1	1.884	Up	22.1	46.519	27.652	16	10	10	5	11	8	10	8	10	58480000	110160000	0.694	1.306
Aco026670.1	IAA-amino acid hydrolase ILR1-like 7 OS=Oryza sativa subsp. japonica GN=ILL7 PE=2 SV=1	0.548	Down	11	47.551	11.776	7	4	4	3	4	3	4	3	4	36489000	19990000	1.292	0.708
Aco026697.1	Endonuclease 4 OS=Arabidopsis thaliana GN=ENDO4 PE=3 SV=1	4.483	Up	23.4	24.309	9.548	5	4	4	1	4	3	4	3	4	10325000	46285000	0.365	1.635
Aco026748.1	Hypersensitive-induced response protein 4 OS=Arabidopsis thaliana GN=HIR4 PE=1 SV=1	1.788	Up	26.5	32.223	35.296	18	6	6	8	10	6	6	6	6	90279000	161450000	0.717	1.283
Aco026809.1	Flagellar radial spoke protein 5 OS=Chlamydomonas reinhardtii GN=RSP5 PE=1 SV=1	1.891	Up	33.3	43.789	91.114	29	10	10	12	17	9	10	9	10	214930000	406400000	0.692	1.308
Aco026882.1	"Translation factor GUF1 homolog, chloroplastic OS=Ostreococcus lucimarinus (strain CCE9901) GN=OSTLU_15891 PE=3 SV=1"	0.329	Down	9.9	79.385	22.83	10	5	5	7	3	5	5	5	5	90716000	29824000	1.505	0.495
Aco026888.1	"Chlorophyll a-b binding protein 151, chloroplastic OS=Gossypium hirsutum GN=CAB-151 PE=2 SV=2"	0.006	Down	39.4	28.6	35.424	14	7	4	12	2	7	3	4	1	6635300000	38373000	1.989	0.011
Aco026893.1	"Signal recognition particle 54 kDa protein, chloroplastic OS=Arabidopsis thaliana GN=FFC PE=1 SV=1"	1.858	Up	19.8	55.127	32.384	28	12	2	11	17	10	12	2	2	147870000	274780000	0.7	1.3
Aco026896.1	ESCRT-related protein CHMP1A OS=Arabidopsis thaliana GN=CHMP1A PE=1 SV=1	5.025	Up	18.2	22.594	15.563	4	4	1	0	4	2	4	1	1	10710000	53820000	0.332	1.668
Aco027259.1	Protein FLX-like 2 OS=Arabidopsis thaliana GN=FLXL2 PE=1 SV=1	3.087	Up	10.8	52.022	31.957	5	4	4	1	4	3	4	3	4	13241000	40880000	0.489	1.511
Aco027265.1	"Divinyl chlorophyllide a 8-vinyl-reductase, chloroplastic OS=Arabidopsis thaliana GN=DVR PE=1 SV=1"	3.117	Up	2.9	63.321	1.4446	2	2	2	0	2	2	2	2	2	6247000	19472000	0.486	1.514
Aco027528.1	"NAD(P)H-quinone oxidoreductase subunit 2 B, chloroplastic OS=Nicotiana sylvestris GN=ndhB2 PE=3 SV=1"	7.445	Up	9.1	43.782	9.9337	5	4	4	0	5	2	4	2	4	11917000	88726000	0.237	1.763
Aco027554.1	Nuclear pore complex protein NUP93A OS=Arabidopsis thaliana GN=NUP93A PE=1 SV=2	2.073	Up	16.1	62.331	44.918	10	7	7	3	7	6	7	6	7	44030000	91274000	0.651	1.349
Aco027577.1	Plasma membrane ATPase OS=Oryza sativa subsp. japonica GN=Os04g0656100 PE=2 SV=1	2.708	Up	10.7	105.17	6.3269	4	7	2	2	2	6	7	2	2	61873000	167540000	0.539	1.461
Aco027597.1	Isopentenyl-diphosphate Delta-isomerase II OS=Camptotheca acuminata GN=IPI2 PE=2 SV=1	1.832	Up	8.4	38.384	6.3671	13	3	3	7	6	3	3	3	3	156880000	287420000	0.706	1.294
Aco027601.1	Serine carboxypeptidase 1 OS=Oryza sativa subsp. japonica GN=CBP1 PE=2 SV=1	3.102	Up	10.8	67.9	24.999	21	6	6	9	12	6	6	6	6	154990000	480830000	0.488	1.512
Aco027632.1	"Phosphoglycerate kinase 3, cytosolic OS=Arabidopsis thaliana GN=PGK3 PE=1 SV=1"	0.356	Down	20	102.89	5.9039	4	18	3	2	2	17	17	2	3	33518000	11916000	1.475	0.525
Aco027684.1	"Probable plastid-lipid-associated protein 13, chloroplastic OS=Arabidopsis thaliana GN=PAP13 PE=1 SV=2"	2.444	Up	35.5	32.926	33.977	18	8	8	5	13	6	8	6	8	167810000	410100000	0.581	1.419
Aco027695.1	"Oxygen-evolving enhancer protein 3-2, chloroplastic OS=Arabidopsis thaliana GN=PSBQ2 PE=1 SV=2"	0.031	Down	26.8	25.095	30.19	37	8	8	29	8	8	5	8	5	12278000000	384550000	1.939	0.061
Aco027752.1	Phenylalanine ammonia-lyase OS=Bromheadia finlaysoniana GN=PAL PE=2 SV=1	1.927	Up	15.9	78.639	19.65	7	9	4	1	6	7	9	2	4	16533000	31865000	0.683	1.317
Aco027871.1	Peroxisomal (S)-2-hydroxy-acid oxidase GLO3 OS=Arabidopsis thaliana GN=GLO3 PE=2 SV=1	0.631	Down	12	33.016	3.7406	2	2	2	1	1	2	2	2	2	18578000	11729000	1.226	0.774
Aco028116.1	"Magnesium protoporphyrin IX methyltransferase, chloroplastic OS=Arabidopsis thaliana GN=CHLM PE=1 SV=1"	0.135	Down	14.1	35.687	10.834	4	4	4	4	0	4	2	4	2	29810000	4024200	1.762	0.238
Aco028200.1	Uncharacterized protein	0.198	Down	14.3	25.496	15.024	3	3	3	3	0	3	3	3	3	32352000	6407000	1.669	0.331
Aco028298.1	Acetylornithine deacetylase OS=Arabidopsis thaliana GN=At4g17830 PE=2 SV=1	0.624	Down	23.3	49.491	7.814	4	8	0	2	2	7	8	0	0	145220000	90662000	1.231	0.769
Aco028299.1	Acetylornithine deacetylase OS=Arabidopsis thaliana GN=At4g17830 PE=2 SV=1	0.375	Down	35.1	29.854	19.926	3	7	2	2	1	5	7	2	2	45187000	16963000	1.454	0.546
Aco028348.1	Probable esterase D14L OS=Oryza sativa subsp. japonica GN=D14L PE=1 SV=1	0.317	Down	15.2	29.844	6.4895	5	3	3	5	0	3	1	3	1	45504000	14436000	1.518	0.482
Aco028389.1	Homeobox protein knotted-1-like 3 OS=Arabidopsis thaliana GN=KNAT3 PE=1 SV=1	2.681	Up	15.7	31.471	10.947	7	4	2	2	5	3	4	2	2	13644000	36582000	0.543	1.457
Aco028489.1	Probable tyrosine-protein phosphatase At1g05000 OS=Arabidopsis thaliana GN=At1g05000 PE=1 SV=1	0.132	Down	13.9	25.914	11.191	3	3	3	3	0	3	2	3	2	20961000	2764600	1.767	0.233
Aco028559.1	26S protease regulatory subunit 7A OS=Oryza sativa subsp. japonica GN=RPT1A PE=2 SV=1	1.746	Up	51.3	47.526	90.192	35	20	0	11	24	15	19	0	0	258700000	451810000	0.728	1.272
Aco028573.1	Importin beta-like SAD2 OS=Arabidopsis thaliana GN=SAD2 PE=1 SV=1	2.961	Up	7.3	96.518	11.395	6	6	6	0	6	2	6	2	6	11263000	33352000	0.505	1.495
Aco028694.1	Probable aminotransferase ACS12 OS=Arabidopsis thaliana GN=ACS12 PE=2 SV=2	2.951	Up	8.1	58.543	9.3	5	3	3	2	3	3	3	3	3	7725100	22798000	0.506	1.494
Aco028698.1	Uncharacterized protein	1.792	Up	10.5	55.071	6.8642	3	4	4	2	1	3	3	3	3	9285000	16639000	0.716	1.284
Aco028717.1	"Probable tocopherol O-methyltransferase, chloroplastic OS=Oryza sativa subsp. japonica GN=VTE4 PE=2 SV=1"	0.26	Down	12.6	37.423	20.771	7	4	4	4	3	4	3	4	3	62768000	16294000	1.588	0.412
Aco028785.1	Short-chain dehydrogenase reductase 2a OS=Arabidopsis thaliana GN=SDR2a PE=3 SV=1	0.596	Down	14.1	31.619	10.369	3	3	3	3	0	3	2	3	2	21919000	13057000	1.253	0.747
Aco028789.1	Uncharacterized protein	3.066	Up	8.4	35.535	21.657	5	3	3	1	4	2	3	2	3	10969000	33628000	0.492	1.508
Aco028842.1	Peptidyl-prolyl cis-trans isomerase CYP18-1 OS=Arabidopsis thaliana GN=CYP18-1 PE=2 SV=1	2.075	Up	25.6	17.45	11.173	6	3	3	2	4	2	3	2	3	22929000	47577000	0.65	1.35
Aco028887.1	Disease resistance protein RGA2 OS=Solanum bulbocastanum GN=RGA2 PE=1 SV=1	2.08	Up	7.6	77.736	7.269	4	4	2	0	4	2	4	1	2	13203000	27465000	0.649	1.351
Aco029055.1	"Probable plastid-lipid-associated protein 4, chloroplastic OS=Arabidopsis thaliana GN=PAP4 PE=2 SV=1"	0.525	Down	36	29.044	42.165	26	9	9	15	11	9	7	9	7	546640000	287120000	1.311	0.689
Aco029085.1	Histone deacetylase HDT1 OS=Glycine max GN=HDT1 PE=2 SV=1	2.32	Up	17	33.523	43.158	8	6	4	2	6	4	6	2	4	18289000	42438000	0.602	1.398
Aco029236.1	Phosphoinositide phosphatase SAC4 OS=Arabidopsis thaliana GN=SAC4 PE=2 SV=1	0.562	Down	10.3	105.71	22.36	12	7	7	8	4	7	7	7	7	99234000	55788000	1.28	0.72
Aco029271.1	Early nodulin-like protein 1 OS=Arabidopsis thaliana GN=At2g25060 PE=1 SV=2	0.64	Down	30.2	21.02	19.378	13	4	4	6	7	4	4	4	4	193540000	123820000	1.22	0.78
Aco029313.1	Spermidine synthase 1 OS=Oryza sativa subsp. japonica GN=SPDSYN1 PE=2 SV=1	2.367	Up	21.3	31.84	15.439	8	4	4	3	5	3	4	3	4	84240000	199400000	0.594	1.406
Aco029317.1	Probable protein phosphatase 2C BIPP2C1 OS=Oryza sativa subsp. japonica GN=BIPP2C1 PE=2 SV=1	0.563	Down	7.1	69.553	11.541	6	3	3	3	3	3	3	3	3	37168000	20927000	1.28	0.72
Aco029334.1	V-type proton ATPase subunit C OS=Arabidopsis thaliana GN=VHA-C PE=1 SV=1	0.513	Down	50	42.401	110.23	76	19	19	39	37	18	19	18	19	7157000000	3669500000	1.322	0.678
Aco029406.1	"DNA-directed RNA polymerases II, IV and V subunit 11 OS=Arabidopsis thaliana GN=NRPB11 PE=1 SV=1"	1.883	Up	32.5	14.151	9.599	7	4	4	2	5	4	4	4	4	26047000	49049000	0.694	1.306
Aco029479.1	"Thioredoxin Y, chloroplastic OS=Oryza sativa subsp. japonica GN=Os01g0963400 PE=3 SV=2"	5.066	Up	34.3	19.092	40.585	20	7	7	8	12	5	7	5	7	400250000	2027700000	0.33	1.67
Aco029504.1	Uncharacterized protein	5.495	Up	25.3	8.759	6.6552	5	3	3	2	3	3	2	3	2	9422200	51779000	0.308	1.692
Aco029528.1	"Glutamine synthetase leaf isozyme, chloroplastic OS=Phaseolus vulgaris PE=2 SV=1"	0.317	Down	44.4	50.399	153.74	53	14	13	30	23	14	13	13	12	6663500000	2109000000	1.519	0.481
Aco029595.1	"Rhodanese-like domain-containing protein 15, chloroplastic OS=Arabidopsis thaliana GN=STR15 PE=2 SV=1"	0.562	Down	25.6	19.87	18.807	8	3	3	5	3	3	3	3	3	109090000	61327000	1.28	0.72
Aco029665.1	Beta-glucosidase 1 OS=Oryza sativa subsp. japonica GN=BGLU1 PE=2 SV=1	2.316	Up	12.7	58.33	12.36	11	7	6	4	7	6	7	5	6	37405000	86639000	0.603	1.397
Aco029826.1	Proteasome subunit beta type-3 OS=Oryza sativa subsp. japonica GN=PBC1 PE=2 SV=1	1.517	Up	47.5	22.801	62.341	24	8	8	10	14	7	8	7	8	162130000	246030000	0.794	1.206
Aco029836.1	Ubiquitin-like protein 5 OS=Arabidopsis thaliana GN=UBL5 PE=3 SV=1	2.457	Up	17.8	8.5968	11.457	8	2	2	3	5	2	2	2	2	47150000	115830000	0.579	1.421
Aco029846.1	"NAD(P)H-quinone oxidoreductase subunit M, chloroplastic OS=Vitis vinifera GN=ndhM PE=2 SV=1"	0.126	Down	22.9	25.67	23.123	7	5	5	6	1	5	4	5	4	146750000	18490000	1.776	0.224
Aco029859.1	"10 kDa chaperonin 1, chloroplastic OS=Arabidopsis thaliana GN=CPN10-1 PE=2 SV=1"	0.663	Down	12.1	19.046	21.2	7	2	2	2	5	2	2	2	2	191220000	126690000	1.203	0.797
Aco030281.1	Peptidyl-prolyl cis-trans isomerase OS=Zea mays GN=CYP PE=2 SV=1	0.662	Down	38.4	18.35	39.914	48	5	5	24	24	5	5	5	5	10088000000	6676500000	1.203	0.797
Aco030289.1	Uncharacterized protein	2.289	Up	23.7	22.127	100.91	12	4	4	5	7	4	4	4	4	115330000	263960000	0.608	1.392
Aco030457.1	"Ribulose bisphosphate carboxylase small chain, chloroplastic OS=Musa acuminata GN=RBCS1 PE=2 SV=1"	0.153	Down	60.4	20.388	45.697	105	12	12	67	38	12	12	12	12	79157000000	12103000000	1.735	0.265
Aco030610.1	Peroxisomal (S)-2-hydroxy-acid oxidase GLO5 OS=Arabidopsis thaliana GN=GLO5 PE=1 SV=1	0.398	Down	22	15.71	9.91	6	2	2	4	2	2	2	2	2	220970000	87846000	1.431	0.569
Aco030920.1	Dolichyl-diphosphooligosaccharide--protein glycosyltransferase subunit 1A OS=Oryza sativa subsp. japonica GN=OST1A PE=2 SV=1	0.523	Down	32.3	10.892	13.364	3	2	2	0	3	2	2	2	2	25610000	13393000	1.313	0.687
Aco030998.1	"NAD(P)H-quinone oxidoreductase chain 4, chloroplastic OS=Oryza sativa subsp. japonica GN=ndhD PE=2 SV=1"	0.155	Down	8.6	97.111	10.441	5	8	1	4	1	8	6	1	1	311630000	48183000	1.732	0.268
Aco031021.1	Plant UBX domain-containing protein 4 OS=Arabidopsis thaliana GN=PUX4 PE=1 SV=1	2.1	Up	11.6	47.945	18.171	7	4	4	2	5	3	4	3	4	43794000	91950000	0.645	1.355
Aco031153.1	Probable disease resistance protein RPP1 OS=Arabidopsis thaliana GN=RPP1 PE=2 SV=1	2.568	Up	6	70.529	10.941	3	3	1	0	3	2	3	0	1	9990300	25658000	0.56	1.44
Aco031276.1	Glycerophosphodiester phosphodiesterase GDPDL4 OS=Arabidopsis thaliana GN=GDPDL4 PE=1 SV=1	0.382	Down	19.1	52.596	36.462	13	5	3	8	5	5	5	3	3	197520000	75465000	1.447	0.553
Aco031406.1	Salt stress root protein RS1 OS=Oryza sativa subsp. japonica GN=Os01g0233000 PE=2 SV=1	0.381	Down	30.1	10.323	4.6445	8	3	3	5	3	3	3	3	3	1879700000	715800000	1.448	0.552
Aco031409.1	"30S ribosomal protein S17, chloroplastic OS=Arabidopsis thaliana GN=RPS17 PE=1 SV=1"	1.578	Up	24.5	17.396	10.732	11	5	5	5	6	4	5	4	5	198070000	312620000	0.776	1.224
Aco031424.1	"Protein plastid transcriptionally active 16, chloroplastic OS=Arabidopsis thaliana GN=PTAC16 PE=1 SV=1"	3.434	Up	16.5	40.981	16.673	4	4	4	0	4	2	4	2	4	11449000	39311000	0.451	1.549
Aco031713.1	Probable acyl-activating enzyme 6 OS=Arabidopsis thaliana GN=AAE6 PE=2 SV=1	0.609	Down	23.7	9.9003	13.58	7	1	1	3	4	1	1	1	1	85747000	52185000	1.243	0.757
