# Supplementary material for: Systematic identification and comparative analysis of lysine succinylation between the green and white parts of chimeric leaves of Ananas comosus var. bracteatus
Source: BMC Genomics. 2020 Jun 3;21:383. doi: 10.1186/s12864-020-6750-6 (PMC7268518; doi:10.1186/s12864-020-6750-6)
Supplement: Supplementary file 5 — Additional file 5: Table S2. Proteins with opposing changes of protein and succinylation levels in the white (Wh) parts. Gr: green parts. [file 12864_2020_6750_MOESM5_ESM.xlsx]

## Sheet: WhvsGr
Table S2: Proteins with opposing changes of protein and succinylation levels in the white (Wh) parts
Protein accession	Protein		Succinylation				Protein description
	Wh/Gr Ratio	Regulated Type	Position	Wh/Gr Ratio	Regulated Type	Amino acid
Aco007557.1	1.581	Up	299	0.662	Down	K	"Heat shock 70 kDa protein, mitochondrial OS=Phaseolus vulgaris PE=2 SV=1"
			570	2.266	Up	K
Aco018155.1	1.826	Up	351	0.662	Down	K	"Cysteine--tRNA ligase, chloroplastic/mitochondrial OS=Arabidopsis thaliana GN=SYCO PE=2 SV=1"
Aco003509.1	1.889	Up	391	5.772	Up	K	"Stromal 70 kDa heat shock-related protein, chloroplastic OS=Pisum sativum GN=HSP70 PE=2 SV=1"
			200	0.553	Down	K
Aco002905.1	2	Up	356	0.564	Down	K	Protease Do-like 9 OS=Arabidopsis thaliana GN=DEGP9 PE=1 SV=1
Aco005946.1	16.985	Up	28	0.581	Down	K	Uncharacterized protein
			21	1.592	Up	K
Aco007146.1	0.327	Down	117	1.535	Up	K	"2,3-bisphosphoglycerate-independent phosphoglycerate mutase OS=Mesembryanthemum crystallinum GN=PGM1 PE=2 SV=1"
Aco000731.1	0.353	Down	581	2.923	Up	K	Pyrophosphate--fructose 6-phosphate 1-phosphotransferase subunit alpha OS=Ricinus communis GN=PFP-ALPHA PE=3 SV=1
Aco001003.1	0.368	Down	321	2.257	Up	K	Pyrophosphate--fructose 6-phosphate 1-phosphotransferase subunit beta OS=Ricinus communis GN=PFP-BETA PE=3 SV=1
Aco019217.1	0.427	Down	28	1.645	Up	K	Horcolin OS=Hordeum vulgare subsp. vulgare PE=1 SV=2
Aco004996.1	0.475	Down	39	3.428	Up	K	"Malate dehydrogenase, glyoxysomal OS=Cucumis sativus GN=MDHG PE=2 SV=1"
Aco022226.1	0.485	Down	87	3.051	Up	K	V-type proton ATPase subunit G OS=Citrus limon GN=VATG PE=3 SV=1
			73	2.038	Up	K
Aco014029.1	0.489	Down	22	2.476	Up	K	Peptidyl-prolyl cis-trans isomerase Pin1 OS=Malus domestica GN=PIN1 PE=2 SV=1
Aco003226.1	0.497	Down	366	2.974	Up	K	"Fructose-bisphosphate aldolase, chloroplastic OS=Oryza sativa subsp. japonica GN=ALDP PE=1 SV=2"
			357	1.528	Up	K
Aco019207.1	0.503	Down	59	1.785	Up	K	NADH dehydrogenase [ubiquinone] iron-sulfur protein 5-B OS=Arabidopsis thaliana GN=At3g62790 PE=3 SV=1
Aco003139.1	0.504	Down	422	1.799	Up	K	Serine--glyoxylate aminotransferase OS=Arabidopsis thaliana GN=AGT1 PE=1 SV=2
Aco018596.1	0.532	Down	170	2.109	Up	K	"Glyceraldehyde-3-phosphate dehydrogenase 2, cytosolic OS=Oryza sativa subsp. japonica GN=GAPC2 PE=1 SV=1"
			149	1.666	Up	K
Aco018596.1			214	1.783	Up	K	"Glyceraldehyde-3-phosphate dehydrogenase 2, cytosolic OS=Oryza sativa subsp. japonica GN=GAPC2 PE=1 SV=1"
			66	2.897	Up	K
Aco014119.1	0.546	Down	307	1.866	Up	K	"Sedoheptulose-1,7-bisphosphatase, chloroplastic OS=Triticum aestivum PE=2 SV=1"
Aco007775.1	0.554	Down	38	2.352	Up	K	"Fructose-bisphosphate aldolase 1, cytoplasmic OS=Oryza sativa subsp. japonica GN=FBA1 PE=1 SV=2"
Aco013935.1	0.558	Down	123	1.746	Up	K	"Malate dehydrogenase, cytoplasmic OS=Medicago sativa GN=CMDH PE=2 SV=1"
			202	2.961	Up	K
			312	1.96	Up	K
			151	0.615	Down	K
			105	1.887	Up	K
Aco010546.1	0.559	Down	90	1.834	Up	K	Glutamate--glyoxylate aminotransferase 2 OS=Arabidopsis thaliana GN=GGAT2 PE=1 SV=1
			207	1.688	Up	K
			400	2.083	Up	K
			407	2.934	Up	K
			16	2.825	Up	K
			410	3.664	Up	K
Aco015226.1	0.605	Down	396	2.006	Up	K	V-type proton ATPase subunit B2 OS=Arabidopsis thaliana GN=VHA-B2 PE=1 SV=1
			454	2.307	Up	K
			491	2.187	Up	K
Aco015453.1	0.607	Down	4	2.751	Up	K	"Triosephosphate isomerase, cytosolic OS=Zea mays PE=3 SV=3"
			139	2.875	Up	K
Aco010626.1	0.625	Down	419	29.7	Up	K	Catalase isozyme 2 OS=Hordeum vulgare GN=CAT2 PE=2 SV=1
			424	2.846	Up	K
			429	3.325	Up	K
Aco004295.1	0.633	Down	394	1.688	Up	K	"Citrate synthase, glyoxysomal OS=Cucurbita maxima PE=1 SV=1"
Aco000352.1	0.635	Down	60	1.719	Up	K	GDSL esterase/lipase At4g01130 OS=Arabidopsis thaliana GN=At4g01130 PE=2 SV=1
			111	1.834	Up	K	GDSL esterase/lipase At4g01130 OS=Arabidopsis thaliana GN=At4g01130 PE=2 SV=1
			48	1.891	Up	K	GDSL esterase/lipase At4g01130 OS=Arabidopsis thaliana GN=At4g01130 PE=2 SV=1
Aco012344.1	0.638	Down	96	2.994	Up	K	Mitochondrial outer membrane protein porin 5 OS=Oryza sativa subsp. japonica GN=VDAC5 PE=2 SV=1
Aco006348.1	0.644	Down	58	3.063	Up	K	Glyoxysomal fatty acid beta-oxidation multifunctional protein MFP-a OS=Cucumis sativus PE=1 SV=1
Aco008300.1	0.645	Down	573	1.869	Up	K	V-type proton ATPase catalytic subunit A OS=Daucus carota PE=2 SV=1
			460	2.351	Up	K
			113	2.181	Up	K
Aco020962.1	0.658	Down	238	2.11	Up	K	Enolase 1 OS=Zea mays GN=ENO1 PE=2 SV=1
			204	2.1	Up	K
			3	1.954	Up	K
			198	2.965	Up	K
			61	2.796	Up	K
			345	1.778	Up	K
			8	2.014	Up	K
			416	2.328	Up	K
			132	2.59	Up	K
			340	2.263	Up	K
Aco030281.1	0.662	Down	89	3.04	Up	K	Peptidyl-prolyl cis-trans isomerase OS=Zea mays GN=CYP PE=2 SV=1
			94	2.113	Up	K
			51	1.812	Up	K
