# Supplementary material for: Systematic identification and comparative analysis of lysine succinylation between the green and white parts of chimeric leaves of Ananas comosus var. bracteatus
Source: BMC Genomics. 2020 Jun 3;21:383. doi: 10.1186/s12864-020-6750-6 (PMC7268518; doi:10.1186/s12864-020-6750-6)
Supplement: Supplementary file 6 — Additional file 6: Table S3. Characteristics of the 380 lysine succinylation sites differentially expressed between the white (Wh) parts and green (Gr) parts of chimeric leaves of Ananas comosus var. bracteatus. [file 12864_2020_6750_MOESM6_ESM.xlsx]

## Sheet: WhvsGr
Table S3: Characteristics of the 380 lysine succinylation sites differentially expressed between the white (Wh) parts and green (Gr) parts of chimeric leaves in Ananas comosus var. bracteatus
Protein accession	Position	Wh/Gr Ratio	Regulated Type	Amino acid	Protein description	Localization probability	PEP	Score	Modified sequence	Charge	Mass error [ppm]	MS/MS Count	Gr	Wh	Subcellular localization	Biological Process	Cellular Component	Molecular Function	KEGG KO No.	KEGG Gene	KEGG pathway	IPR ID	Domain description
Aco000242.1	52	0.357	Down	K	"Methylcrotonoyl-CoA carboxylase beta chain, mitochondrial OS=Arabidopsis thaliana GN=MCCB PE=2 SV=1"	1	2.57e-06	60.621	LCMFVANDPTTK(1)GGTYYPITVK	3	-0.30104	2	1.474	0.526	cytoskeleton			GO:0003824 catalytic activity; GO:0016874 ligase activity;	K01969	E6.4.1.4B; 3-methylcrotonyl-CoA carboxylase beta subunit [EC:6.4.1.4]	zma01100 Metabolic pathways - Zea mays (maize); zma00280 Valine, leucine and isoleucine degradation - Zea mays (maize);	IPR011762; IPR029045; IPR000022; IPR011763;	Acetyl-coenzyme A carboxyltransferase, N-terminal; ClpP/crotonase-like domain; Carboxyl transferase; Acetyl-coenzyme A carboxyltransferase, C-terminal;
Aco000242.1	217	0.478	Down	K	"Methylcrotonoyl-CoA carboxylase beta chain, mitochondrial OS=Arabidopsis thaliana GN=MCCB PE=2 SV=1"	1	1.51e-05	54.008	RPNSSPK(1)FSFDYK	3	2.2355	2	1.353	0.647	cytoskeleton			GO:0003824 catalytic activity; GO:0016874 ligase activity;	K01969	E6.4.1.4B; 3-methylcrotonyl-CoA carboxylase beta subunit [EC:6.4.1.4]	zma01100 Metabolic pathways - Zea mays (maize); zma00280 Valine, leucine and isoleucine degradation - Zea mays (maize);	IPR011762; IPR029045; IPR000022; IPR011763;	Acetyl-coenzyme A carboxyltransferase, N-terminal; ClpP/crotonase-like domain; Carboxyl transferase; Acetyl-coenzyme A carboxyltransferase, C-terminal;
Aco000352.1	60	1.719	Up	K	GDSL esterase/lipase At4g01130 OS=Arabidopsis thaliana GN=At4g01130 PE=2 SV=1	1	0.0113	75.109	EK(1)QVEIR	2	-0.30202	3	0.735	1.265	cytoplasm	GO:0098655 cation transmembrane transport; GO:0034220 ion transmembrane transport; GO:0098660 inorganic ion transmembrane transport; GO:0090662 ATP hydrolysis coupled transmembrane transport; GO:0015988 energy coupled proton transmembrane transport, against electrochemical gradient; GO:0044699 single-organism process; GO:0006818 hydrogen transport; GO:0015992 proton transport; GO:0051234 establis…	GO:0032991 macromolecular complex; GO:0016020 membrane; GO:0033178 proton-transporting two-sector ATPase complex, catalytic domain; GO:0043234 protein complex; GO:0098796 membrane protein complex; GO:0044425 membrane part; GO:0016469 proton-transporting two-sector ATPase complex;	GO:0022804 active transmembrane transporter activity; GO:0042625 ATPase coupled ion transmembrane transporter activity; GO:0015075 ion transmembrane transporter activity; GO:0022853 active ion transmembrane transporter activity; GO:0015399 primary active transmembrane transporter activity; GO:0022892 substrate-specific transporter activity; GO:0016817 hydrolase activity, acting on acid anhydrides…				IPR001087; IPR013830;	GDSL lipase/esterase; SGNH hydrolase-type esterase domain;
Aco000352.1	111	1.834	Up	K	GDSL esterase/lipase At4g01130 OS=Arabidopsis thaliana GN=At4g01130 PE=2 SV=1	1	0.000166	58.723	ELLHVSGHHLSYK(1)NLLK	3	-0.11754	1	0.706	1.294	cytoplasm	GO:0098655 cation transmembrane transport; GO:0034220 ion transmembrane transport; GO:0098660 inorganic ion transmembrane transport; GO:0090662 ATP hydrolysis coupled transmembrane transport; GO:0015988 energy coupled proton transmembrane transport, against electrochemical gradient; GO:0044699 single-organism process; GO:0006818 hydrogen transport; GO:0015992 proton transport; GO:0051234 establis…	GO:0032991 macromolecular complex; GO:0016020 membrane; GO:0033178 proton-transporting two-sector ATPase complex, catalytic domain; GO:0043234 protein complex; GO:0098796 membrane protein complex; GO:0044425 membrane part; GO:0016469 proton-transporting two-sector ATPase complex;	GO:0022804 active transmembrane transporter activity; GO:0042625 ATPase coupled ion transmembrane transporter activity; GO:0015075 ion transmembrane transporter activity; GO:0022853 active ion transmembrane transporter activity; GO:0015399 primary active transmembrane transporter activity; GO:0022892 substrate-specific transporter activity; GO:0016817 hydrolase activity, acting on acid anhydrides…				IPR001087; IPR013830;	GDSL lipase/esterase; SGNH hydrolase-type esterase domain;
Aco000352.1	48	1.891	Up	K	GDSL esterase/lipase At4g01130 OS=Arabidopsis thaliana GN=At4g01130 PE=2 SV=1	1	0.0121	80.688	LQLVEAEK(1)K	2	0.64042	2	0.692	1.308	cytoplasm	GO:0098655 cation transmembrane transport; GO:0034220 ion transmembrane transport; GO:0098660 inorganic ion transmembrane transport; GO:0090662 ATP hydrolysis coupled transmembrane transport; GO:0015988 energy coupled proton transmembrane transport, against electrochemical gradient; GO:0044699 single-organism process; GO:0006818 hydrogen transport; GO:0015992 proton transport; GO:0051234 establis…	GO:0032991 macromolecular complex; GO:0016020 membrane; GO:0033178 proton-transporting two-sector ATPase complex, catalytic domain; GO:0043234 protein complex; GO:0098796 membrane protein complex; GO:0044425 membrane part; GO:0016469 proton-transporting two-sector ATPase complex;	GO:0022804 active transmembrane transporter activity; GO:0042625 ATPase coupled ion transmembrane transporter activity; GO:0015075 ion transmembrane transporter activity; GO:0022853 active ion transmembrane transporter activity; GO:0015399 primary active transmembrane transporter activity; GO:0022892 substrate-specific transporter activity; GO:0016817 hydrolase activity, acting on acid anhydrides…				IPR001087; IPR013830;	GDSL lipase/esterase; SGNH hydrolase-type esterase domain;
Aco000539.1	368	1.765	Up	K	Uncharacterized protein	1	3.55e-12	93.633	IHLSLVANPSHLEAVDPVVVGK(1)TR	3	0.002068	5	0.723	1.277	chloroplast	GO:0072350 tricarboxylic acid metabolic process; GO:0055114 oxidation-reduction process; GO:0044281 small molecule metabolic process; GO:0044763 single-organism cellular process; GO:0006099 tricarboxylic acid cycle; GO:0044699 single-organism process; GO:0044238 primary metabolic process; GO:0045333 cellular respiration; GO:0044237 cellular metabolic process; GO:0071704 organic substance metaboli…		GO:0019842 vitamin binding; GO:0043167 ion binding; GO:0016903 oxidoreductase activity, acting on the aldehyde or oxo group of donors; GO:0048037 cofactor binding; GO:1901681 sulfur compound binding; GO:0030976 thiamine pyrophosphate binding; GO:0016491 oxidoreductase activity; GO:1901363 heterocyclic compound binding; GO:0097159 organic cyclic compound binding; GO:0003824 catalytic activity; GO:…	K00164	OGDH; 2-oxoglutarate dehydrogenase E1 component [EC:1.2.4.2]	zma00380 Tryptophan metabolism - Zea mays (maize); zma01200 Carbon metabolism - Zea mays (maize); zma00310 Lysine degradation - Zea mays (maize); zma01110 Biosynthesis of secondary metabolites - Zea mays (maize); zma01100 Metabolic pathways - Zea mays (maize); zma00020 Citrate cycle (TCA cycle) - Zea mays (maize);	IPR001017; IPR005475; IPR032106; IPR031717; IPR029061;	Dehydrogenase, E1 component; Transketolase-like, pyrimidine-binding domain; 2-oxoglutarate dehydrogenase E1 component, N-terminal domain; Multifunctional 2-oxoglutarate metabolism enzyme, C-terminal; Thiamin diphosphate-binding fold;
Aco000539.1	606	0.594	Down	K	Uncharacterized protein	1	6.99e-06	79.652	VGQAITALPENFK(1)PHR	3	0.4763	3	1.255	0.745	chloroplast	GO:0072350 tricarboxylic acid metabolic process; GO:0055114 oxidation-reduction process; GO:0044281 small molecule metabolic process; GO:0044763 single-organism cellular process; GO:0006099 tricarboxylic acid cycle; GO:0044699 single-organism process; GO:0044238 primary metabolic process; GO:0045333 cellular respiration; GO:0044237 cellular metabolic process; GO:0071704 organic substance metaboli…		GO:0019842 vitamin binding; GO:0043167 ion binding; GO:0016903 oxidoreductase activity, acting on the aldehyde or oxo group of donors; GO:0048037 cofactor binding; GO:1901681 sulfur compound binding; GO:0030976 thiamine pyrophosphate binding; GO:0016491 oxidoreductase activity; GO:1901363 heterocyclic compound binding; GO:0097159 organic cyclic compound binding; GO:0003824 catalytic activity; GO:…	K00164	OGDH; 2-oxoglutarate dehydrogenase E1 component [EC:1.2.4.2]	zma00380 Tryptophan metabolism - Zea mays (maize); zma01200 Carbon metabolism - Zea mays (maize); zma00310 Lysine degradation - Zea mays (maize); zma01110 Biosynthesis of secondary metabolites - Zea mays (maize); zma01100 Metabolic pathways - Zea mays (maize); zma00020 Citrate cycle (TCA cycle) - Zea mays (maize);	IPR001017; IPR005475; IPR032106; IPR031717; IPR029061;	Dehydrogenase, E1 component; Transketolase-like, pyrimidine-binding domain; 2-oxoglutarate dehydrogenase E1 component, N-terminal domain; Multifunctional 2-oxoglutarate metabolism enzyme, C-terminal; Thiamin diphosphate-binding fold;
Aco000539.1	372	3.1	Up	K	Uncharacterized protein	1	6.12e-11	152.07	AK(1)QYYTSDADR	2	-0.096434	2	0.488	1.512	chloroplast	GO:0072350 tricarboxylic acid metabolic process; GO:0055114 oxidation-reduction process; GO:0044281 small molecule metabolic process; GO:0044763 single-organism cellular process; GO:0006099 tricarboxylic acid cycle; GO:0044699 single-organism process; GO:0044238 primary metabolic process; GO:0045333 cellular respiration; GO:0044237 cellular metabolic process; GO:0071704 organic substance metaboli…		GO:0019842 vitamin binding; GO:0043167 ion binding; GO:0016903 oxidoreductase activity, acting on the aldehyde or oxo group of donors; GO:0048037 cofactor binding; GO:1901681 sulfur compound binding; GO:0030976 thiamine pyrophosphate binding; GO:0016491 oxidoreductase activity; GO:1901363 heterocyclic compound binding; GO:0097159 organic cyclic compound binding; GO:0003824 catalytic activity; GO:…	K00164	OGDH; 2-oxoglutarate dehydrogenase E1 component [EC:1.2.4.2]	zma00380 Tryptophan metabolism - Zea mays (maize); zma01200 Carbon metabolism - Zea mays (maize); zma00310 Lysine degradation - Zea mays (maize); zma01110 Biosynthesis of secondary metabolites - Zea mays (maize); zma01100 Metabolic pathways - Zea mays (maize); zma00020 Citrate cycle (TCA cycle) - Zea mays (maize);	IPR001017; IPR005475; IPR032106; IPR031717; IPR029061;	Dehydrogenase, E1 component; Transketolase-like, pyrimidine-binding domain; 2-oxoglutarate dehydrogenase E1 component, N-terminal domain; Multifunctional 2-oxoglutarate metabolism enzyme, C-terminal; Thiamin diphosphate-binding fold;
Aco000588.1	466	1.571	Up	K	"Probable DNA gyrase subunit A, chloroplastic/mitochondrial OS=Oryza sativa subsp. japonica GN=GYRA PE=2 SV=2"	1	0.000497	120.33	YK(1)LSQAQER	2	-0.11645	2	0.778	1.222	chloroplast	GO:0016043 cellular component organization; GO:0006725 cellular aromatic compound metabolic process; GO:0006259 DNA metabolic process; GO:1901360 organic cyclic compound metabolic process; GO:0006807 nitrogen compound metabolic process; GO:0044238 primary metabolic process; GO:0044237 cellular metabolic process; GO:0006265 DNA topological change; GO:0071704 organic substance metabolic process; GO…	GO:0043226 organelle; GO:0043229 intracellular organelle; GO:0043232 intracellular non-membrane-bounded organelle; GO:0044464 cell part; GO:0005622 intracellular; GO:0005694 chromosome; GO:0044424 intracellular part; GO:0005623 cell; GO:0043228 non-membrane-bounded organelle;	GO:0003677 DNA binding; GO:0005524 ATP binding; GO:1901265 nucleoside phosphate binding; GO:0001882 nucleoside binding; GO:0043167 ion binding; GO:0016817 hydrolase activity, acting on acid anhydrides; GO:0016787 hydrolase activity; GO:0000166 nucleotide binding; GO:0017111 nucleoside-triphosphatase activity; GO:0016887 ATPase activity; GO:1901363 heterocyclic compound binding; GO:0097159 organic…	K02469			IPR002205; IPR013758; IPR024946; IPR013760;	DNA topoisomerase, type IIA, subunit A/C-terminal; DNA topoisomerase, type IIA, subunit A/ C-terminal, alpha-beta; Arginine repressor C-terminal-like domain; DNA topoisomerase, type IIA-like domain;
Aco000607.1	32	2.943	Up	K	"10 kDa chaperonin, mitochondrial OS=Arabidopsis thaliana GN=CPN10 PE=1 SV=1"	1	6.01e-05	86.803	TSAGVLLPEK(1)TTK	2	1.142	2	0.507	1.493	cytoplasm	GO:0006457 protein folding; GO:0009987 cellular process;	GO:0044424 intracellular part; GO:0005623 cell; GO:0044464 cell part; GO:0005622 intracellular; GO:0005737 cytoplasm;					IPR011032;	GroES-like;
Aco000651.1	504	1.628	Up	K	"Tyrosine--tRNA ligase, chloroplastic/mitochondrial OS=Arabidopsis thaliana GN=EMB2768 PE=2 SV=1"	1	0.0348	63.216	VLLLSAGK(1)K	2	0.76263	1	0.761	1.239	chloroplast	GO:0006518 peptide metabolic process; GO:0006725 cellular aromatic compound metabolic process; GO:0044267 cellular protein metabolic process; GO:0044699 single-organism process; GO:0009058 biosynthetic process; GO:1901566 organonitrogen compound biosynthetic process; GO:0043039 tRNA aminoacylation; GO:0044237 cellular metabolic process; GO:0071704 organic substance metabolic process; GO:0008152 m…	GO:0044424 intracellular part; GO:0005623 cell; GO:0044464 cell part; GO:0005622 intracellular; GO:0005737 cytoplasm;	GO:0016876 ligase activity, forming aminoacyl-tRNA and related compounds; GO:0003723 RNA binding; GO:0005524 ATP binding; GO:1901265 nucleoside phosphate binding; GO:0016875 ligase activity, forming carbon-oxygen bonds; GO:0016874 ligase activity; GO:0001882 nucleoside binding; GO:0043167 ion binding; GO:0000166 nucleotide binding; GO:1901363 heterocyclic compound binding; GO:0097159 organic cycl…	K01866	YARS; tyrosyl-tRNA synthetase [EC:6.1.1.1]	zma00970 Aminoacyl-tRNA biosynthesis - Zea mays (maize);	IPR014729; IPR002942;	Rossmann-like alpha/beta/alpha sandwich fold; RNA-binding S4 domain;
Aco000653.1	263	1.71	Up	K	"Electron transfer flavoprotein subunit alpha, mitochondrial OS=Oryza sativa subsp. japonica GN=ETFA PE=2 SV=1"	1	0.0114	71.425	GLK(1)SAENFK	2	1.3888	2	0.738	1.262	mitochondria			GO:0097159 organic cyclic compound binding; GO:1901363 heterocyclic compound binding; GO:0009055 electron carrier activity; GO:1901265 nucleoside phosphate binding; GO:0050660 flavin adenine dinucleotide binding; GO:0005488 binding; GO:0043167 ion binding; GO:0043168 anion binding; GO:0000166 nucleotide binding; GO:0048037 cofactor binding; GO:0036094 small molecule binding; GO:0050662 coenzyme b…	K03522			IPR014729; IPR014731; IPR033947; IPR014730; IPR029035;	Rossmann-like alpha/beta/alpha sandwich fold; Electron transfer flavoprotein, alpha subunit, C-terminal; Electron transfer flavoprotein, alpha subunit, N-terminal; Electron transfer flavoprotein, alpha/beta-subunit, N-terminal; DHS-like NAD/FAD-binding domain;
Aco000662.1	84	2.671	Up	K	Translationally-controlled tumor protein homolog OS=Elaeis guineensis var. tenera GN=TCTP PE=2 SV=1	1	0.0122	72.434	LQEQPAFDK(1)R	2	-0.44154	1	0.545	1.455	cytoplasm							IPR011323; IPR011057;	Mss4/translationally controlled tumour-associated TCTP; Mss4-like;
Aco000731.1	581	2.923	Up	K	Pyrophosphate--fructose 6-phosphate 1-phosphotransferase subunit alpha OS=Ricinus communis GN=PFP-ALPHA PE=3 SV=1	1	0.00362	61.11	SIVK(1)PGCSQDVLK	2	-0.58765	1	0.51	1.49	cytoplasm	GO:0006757 ATP generation from ADP; GO:0009116 nucleoside metabolic process; GO:0042278 purine nucleoside metabolic process; GO:0006165 nucleoside diphosphate phosphorylation; GO:0046031 ADP metabolic process; GO:0019362 pyridine nucleotide metabolic process; GO:0006096 glycolytic process; GO:0009167 purine ribonucleoside monophosphate metabolic process; GO:0009117 nucleotide metabolic process; G…		GO:0003872 6-phosphofructokinase activity; GO:0005524 ATP binding; GO:1901265 nucleoside phosphate binding; GO:0016773 phosphotransferase activity, alcohol group as acceptor; GO:0047334 diphosphate-fructose-6-phosphate 1-phosphotransferase activity; GO:0001882 nucleoside binding; GO:0043167 ion binding; GO:0000166 nucleotide binding; GO:0016747 transferase activity, transferring acyl groups other…	K00895	pfp; diphosphate-dependent phosphofructokinase [EC:2.7.1.90]	zma00030 Pentose phosphate pathway - Zea mays (maize); zma00010 Glycolysis / Gluconeogenesis - Zea mays (maize); zma01110 Biosynthesis of secondary metabolites - Zea mays (maize); zma01100 Metabolic pathways - Zea mays (maize); zma00051 Fructose and mannose metabolism - Zea mays (maize);	IPR013981; IPR000023;	Pyrophosphate-dependent phosphofructokinase, alpha-helical domain; Phosphofructokinase domain;
Aco000735.1	482	0.663	Down	K	"Glutamate--tRNA ligase, chloroplastic/mitochondrial OS=Arabidopsis thaliana GN=OVA3 PE=1 SV=1"	1	9.02e-05	99.752	EALEEGHVGWK(1)K	2	0.83834	3	1.202	0.798	chloroplast	GO:0006518 peptide metabolic process; GO:0006725 cellular aromatic compound metabolic process; GO:0044267 cellular protein metabolic process; GO:0044699 single-organism process; GO:0009058 biosynthetic process; GO:1901566 organonitrogen compound biosynthetic process; GO:0043039 tRNA aminoacylation; GO:0044237 cellular metabolic process; GO:0071704 organic substance metabolic process; GO:0008152 m…	GO:0044424 intracellular part; GO:0005623 cell; GO:0044464 cell part; GO:0005622 intracellular; GO:0005737 cytoplasm;	GO:0016876 ligase activity, forming aminoacyl-tRNA and related compounds; GO:1901265 nucleoside phosphate binding; GO:0016875 ligase activity, forming carbon-oxygen bonds; GO:0004818 glutamate-tRNA ligase activity; GO:0016874 ligase activity; GO:0097159 organic cyclic compound binding; GO:1901363 heterocyclic compound binding; GO:0000049 tRNA binding; GO:0003824 catalytic activity; GO:0032553 rib…	K01885	EARS; glutamyl-tRNA synthetase [EC:6.1.1.17]	zma00860 Porphyrin and chlorophyll metabolism - Zea mays (maize); zma00970 Aminoacyl-tRNA biosynthesis - Zea mays (maize); zma01110 Biosynthesis of secondary metabolites - Zea mays (maize); zma01100 Metabolic pathways - Zea mays (maize);	IPR014729; IPR020061; IPR033910; IPR008925; IPR020058; IPR020751;	Rossmann-like alpha/beta/alpha sandwich fold; Glutamyl/glutaminyl-tRNA synthetase, class Ib, alpha-bundle domain; Glutamyl-tRNA synthetase; Aminoacyl-tRNA synthetase, class I, anticodon-binding; Glutamyl/glutaminyl-tRNA synthetase, class Ib, catalytic domain; Aminoacyl-tRNA synthetase, class I, anticodon-binding domain, subdomain 2;
Aco000997.1	340	0.275	Down	K	"Pyruvate dehydrogenase E1 component subunit alpha-1, mitochondrial OS=Oryza sativa subsp. japonica GN=Os02g0739600 PE=2 SV=1"	1	7.17e-12	103.67	LILSHDLASASELK(1)DMEK	3	0.41872	1	1.569	0.431	chloroplast	GO:0051188 cofactor biosynthetic process; GO:0044699 single-organism process; GO:0009058 biosynthetic process; GO:0044237 cellular metabolic process; GO:0035384 thioester biosynthetic process; GO:0044272 sulfur compound biosynthetic process; GO:0071704 organic substance metabolic process; GO:0006085 acetyl-CoA biosynthetic process; GO:0006090 pyruvate metabolic process; GO:0008152 metabolic proce…	GO:0043231 intracellular membrane-bounded organelle; GO:0043226 organelle; GO:0043229 intracellular organelle; GO:0044464 cell part; GO:0005622 intracellular; GO:0044424 intracellular part; GO:0043227 membrane-bounded organelle; GO:0005623 cell;	GO:0004738 pyruvate dehydrogenase activity; GO:0004739 pyruvate dehydrogenase (acetyl-transferring) activity; GO:0003824 catalytic activity; GO:0016624 oxidoreductase activity, acting on the aldehyde or oxo group of donors, disulfide as acceptor; GO:0016491 oxidoreductase activity; GO:0016903 oxidoreductase activity, acting on the aldehyde or oxo group of donors;	K00161	PDHA; pyruvate dehydrogenase E1 component alpha subunit [EC:1.2.4.1]	zma00010 Glycolysis / Gluconeogenesis - Zea mays (maize); zma01200 Carbon metabolism - Zea mays (maize); zma01110 Biosynthesis of secondary metabolites - Zea mays (maize); zma01100 Metabolic pathways - Zea mays (maize); zma00020 Citrate cycle (TCA cycle) - Zea mays (maize); zma00620 Pyruvate metabolism - Zea mays (maize);	IPR001017; IPR029061;	Dehydrogenase, E1 component; Thiamin diphosphate-binding fold;
Aco000997.1	249	0.513	Down	K	"Pyruvate dehydrogenase E1 component subunit alpha-1, mitochondrial OS=Oryza sativa subsp. japonica GN=Os02g0739600 PE=2 SV=1"	1	0.00325	134.66	SPAYYK(1)R	2	0.00013954	2	1.322	0.678	chloroplast	GO:0051188 cofactor biosynthetic process; GO:0044699 single-organism process; GO:0009058 biosynthetic process; GO:0044237 cellular metabolic process; GO:0035384 thioester biosynthetic process; GO:0044272 sulfur compound biosynthetic process; GO:0071704 organic substance metabolic process; GO:0006085 acetyl-CoA biosynthetic process; GO:0006090 pyruvate metabolic process; GO:0008152 metabolic proce…	GO:0043231 intracellular membrane-bounded organelle; GO:0043226 organelle; GO:0043229 intracellular organelle; GO:0044464 cell part; GO:0005622 intracellular; GO:0044424 intracellular part; GO:0043227 membrane-bounded organelle; GO:0005623 cell;	GO:0004738 pyruvate dehydrogenase activity; GO:0004739 pyruvate dehydrogenase (acetyl-transferring) activity; GO:0003824 catalytic activity; GO:0016624 oxidoreductase activity, acting on the aldehyde or oxo group of donors, disulfide as acceptor; GO:0016491 oxidoreductase activity; GO:0016903 oxidoreductase activity, acting on the aldehyde or oxo group of donors;	K00161	PDHA; pyruvate dehydrogenase E1 component alpha subunit [EC:1.2.4.1]	zma00010 Glycolysis / Gluconeogenesis - Zea mays (maize); zma01200 Carbon metabolism - Zea mays (maize); zma01110 Biosynthesis of secondary metabolites - Zea mays (maize); zma01100 Metabolic pathways - Zea mays (maize); zma00020 Citrate cycle (TCA cycle) - Zea mays (maize); zma00620 Pyruvate metabolism - Zea mays (maize);	IPR001017; IPR029061;	Dehydrogenase, E1 component; Thiamin diphosphate-binding fold;
Aco001003.1	321	2.257	Up	K	Pyrophosphate--fructose 6-phosphate 1-phosphotransferase subunit beta OS=Ricinus communis GN=PFP-BETA PE=3 SV=1	1	0.00979	50.473	SEGK(1)YAGHFR	3	0.31061	1	0.614	1.386	chloroplast	GO:0006757 ATP generation from ADP; GO:0009116 nucleoside metabolic process; GO:0042278 purine nucleoside metabolic process; GO:0006165 nucleoside diphosphate phosphorylation; GO:0046031 ADP metabolic process; GO:0019362 pyridine nucleotide metabolic process; GO:0006096 glycolytic process; GO:0009167 purine ribonucleoside monophosphate metabolic process; GO:0009117 nucleotide metabolic process; G…		GO:0003872 6-phosphofructokinase activity; GO:0019200 carbohydrate kinase activity; GO:0016301 kinase activity; GO:0016773 phosphotransferase activity, alcohol group as acceptor; GO:0003824 catalytic activity; GO:0008443 phosphofructokinase activity; GO:0016740 transferase activity; GO:0016772 transferase activity, transferring phosphorus-containing groups;	K00895	pfp; diphosphate-dependent phosphofructokinase [EC:2.7.1.90]	zma00030 Pentose phosphate pathway - Zea mays (maize); zma00010 Glycolysis / Gluconeogenesis - Zea mays (maize); zma01110 Biosynthesis of secondary metabolites - Zea mays (maize); zma01100 Metabolic pathways - Zea mays (maize); zma00051 Fructose and mannose metabolism - Zea mays (maize);	IPR000023;	Phosphofructokinase domain;
Aco001053.1	188	0.411	Down	K	Cytokinin hydroxylase OS=Arabidopsis thaliana GN=CYP735A1 PE=1 SV=1	1	0.0348	76.035	QAIK(1)SLR	2	-0.13206	1	1.417	0.583	chloroplast	GO:0044699 single-organism process; GO:0008152 metabolic process; GO:0055114 oxidation-reduction process; GO:0044710 single-organism metabolic process;		GO:0097159 organic cyclic compound binding; GO:1901363 heterocyclic compound binding; GO:0020037 heme binding; GO:0005506 iron ion binding; GO:0046914 transition metal ion binding; GO:0003824 catalytic activity; GO:0005488 binding; GO:0043167 ion binding; GO:0043169 cation binding; GO:0046872 metal ion binding; GO:0016705 oxidoreductase activity, acting on paired donors, with incorporation or red…	K10717	CYP735A; cytokinin trans-hydroxylase	zma01110 Biosynthesis of secondary metabolites - Zea mays (maize); zma01100 Metabolic pathways - Zea mays (maize); zma00908 Zeatin biosynthesis - Zea mays (maize);
Aco001481.1	562	0.558	Down	K	Uncharacterized protein	1	7e-11	143.98	IHSILNK(1)EFENSK	3	-0.018985	3	1.283	0.717	mitochondria	GO:0072350 tricarboxylic acid metabolic process; GO:0055114 oxidation-reduction process; GO:0044281 small molecule metabolic process; GO:0044763 single-organism cellular process; GO:0006099 tricarboxylic acid cycle; GO:0044699 single-organism process; GO:0044238 primary metabolic process; GO:0045333 cellular respiration; GO:0044237 cellular metabolic process; GO:0071704 organic substance metaboli…		GO:0019842 vitamin binding; GO:0043167 ion binding; GO:0016903 oxidoreductase activity, acting on the aldehyde or oxo group of donors; GO:0048037 cofactor binding; GO:1901681 sulfur compound binding; GO:0030976 thiamine pyrophosphate binding; GO:0016491 oxidoreductase activity; GO:1901363 heterocyclic compound binding; GO:0097159 organic cyclic compound binding; GO:0003824 catalytic activity; GO:…	K00164	OGDH; 2-oxoglutarate dehydrogenase E1 component [EC:1.2.4.2]	zma00380 Tryptophan metabolism - Zea mays (maize); zma01200 Carbon metabolism - Zea mays (maize); zma00310 Lysine degradation - Zea mays (maize); zma01110 Biosynthesis of secondary metabolites - Zea mays (maize); zma01100 Metabolic pathways - Zea mays (maize); zma00020 Citrate cycle (TCA cycle) - Zea mays (maize);	IPR001017; IPR032106; IPR005475; IPR031717; IPR029061;	Dehydrogenase, E1 component; 2-oxoglutarate dehydrogenase E1 component, N-terminal domain; Transketolase-like, pyrimidine-binding domain; Multifunctional 2-oxoglutarate metabolism enzyme, C-terminal; Thiamin diphosphate-binding fold;
Aco001481.1	619	0.542	Down	K	Uncharacterized protein	1	0.0006	51.771	VGQAITTLPENFK(1)PHR	3	0.68349	1	1.297	0.703	mitochondria	GO:0072350 tricarboxylic acid metabolic process; GO:0055114 oxidation-reduction process; GO:0044281 small molecule metabolic process; GO:0044763 single-organism cellular process; GO:0006099 tricarboxylic acid cycle; GO:0044699 single-organism process; GO:0044238 primary metabolic process; GO:0045333 cellular respiration; GO:0044237 cellular metabolic process; GO:0071704 organic substance metaboli…		GO:0019842 vitamin binding; GO:0043167 ion binding; GO:0016903 oxidoreductase activity, acting on the aldehyde or oxo group of donors; GO:0048037 cofactor binding; GO:1901681 sulfur compound binding; GO:0030976 thiamine pyrophosphate binding; GO:0016491 oxidoreductase activity; GO:1901363 heterocyclic compound binding; GO:0097159 organic cyclic compound binding; GO:0003824 catalytic activity; GO:…	K00164	OGDH; 2-oxoglutarate dehydrogenase E1 component [EC:1.2.4.2]	zma00380 Tryptophan metabolism - Zea mays (maize); zma01200 Carbon metabolism - Zea mays (maize); zma00310 Lysine degradation - Zea mays (maize); zma01110 Biosynthesis of secondary metabolites - Zea mays (maize); zma01100 Metabolic pathways - Zea mays (maize); zma00020 Citrate cycle (TCA cycle) - Zea mays (maize);	IPR001017; IPR032106; IPR005475; IPR031717; IPR029061;	Dehydrogenase, E1 component; 2-oxoglutarate dehydrogenase E1 component, N-terminal domain; Transketolase-like, pyrimidine-binding domain; Multifunctional 2-oxoglutarate metabolism enzyme, C-terminal; Thiamin diphosphate-binding fold;
Aco001481.1	1015	0.59	Down	K	Uncharacterized protein	1	0.0106	83.883	K(1)AMQPEPIK	2	-0.24453	1	1.258	0.742	mitochondria	GO:0072350 tricarboxylic acid metabolic process; GO:0055114 oxidation-reduction process; GO:0044281 small molecule metabolic process; GO:0044763 single-organism cellular process; GO:0006099 tricarboxylic acid cycle; GO:0044699 single-organism process; GO:0044238 primary metabolic process; GO:0045333 cellular respiration; GO:0044237 cellular metabolic process; GO:0071704 organic substance metaboli…		GO:0019842 vitamin binding; GO:0043167 ion binding; GO:0016903 oxidoreductase activity, acting on the aldehyde or oxo group of donors; GO:0048037 cofactor binding; GO:1901681 sulfur compound binding; GO:0030976 thiamine pyrophosphate binding; GO:0016491 oxidoreductase activity; GO:1901363 heterocyclic compound binding; GO:0097159 organic cyclic compound binding; GO:0003824 catalytic activity; GO:…	K00164	OGDH; 2-oxoglutarate dehydrogenase E1 component [EC:1.2.4.2]	zma00380 Tryptophan metabolism - Zea mays (maize); zma01200 Carbon metabolism - Zea mays (maize); zma00310 Lysine degradation - Zea mays (maize); zma01110 Biosynthesis of secondary metabolites - Zea mays (maize); zma01100 Metabolic pathways - Zea mays (maize); zma00020 Citrate cycle (TCA cycle) - Zea mays (maize);	IPR001017; IPR032106; IPR005475; IPR031717; IPR029061;	Dehydrogenase, E1 component; 2-oxoglutarate dehydrogenase E1 component, N-terminal domain; Transketolase-like, pyrimidine-binding domain; Multifunctional 2-oxoglutarate metabolism enzyme, C-terminal; Thiamin diphosphate-binding fold;
Aco001766.1	127	3.425	Up	K	"Probable enoyl-CoA hydratase 1, peroxisomal OS=Arabidopsis thaliana GN=ECHIA PE=1 SV=1"	1	0.00206	74.841	DAK(1)FVDTHAK	3	-0.24232	3	0.452	1.548	chloroplast	GO:0008152 metabolic process;		GO:0003824 catalytic activity;				IPR029045;	ClpP/crotonase-like domain;
Aco001781.1	12	2.557	Up	K	Cytochrome c oxidase subunit 5C OS=Oryza sativa subsp. japonica GN=COX5C PE=3 SV=3	1	0.000304	73.881	IAHATLK(1)GPSVVK	2	0.55623	3	0.562	1.438	cytoplasm		GO:0016020 membrane; GO:0043229 intracellular organelle; GO:0044429 mitochondrial part; GO:0031090 organelle membrane; GO:0005737 cytoplasm; GO:0044446 intracellular organelle part; GO:0031967 organelle envelope; GO:0044424 intracellular part; GO:0005623 cell; GO:0044455 mitochondrial membrane part; GO:0044422 organelle part; GO:0005739 mitochondrion; GO:0005746 mitochondrial respiratory chain; G…
Aco001786.1	946	3.749	Up	K	"Lon protease homolog, mitochondrial OS=Oryza sativa subsp. indica GN=OsI_27415 PE=2 SV=1"	1	0.0113	63.32	ILPIGGVK(1)EK	2	0.022614	1	0.421	1.579	mitochondria	GO:0051603 proteolysis involved in cellular protein catabolic process; GO:0044265 cellular macromolecule catabolic process; GO:0044257 cellular protein catabolic process; GO:0044267 cellular protein metabolic process; GO:0044238 primary metabolic process; GO:0044237 cellular metabolic process; GO:0071704 organic substance metabolic process; GO:1901575 organic substance catabolic process; GO:00081…		GO:0005524 ATP binding; GO:0008233 peptidase activity; GO:1901265 nucleoside phosphate binding; GO:0001882 nucleoside binding; GO:0043167 ion binding; GO:0008236 serine-type peptidase activity; GO:0016817 hydrolase activity, acting on acid anhydrides; GO:0016787 hydrolase activity; GO:0000166 nucleotide binding; GO:0017111 nucleoside-triphosphatase activity; GO:0004176 ATP-dependent peptidase act…	K08675			IPR015947; IPR003959; IPR027417; IPR003111; IPR008269; IPR003593; IPR020568; IPR014721;	PUA-like domain; ATPase, AAA-type, core; P-loop containing nucleoside triphosphate hydrolase; ATP-dependent protease La (LON), substrate-binding domain; Peptidase S16, Lon C-terminal; AAA+ ATPase domain; Ribosomal protein S5 domain 2-type fold; Ribosomal protein S5 domain 2-type fold, subgroup;
Aco002111.1	74	0.576	Down	K	"Phosphoglycerate kinase, chloroplastic OS=Nicotiana tabacum PE=2 SV=1"	1	0.00263	60.196	GVTPK(1)YSLSPLVPR	2	0.69912	2	1.269	0.731	cytoplasm	GO:0006757 ATP generation from ADP; GO:0009116 nucleoside metabolic process; GO:0042278 purine nucleoside metabolic process; GO:0006165 nucleoside diphosphate phosphorylation; GO:0046031 ADP metabolic process; GO:0019362 pyridine nucleotide metabolic process; GO:0006096 glycolytic process; GO:0009167 purine ribonucleoside monophosphate metabolic process; GO:0009117 nucleotide metabolic process; G…		GO:0016774 phosphotransferase activity, carboxyl group as acceptor; GO:0016301 kinase activity; GO:0003824 catalytic activity; GO:0016740 transferase activity; GO:0004618 phosphoglycerate kinase activity; GO:0016772 transferase activity, transferring phosphorus-containing groups;	K00927	PGK; phosphoglycerate kinase [EC:2.7.2.3]	zma00010 Glycolysis / Gluconeogenesis - Zea mays (maize); zma01230 Biosynthesis of amino acids - Zea mays (maize); zma01200 Carbon metabolism - Zea mays (maize); zma01110 Biosynthesis of secondary metabolites - Zea mays (maize); zma01100 Metabolic pathways - Zea mays (maize); zma00710 Carbon fixation in photosynthetic organisms - Zea mays (maize);	IPR015824; IPR015901;	Phosphoglycerate kinase, N-terminal; Phosphoglycerate kinase, C-terminal;
Aco002158.1	156	0.461	Down	K	"NADH dehydrogenase [ubiquinone] flavoprotein 2, mitochondrial OS=Arabidopsis thaliana GN=At4g02580 PE=1 SV=3"	1	0.00207	57.003	EIEEALLK(1)HLGVK	3	0.43606	2	1.369	0.631	chloroplast	GO:0044699 single-organism process; GO:0008152 metabolic process; GO:0055114 oxidation-reduction process; GO:0044710 single-organism metabolic process;		GO:0003824 catalytic activity; GO:0016491 oxidoreductase activity;	K03943	NDUFV2; NADH dehydrogenase (ubiquinone) flavoprotein 2 [EC:1.6.5.3 1.6.99.3]	zma00190 Oxidative phosphorylation - Zea mays (maize); zma01100 Metabolic pathways - Zea mays (maize);	IPR012336;	Thioredoxin-like fold;
Aco002158.1	65	0.572	Down	K	"NADH dehydrogenase [ubiquinone] flavoprotein 2, mitochondrial OS=Arabidopsis thaliana GN=At4g02580 PE=1 SV=3"	1	5.01e-07	113.8	VK(1)EILSHYPSNYK	3	0.27003	2	1.272	0.728	chloroplast	GO:0044699 single-organism process; GO:0008152 metabolic process; GO:0055114 oxidation-reduction process; GO:0044710 single-organism metabolic process;		GO:0003824 catalytic activity; GO:0016491 oxidoreductase activity;	K03943	NDUFV2; NADH dehydrogenase (ubiquinone) flavoprotein 2 [EC:1.6.5.3 1.6.99.3]	zma00190 Oxidative phosphorylation - Zea mays (maize); zma01100 Metabolic pathways - Zea mays (maize);	IPR012336;	Thioredoxin-like fold;
Aco002158.1	211	0.427	Down	K	"NADH dehydrogenase [ubiquinone] flavoprotein 2, mitochondrial OS=Arabidopsis thaliana GN=At4g02580 PE=1 SV=3"	1	0.00215	49.537	GSEGYTYNYYEDVTPK(1)R	2	-0.20885	2	1.402	0.598	chloroplast	GO:0044699 single-organism process; GO:0008152 metabolic process; GO:0055114 oxidation-reduction process; GO:0044710 single-organism metabolic process;		GO:0003824 catalytic activity; GO:0016491 oxidoreductase activity;	K03943	NDUFV2; NADH dehydrogenase (ubiquinone) flavoprotein 2 [EC:1.6.5.3 1.6.99.3]	zma00190 Oxidative phosphorylation - Zea mays (maize); zma01100 Metabolic pathways - Zea mays (maize);	IPR012336;	Thioredoxin-like fold;
Aco002375.1	71	2.225	Up	K	"Acyl carrier protein 2, mitochondrial OS=Arabidopsis thaliana GN=MTACP2 PE=1 SV=1"	1	0.000484	82.287	VISVIK(1)NFQK	2	0.6933	2	0.62	1.38	chloroplast	GO:0044711 single-organism biosynthetic process; GO:0016053 organic acid biosynthetic process; GO:0044281 small molecule metabolic process; GO:0044763 single-organism cellular process; GO:0044699 single-organism process; GO:0009058 biosynthetic process; GO:0044255 cellular lipid metabolic process; GO:0006631 fatty acid metabolic process; GO:0044238 primary metabolic process; GO:0044237 cellular m…			K03955	NDUFAB1; NADH dehydrogenase (ubiquinone) 1 alpha/beta subcomplex 1	zma00190 Oxidative phosphorylation - Zea mays (maize); zma01100 Metabolic pathways - Zea mays (maize);	IPR009081;	Phosphopantetheine binding ACP domain;
Aco002403.1	135	4.637	Up	K	Superoxide dismutase [Cu-Zn] OS=Ananas comosus GN=SOD1 PE=2 SV=1	1	3.1e-05	78.814	GGHELSK(1)TTGNAGGR	3	0.077394	1	0.355	1.645	cytoplasm	GO:0006801 superoxide metabolic process; GO:0008152 metabolic process; GO:0072593 reactive oxygen species metabolic process; GO:0055114 oxidation-reduction process; GO:0044710 single-organism metabolic process; GO:0044699 single-organism process; GO:0009987 cellular process; GO:0044237 cellular metabolic process;		GO:0004784 superoxide dismutase activity; GO:0003824 catalytic activity; GO:0016721 oxidoreductase activity, acting on superoxide radicals as acceptor; GO:0005488 binding; GO:0043167 ion binding; GO:0016209 antioxidant activity; GO:0043169 cation binding; GO:0046872 metal ion binding; GO:0016491 oxidoreductase activity;	K04565	SOD1; superoxide dismutase, Cu-Zn family [EC:1.15.1.1]	zma04146 Peroxisome - Zea mays (maize);	IPR001424;	Superoxide dismutase, copper/zinc binding domain;
Aco002593.1	39	2.253	Up	K	Auxin-binding protein ABP19a OS=Prunus persica GN=ABP19A PE=3 SV=1	1	0.0131	59.198	GVETPAGFACK(1)K	2	0.27788	1	0.615	1.385	chloroplast			GO:0046914 transition metal ion binding; GO:0005488 binding; GO:0043167 ion binding; GO:0046872 metal ion binding; GO:0043169 cation binding; GO:0045735 nutrient reservoir activity; GO:0030145 manganese ion binding;				IPR011051; IPR006045; IPR014710;	RmlC-like cupin domain; Cupin 1; RmlC-like jelly roll fold;
Aco002593.1	198	4.271	Up	K	Auxin-binding protein ABP19a OS=Prunus persica GN=ABP19A PE=3 SV=1	1	0.000812	84.479	VTFLDDAEVK(1)K	2	0.2534	1	0.379	1.621	chloroplast			GO:0046914 transition metal ion binding; GO:0005488 binding; GO:0043167 ion binding; GO:0046872 metal ion binding; GO:0043169 cation binding; GO:0045735 nutrient reservoir activity; GO:0030145 manganese ion binding;				IPR011051; IPR006045; IPR014710;	RmlC-like cupin domain; Cupin 1; RmlC-like jelly roll fold;
Aco002679.1	318	1.516	Up	K	"Mitochondrial phosphate carrier protein 3, mitochondrial OS=Arabidopsis thaliana GN=MPT3 PE=1 SV=1"	1	0.0111	73.951	K(1)LGLWGLFTR	2	0.15201	1	0.795	1.205	cytoplasm				K15102			IPR023395;	Mitochondrial carrier domain;
Aco002711.1	464	2.692	Up	K	2-alkenal reductase (NADP(+)-dependent) OS=Nicotiana tabacum GN=DBR PE=1 SV=1	0.999964	0.0374	89.55	IKDVLK(1)K	2	-0.10056	1	0.542	1.458	chloroplast	GO:0044699 single-organism process; GO:0008152 metabolic process; GO:0055114 oxidation-reduction process; GO:0044710 single-organism metabolic process;		GO:0046914 transition metal ion binding; GO:0003824 catalytic activity; GO:0005488 binding; GO:0043167 ion binding; GO:0046872 metal ion binding; GO:0043169 cation binding; GO:0008270 zinc ion binding; GO:0016491 oxidoreductase activity;	K07119			IPR011032; IPR020843; IPR016040; IPR013154; IPR013149;	GroES-like; Polyketide synthase, enoylreductase domain; NAD(P)-binding domain; Alcohol dehydrogenase, N-terminal; Alcohol dehydrogenase, C-terminal;
Aco002770.1	76	1.682	Up	K	14-3-3 protein 6 OS=Solanum lycopersicum GN=TFT6 PE=2 SV=2	1	0.00183	71.176	IVSSIEQK(1)EEGR	2	0.59057	1	0.746	1.254	chloroplast			GO:0019904 protein domain specific binding; GO:0005515 protein binding; GO:0005488 binding;	K06630			IPR023410;	14-3-3 domain;
Aco002905.1	356	0.564	Down	K	Protease Do-like 9 OS=Arabidopsis thaliana GN=DEGP9 PE=1 SV=1	1	0.023	41.448	SDQK(1)GVRVR	3	-0.24569	1	1.279	0.721	nucleus	GO:0006508 proteolysis; GO:0008152 metabolic process; GO:0043170 macromolecule metabolic process; GO:0019538 protein metabolic process; GO:0044238 primary metabolic process; GO:0071704 organic substance metabolic process;		GO:0004252 serine-type endopeptidase activity; GO:0004175 endopeptidase activity; GO:0008233 peptidase activity; GO:0003824 catalytic activity; GO:0017171 serine hydrolase activity; GO:0005488 binding; GO:0008236 serine-type peptidase activity; GO:0070011 peptidase activity, acting on L-amino acid peptides; GO:0005515 protein binding; GO:0016787 hydrolase activity;				IPR009003; IPR001478;	Peptidase S1, PA clan; PDZ domain;
Aco002942.1	274	0.244	Down	K	"Pyruvate dehydrogenase E1 component subunit alpha-1, mitochondrial OS=Oryza sativa subsp. japonica GN=Os02g0739600 PE=2 SV=1"	0.99365	1.77e-25	135.64	KLILAHELATASELK(0.006)DTEK(0.994)EVR	4	-0.052108	6	1.607	0.393	cytoplasm	GO:0051188 cofactor biosynthetic process; GO:0044699 single-organism process; GO:0009058 biosynthetic process; GO:0044237 cellular metabolic process; GO:0035384 thioester biosynthetic process; GO:0044272 sulfur compound biosynthetic process; GO:0071704 organic substance metabolic process; GO:0006085 acetyl-CoA biosynthetic process; GO:0006090 pyruvate metabolic process; GO:0008152 metabolic proce…	GO:0043231 intracellular membrane-bounded organelle; GO:0043226 organelle; GO:0043229 intracellular organelle; GO:0044464 cell part; GO:0005622 intracellular; GO:0044424 intracellular part; GO:0043227 membrane-bounded organelle; GO:0005623 cell;	GO:0004738 pyruvate dehydrogenase activity; GO:0004739 pyruvate dehydrogenase (acetyl-transferring) activity; GO:0003824 catalytic activity; GO:0016624 oxidoreductase activity, acting on the aldehyde or oxo group of donors, disulfide as acceptor; GO:0016491 oxidoreductase activity; GO:0016903 oxidoreductase activity, acting on the aldehyde or oxo group of donors;				IPR001017; IPR029061;	Dehydrogenase, E1 component; Thiamin diphosphate-binding fold;
Aco002942.1	179	0.513	Down	K	"Pyruvate dehydrogenase E1 component subunit alpha-1, mitochondrial OS=Oryza sativa subsp. japonica GN=Os02g0739600 PE=2 SV=1"	1	0.00325	134.66	SPAYYK(1)R	2	0.00013954	2	1.322	0.678	cytoplasm	GO:0051188 cofactor biosynthetic process; GO:0044699 single-organism process; GO:0009058 biosynthetic process; GO:0044237 cellular metabolic process; GO:0035384 thioester biosynthetic process; GO:0044272 sulfur compound biosynthetic process; GO:0071704 organic substance metabolic process; GO:0006085 acetyl-CoA biosynthetic process; GO:0006090 pyruvate metabolic process; GO:0008152 metabolic proce…	GO:0043231 intracellular membrane-bounded organelle; GO:0043226 organelle; GO:0043229 intracellular organelle; GO:0044464 cell part; GO:0005622 intracellular; GO:0044424 intracellular part; GO:0043227 membrane-bounded organelle; GO:0005623 cell;	GO:0004738 pyruvate dehydrogenase activity; GO:0004739 pyruvate dehydrogenase (acetyl-transferring) activity; GO:0003824 catalytic activity; GO:0016624 oxidoreductase activity, acting on the aldehyde or oxo group of donors, disulfide as acceptor; GO:0016491 oxidoreductase activity; GO:0016903 oxidoreductase activity, acting on the aldehyde or oxo group of donors;				IPR001017; IPR029061;	Dehydrogenase, E1 component; Thiamin diphosphate-binding fold;
Aco002942.1	270	0.262	Down	K	"Pyruvate dehydrogenase E1 component subunit alpha-1, mitochondrial OS=Oryza sativa subsp. japonica GN=Os02g0739600 PE=2 SV=1"	1	4.79e-15	114.52	LILAHELATASELK(1)DTEK	3	0.22024	4	1.585	0.415	cytoplasm	GO:0051188 cofactor biosynthetic process; GO:0044699 single-organism process; GO:0009058 biosynthetic process; GO:0044237 cellular metabolic process; GO:0035384 thioester biosynthetic process; GO:0044272 sulfur compound biosynthetic process; GO:0071704 organic substance metabolic process; GO:0006085 acetyl-CoA biosynthetic process; GO:0006090 pyruvate metabolic process; GO:0008152 metabolic proce…	GO:0043231 intracellular membrane-bounded organelle; GO:0043226 organelle; GO:0043229 intracellular organelle; GO:0044464 cell part; GO:0005622 intracellular; GO:0044424 intracellular part; GO:0043227 membrane-bounded organelle; GO:0005623 cell;	GO:0004738 pyruvate dehydrogenase activity; GO:0004739 pyruvate dehydrogenase (acetyl-transferring) activity; GO:0003824 catalytic activity; GO:0016624 oxidoreductase activity, acting on the aldehyde or oxo group of donors, disulfide as acceptor; GO:0016491 oxidoreductase activity; GO:0016903 oxidoreductase activity, acting on the aldehyde or oxo group of donors;				IPR001017; IPR029061;	Dehydrogenase, E1 component; Thiamin diphosphate-binding fold;
Aco003002.1	137	2.387	Up	K	14-3-3-like protein OS=Lilium longiflorum PE=2 SV=1	1	0.00327	68.536	YLAEFK(1)TGAER	2	0.49327	1	0.59	1.41	chloroplast			GO:0019904 protein domain specific binding; GO:0005515 protein binding; GO:0005488 binding;	K06630			IPR023410;	14-3-3 domain;
Aco003002.1	70	2.594	Up	K	14-3-3-like protein OS=Lilium longiflorum PE=2 SV=1	1	5.31e-06	113.24	IISSIEQK(1)EESR	2	0.38266	2	0.557	1.443	chloroplast			GO:0019904 protein domain specific binding; GO:0005515 protein binding; GO:0005488 binding;	K06630			IPR023410;	14-3-3 domain;
Aco003031.1	519	1.578	Up	K	"Aldehyde dehydrogenase family 2 member B7, mitochondrial OS=Arabidopsis thaliana GN=ALDH2B7 PE=2 SV=2"	1	0.00143	73.632	GIDSLK(1)NYLQVK	2	0.4376	1	0.776	1.224	mitochondria	GO:0044699 single-organism process; GO:0008152 metabolic process; GO:0055114 oxidation-reduction process; GO:0044710 single-organism metabolic process;		GO:0016620 oxidoreductase activity, acting on the aldehyde or oxo group of donors, NAD or NADP as acceptor; GO:0003824 catalytic activity; GO:0016491 oxidoreductase activity; GO:0016903 oxidoreductase activity, acting on the aldehyde or oxo group of donors;	K00128	ALDH; aldehyde dehydrogenase (NAD+) [EC:1.2.1.3]	zma00010 Glycolysis / Gluconeogenesis - Zea mays (maize); zma00410 beta-Alanine metabolism - Zea mays (maize); zma00071 Fatty acid degradation - Zea mays (maize); zma00340 Histidine metabolism - Zea mays (maize); zma00053 Ascorbate and aldarate metabolism - Zea mays (maize); zma01110 Biosynthesis of secondary metabolites - Zea mays (maize); zma00561 Glycerolipid metabolism - Zea mays (maize); zma…	IPR016161; IPR015590; IPR016162; IPR016163;	Aldehyde/histidinol dehydrogenase; Aldehyde dehydrogenase domain; Aldehyde dehydrogenase N-terminal domain; Aldehyde dehydrogenase, C-terminal;
Aco003031.1	349	0.478	Down	K	"Aldehyde dehydrogenase family 2 member B7, mitochondrial OS=Arabidopsis thaliana GN=ALDH2B7 PE=2 SV=2"	1	0.00134	57.288	TFVHEK(1)VYDEFVEK	3	-0.37816	1	1.353	0.647	mitochondria	GO:0044699 single-organism process; GO:0008152 metabolic process; GO:0055114 oxidation-reduction process; GO:0044710 single-organism metabolic process;		GO:0016620 oxidoreductase activity, acting on the aldehyde or oxo group of donors, NAD or NADP as acceptor; GO:0003824 catalytic activity; GO:0016491 oxidoreductase activity; GO:0016903 oxidoreductase activity, acting on the aldehyde or oxo group of donors;	K00128	ALDH; aldehyde dehydrogenase (NAD+) [EC:1.2.1.3]	zma00010 Glycolysis / Gluconeogenesis - Zea mays (maize); zma00410 beta-Alanine metabolism - Zea mays (maize); zma00071 Fatty acid degradation - Zea mays (maize); zma00340 Histidine metabolism - Zea mays (maize); zma00053 Ascorbate and aldarate metabolism - Zea mays (maize); zma01110 Biosynthesis of secondary metabolites - Zea mays (maize); zma00561 Glycerolipid metabolism - Zea mays (maize); zma…	IPR016161; IPR015590; IPR016162; IPR016163;	Aldehyde/histidinol dehydrogenase; Aldehyde dehydrogenase domain; Aldehyde dehydrogenase N-terminal domain; Aldehyde dehydrogenase, C-terminal;
Aco003031.1	388	0.426	Down	K	"Aldehyde dehydrogenase family 2 member B7, mitochondrial OS=Arabidopsis thaliana GN=ALDH2B7 PE=2 SV=2"	1	0.000295	49.537	GVEQGPQIDDEQFSK(1)VLR	2	-0.34242	2	1.403	0.597	mitochondria	GO:0044699 single-organism process; GO:0008152 metabolic process; GO:0055114 oxidation-reduction process; GO:0044710 single-organism metabolic process;		GO:0016620 oxidoreductase activity, acting on the aldehyde or oxo group of donors, NAD or NADP as acceptor; GO:0003824 catalytic activity; GO:0016491 oxidoreductase activity; GO:0016903 oxidoreductase activity, acting on the aldehyde or oxo group of donors;	K00128	ALDH; aldehyde dehydrogenase (NAD+) [EC:1.2.1.3]	zma00010 Glycolysis / Gluconeogenesis - Zea mays (maize); zma00410 beta-Alanine metabolism - Zea mays (maize); zma00071 Fatty acid degradation - Zea mays (maize); zma00340 Histidine metabolism - Zea mays (maize); zma00053 Ascorbate and aldarate metabolism - Zea mays (maize); zma01110 Biosynthesis of secondary metabolites - Zea mays (maize); zma00561 Glycerolipid metabolism - Zea mays (maize); zma…	IPR016161; IPR015590; IPR016162; IPR016163;	Aldehyde/histidinol dehydrogenase; Aldehyde dehydrogenase domain; Aldehyde dehydrogenase N-terminal domain; Aldehyde dehydrogenase, C-terminal;
Aco003035.1	702	7.548	Up	K	"Probable acyl-activating enzyme 17, peroxisomal OS=Arabidopsis thaliana GN=AAE17 PE=2 SV=1"	1	0.0304	62.546	TASNK(1)VMR	2	0.31834	1	0.234	1.766	chloroplast	GO:0008152 metabolic process;		GO:0003824 catalytic activity;				IPR032387; IPR000873;	Acetyl-coenzyme A synthetase, N-terminal domain; AMP-dependent synthetase/ligase;
Aco003035.1	678	5.131	Up	K	"Probable acyl-activating enzyme 17, peroxisomal OS=Arabidopsis thaliana GN=AAE17 PE=2 SV=1"	1	0.0238	70.256	EFNSALQK(1)K	2	-0.53007	1	0.326	1.674	chloroplast	GO:0008152 metabolic process;		GO:0003824 catalytic activity;				IPR032387; IPR000873;	Acetyl-coenzyme A synthetase, N-terminal domain; AMP-dependent synthetase/ligase;
Aco003139.1	422	1.799	Up	K	Serine--glyoxylate aminotransferase OS=Arabidopsis thaliana GN=AGT1 PE=1 SV=2	1	0.000834	137.44	VAGK(1)VFR	2	-0.92197	2	0.714	1.286	chloroplast			GO:0003824 catalytic activity;	K00830	AGXT; alanine-glyoxylate transaminase / serine-glyoxylate transaminase / serine-pyruvate transaminase [EC:2.6.1.44 2.6.1.45 2.6.1.51]	zma01200 Carbon metabolism - Zea mays (maize); zma01110 Biosynthesis of secondary metabolites - Zea mays (maize); zma01100 Metabolic pathways - Zea mays (maize); zma00250 Alanine, aspartate and glutamate metabolism - Zea mays (maize); zma00260 Glycine, serine and threonine metabolism - Zea mays (maize); zma04146 Peroxisome - Zea mays (maize); zma00630 Glyoxylate and dicarboxylate metabolism - Zea…	IPR015424; IPR000192; IPR015421; IPR015422;	Pyridoxal phosphate-dependent transferase; Aminotransferase class V domain; Pyridoxal phosphate-dependent transferase, major region, subdomain 1; Pyridoxal phosphate-dependent transferase, major region, subdomain 2;
Aco003141.1	184	1.609	Up	K	Uncharacterized protein	1	0.00564	79.148	RK(1)GGAGGLTK	2	-0.28298	1	0.767	1.233	nucleus			GO:0005515 protein binding; GO:0005488 binding;	K15223			IPR003121; IPR019835; IPR014876;	SWIB/MDM2 domain; SWIB domain; DEK, C-terminal;
Aco003177.1	63	5.663	Up	K	Actin-1 OS=Oryza sativa subsp. indica GN=ACT1 PE=2 SV=1	1	0.000584	80.69	DAYVGDEAQSK(1)R	2	0.31421	1	0.3	1.7	cytoskeleton				K10355
Aco003177.1	330	2.103	Up	K	Actin-1 OS=Oryza sativa subsp. indica GN=ACT1 PE=2 SV=1	1	0.0228	58.699	IK(1)VVAPPER	2	0.53356	1	0.645	1.355	cytoskeleton				K10355
Aco003226.1	366	2.974	Up	K	"Fructose-bisphosphate aldolase, chloroplastic OS=Oryza sativa subsp. japonica GN=ALDP PE=1 SV=2"	1	1.55e-08	83.423	ANSLAQLGK(1)YTGEGESAEAK	3	-0.28139	2	0.503	1.497	chloroplast	GO:0006757 ATP generation from ADP; GO:0009116 nucleoside metabolic process; GO:0042278 purine nucleoside metabolic process; GO:0006165 nucleoside diphosphate phosphorylation; GO:0046031 ADP metabolic process; GO:0019362 pyridine nucleotide metabolic process; GO:0006096 glycolytic process; GO:0009167 purine ribonucleoside monophosphate metabolic process; GO:0009117 nucleotide metabolic process; G…		GO:0016829 lyase activity; GO:0004332 fructose-bisphosphate aldolase activity; GO:0016832 aldehyde-lyase activity; GO:0003824 catalytic activity; GO:0016830 carbon-carbon lyase activity;	K01623	ALDO; fructose-bisphosphate aldolase, class I [EC:4.1.2.13]	zma00030 Pentose phosphate pathway - Zea mays (maize); zma00010 Glycolysis / Gluconeogenesis - Zea mays (maize); zma01230 Biosynthesis of amino acids - Zea mays (maize); zma01200 Carbon metabolism - Zea mays (maize); zma01110 Biosynthesis of secondary metabolites - Zea mays (maize); zma01100 Metabolic pathways - Zea mays (maize); zma00051 Fructose and mannose metabolism - Zea mays (maize); zma007…	IPR013785;	Aldolase-type TIM barrel;
Aco003226.1	357	1.528	Up	K	"Fructose-bisphosphate aldolase, chloroplastic OS=Oryza sativa subsp. japonica GN=ALDP PE=1 SV=2"	1	0.0217	48.701	AK(1)ANSLAQLGK	2	-1.1006	1	0.791	1.209	chloroplast	GO:0006757 ATP generation from ADP; GO:0009116 nucleoside metabolic process; GO:0042278 purine nucleoside metabolic process; GO:0006165 nucleoside diphosphate phosphorylation; GO:0046031 ADP metabolic process; GO:0019362 pyridine nucleotide metabolic process; GO:0006096 glycolytic process; GO:0009167 purine ribonucleoside monophosphate metabolic process; GO:0009117 nucleotide metabolic process; G…		GO:0016829 lyase activity; GO:0004332 fructose-bisphosphate aldolase activity; GO:0016832 aldehyde-lyase activity; GO:0003824 catalytic activity; GO:0016830 carbon-carbon lyase activity;	K01623	ALDO; fructose-bisphosphate aldolase, class I [EC:4.1.2.13]	zma00030 Pentose phosphate pathway - Zea mays (maize); zma00010 Glycolysis / Gluconeogenesis - Zea mays (maize); zma01230 Biosynthesis of amino acids - Zea mays (maize); zma01200 Carbon metabolism - Zea mays (maize); zma01110 Biosynthesis of secondary metabolites - Zea mays (maize); zma01100 Metabolic pathways - Zea mays (maize); zma00051 Fructose and mannose metabolism - Zea mays (maize); zma007…	IPR013785;	Aldolase-type TIM barrel;
Aco003509.1	391	5.772	Up	K	"Stromal 70 kDa heat shock-related protein, chloroplastic OS=Pisum sativum GN=HSP70 PE=2 SV=1"	1	0.000485	81.92	TPVDNSLK(1)DAK	2	-0.84044	1	0.295	1.705	chloroplast	GO:0006457 protein folding; GO:0009987 cellular process;		GO:0005524 ATP binding; GO:1901265 nucleoside phosphate binding; GO:0001882 nucleoside binding; GO:0043167 ion binding; GO:0005515 protein binding; GO:0000166 nucleotide binding; GO:0097159 organic cyclic compound binding; GO:1901363 heterocyclic compound binding; GO:0032549 ribonucleoside binding; GO:0097367 carbohydrate derivative binding; GO:0032553 ribonucleotide binding; GO:0005488 binding; …	K03283	HSPA1s; heat shock 70kDa protein 1/2/6/8	zma04144 Endocytosis - Zea mays (maize); zma03040 Spliceosome - Zea mays (maize); zma04141 Protein processing in endoplasmic reticulum - Zea mays (maize);	IPR029048; IPR029047;	Heat shock protein 70kD, C-terminal domain; Heat shock protein 70kD, peptide-binding domain;
Aco003509.1	200	0.553	Down	K	"Stromal 70 kDa heat shock-related protein, chloroplastic OS=Pisum sativum GN=HSP70 PE=2 SV=1"	1	0.00612	60.157	LVDDASK(1)FLNDK	2	-0.77532	1	1.288	0.712	chloroplast	GO:0006457 protein folding; GO:0009987 cellular process;		GO:0005524 ATP binding; GO:1901265 nucleoside phosphate binding; GO:0001882 nucleoside binding; GO:0043167 ion binding; GO:0005515 protein binding; GO:0000166 nucleotide binding; GO:0097159 organic cyclic compound binding; GO:1901363 heterocyclic compound binding; GO:0032549 ribonucleoside binding; GO:0097367 carbohydrate derivative binding; GO:0032553 ribonucleotide binding; GO:0005488 binding; …	K03283	HSPA1s; heat shock 70kDa protein 1/2/6/8	zma04144 Endocytosis - Zea mays (maize); zma03040 Spliceosome - Zea mays (maize); zma04141 Protein processing in endoplasmic reticulum - Zea mays (maize);	IPR029048; IPR029047;	Heat shock protein 70kD, C-terminal domain; Heat shock protein 70kD, peptide-binding domain;
Aco003511.1	57	5.87	Up	K	"Glyceraldehyde-3-phosphate dehydrogenase 2, cytosolic OS=Oryza sativa subsp. japonica GN=GAPC2 PE=1 SV=1"	1	0.000162	74.475	YDTVHGQWK(1)HHDIK	3	-0.34562	1	0.291	1.709	cytoplasm	GO:0044699 single-organism process; GO:0008152 metabolic process; GO:0055114 oxidation-reduction process; GO:0044710 single-organism metabolic process;		GO:0016620 oxidoreductase activity, acting on the aldehyde or oxo group of donors, NAD or NADP as acceptor; GO:0003824 catalytic activity; GO:0016491 oxidoreductase activity; GO:0016903 oxidoreductase activity, acting on the aldehyde or oxo group of donors;	K00134	GAPDH; glyceraldehyde 3-phosphate dehydrogenase [EC:1.2.1.12]	zma00010 Glycolysis / Gluconeogenesis - Zea mays (maize); zma01230 Biosynthesis of amino acids - Zea mays (maize); zma01200 Carbon metabolism - Zea mays (maize); zma01110 Biosynthesis of secondary metabolites - Zea mays (maize); zma01100 Metabolic pathways - Zea mays (maize); zma00710 Carbon fixation in photosynthetic organisms - Zea mays (maize);	IPR020829; IPR016040; IPR020828;	Glyceraldehyde 3-phosphate dehydrogenase, catalytic domain; NAD(P)-binding domain; Glyceraldehyde 3-phosphate dehydrogenase, NAD(P) binding domain;
Aco003511.1	216	2.428	Up	K	"Glyceraldehyde-3-phosphate dehydrogenase 2, cytosolic OS=Oryza sativa subsp. japonica GN=GAPC2 PE=1 SV=1"	1	0.000104	92.606	AAIK(1)EESEGNLK	2	0.051729	1	0.583	1.417	cytoplasm	GO:0044699 single-organism process; GO:0008152 metabolic process; GO:0055114 oxidation-reduction process; GO:0044710 single-organism metabolic process;		GO:0016620 oxidoreductase activity, acting on the aldehyde or oxo group of donors, NAD or NADP as acceptor; GO:0003824 catalytic activity; GO:0016491 oxidoreductase activity; GO:0016903 oxidoreductase activity, acting on the aldehyde or oxo group of donors;	K00134	GAPDH; glyceraldehyde 3-phosphate dehydrogenase [EC:1.2.1.12]	zma00010 Glycolysis / Gluconeogenesis - Zea mays (maize); zma01230 Biosynthesis of amino acids - Zea mays (maize); zma01200 Carbon metabolism - Zea mays (maize); zma01110 Biosynthesis of secondary metabolites - Zea mays (maize); zma01100 Metabolic pathways - Zea mays (maize); zma00710 Carbon fixation in photosynthetic organisms - Zea mays (maize);	IPR020829; IPR016040; IPR020828;	Glyceraldehyde 3-phosphate dehydrogenase, catalytic domain; NAD(P)-binding domain; Glyceraldehyde 3-phosphate dehydrogenase, NAD(P) binding domain;
Aco003511.1	168	3.172	Up	K	"Glyceraldehyde-3-phosphate dehydrogenase 2, cytosolic OS=Oryza sativa subsp. japonica GN=GAPC2 PE=1 SV=1"	1	2.36e-08	90.379	AASFNIIPSSTGAAK(1)AVGK	3	0.54988	3	0.479	1.521	cytoplasm	GO:0044699 single-organism process; GO:0008152 metabolic process; GO:0055114 oxidation-reduction process; GO:0044710 single-organism metabolic process;		GO:0016620 oxidoreductase activity, acting on the aldehyde or oxo group of donors, NAD or NADP as acceptor; GO:0003824 catalytic activity; GO:0016491 oxidoreductase activity; GO:0016903 oxidoreductase activity, acting on the aldehyde or oxo group of donors;	K00134	GAPDH; glyceraldehyde 3-phosphate dehydrogenase [EC:1.2.1.12]	zma00010 Glycolysis / Gluconeogenesis - Zea mays (maize); zma01230 Biosynthesis of amino acids - Zea mays (maize); zma01200 Carbon metabolism - Zea mays (maize); zma01110 Biosynthesis of secondary metabolites - Zea mays (maize); zma01100 Metabolic pathways - Zea mays (maize); zma00710 Carbon fixation in photosynthetic organisms - Zea mays (maize);	IPR020829; IPR016040; IPR020828;	Glyceraldehyde 3-phosphate dehydrogenase, catalytic domain; NAD(P)-binding domain; Glyceraldehyde 3-phosphate dehydrogenase, NAD(P) binding domain;
Aco003861.1	429	7.201	Up	K	Uncharacterized protein	1	0.0171	76.17	VEHFDNTK(1)K	2	-0.55803	1	0.244	1.756	nucleus							IPR032446;	S phase cyclin A-associated protein in the endoplasmic reticulum, N-terminal;
Aco003873.1	296	0.496	Down	K	"Probable mitochondrial-processing peptidase subunit beta, mitochondrial OS=Arabidopsis thaliana GN=At3g02090 PE=1 SV=2"	1	4.15e-10	161.67	HEELVEQVK(1)K	2	0.95598	2	1.337	0.663	mitochondria	GO:0006508 proteolysis; GO:0008152 metabolic process; GO:0043170 macromolecule metabolic process; GO:0019538 protein metabolic process; GO:0044238 primary metabolic process; GO:0071704 organic substance metabolic process;		GO:0004175 endopeptidase activity; GO:0004222 metalloendopeptidase activity; GO:0008233 peptidase activity; GO:0003824 catalytic activity; GO:0005488 binding; GO:0043167 ion binding; GO:0070011 peptidase activity, acting on L-amino acid peptides; GO:0043169 cation binding; GO:0046872 metal ion binding; GO:0008237 metallopeptidase activity; GO:0016787 hydrolase activity;	K17732			IPR007863; IPR011765; IPR011249; IPR011237;	Peptidase M16, C-terminal; Peptidase M16, N-terminal; Metalloenzyme, LuxS/M16 peptidase-like; Peptidase M16 domain;
Aco003948.1	154	2.746	Up	K	"Omega-amidase, chloroplastic OS=Arabidopsis thaliana GN=NLP3 PE=1 SV=1"	1	0.0377	66.429	ITFK(1)ESK	2	0.49326	1	0.534	1.466	cytoplasm	GO:0006807 nitrogen compound metabolic process; GO:0008152 metabolic process;		GO:0016787 hydrolase activity; GO:0003824 catalytic activity; GO:0016810 hydrolase activity, acting on carbon-nitrogen (but not peptide) bonds;	K13566	NIT2; omega-amidase [EC:3.5.1.3]	zma00250 Alanine, aspartate and glutamate metabolism - Zea mays (maize);	IPR003010;	Carbon-nitrogen hydrolase;
Aco004108.1	137	3.904	Up	K	"50S ribosomal protein L12, chloroplastic OS=Chara vulgaris GN=rpl12 PE=3 SV=2"	1	0.0112	92.051	EAK(1)ELVEK	2	0.63584	1	0.408	1.592	chloroplast	GO:0006518 peptide metabolic process; GO:0043043 peptide biosynthetic process; GO:0044267 cellular protein metabolic process; GO:0006807 nitrogen compound metabolic process; GO:0009058 biosynthetic process; GO:0043603 cellular amide metabolic process; GO:0044238 primary metabolic process; GO:1901566 organonitrogen compound biosynthetic process; GO:1901576 organic substance biosynthetic process; G…	GO:0005840 ribosome; GO:0043226 organelle; GO:0043229 intracellular organelle; GO:0043232 intracellular non-membrane-bounded organelle; GO:0044464 cell part; GO:0005622 intracellular; GO:0005737 cytoplasm; GO:0032991 macromolecular complex; GO:0044424 intracellular part; GO:1990904 ribonucleoprotein complex; GO:0005623 cell; GO:0030529 intracellular ribonucleoprotein complex; GO:0044444 cytoplasm…	GO:0003735 structural constituent of ribosome; GO:0005198 structural molecule activity;	K02935	RP-L7; large subunit ribosomal protein L7/L12	zma03010 Ribosome - Zea mays (maize);	IPR014719; IPR013823;	Ribosomal protein L7/L12, C-terminal/adaptor protein ClpS-like; Ribosomal protein L7/L12, C-terminal;
Aco004295.1	394	1.688	Up	K	"Citrate synthase, glyoxysomal OS=Cucurbita maxima PE=1 SV=1"	1	2.08e-05	112.13	AALSDEYFIK(1)R	2	-0.33923	2	0.744	1.256	cytoplasm	GO:0072350 tricarboxylic acid metabolic process; GO:0055114 oxidation-reduction process; GO:0044281 small molecule metabolic process; GO:0044763 single-organism cellular process; GO:0006099 tricarboxylic acid cycle; GO:0044699 single-organism process; GO:0044238 primary metabolic process; GO:0045333 cellular respiration; GO:0044237 cellular metabolic process; GO:0071704 organic substance metaboli…		GO:0016746 transferase activity, transferring acyl groups; GO:0046912 transferase activity, transferring acyl groups, acyl groups converted into alkyl on transfer; GO:0003824 catalytic activity; GO:0016740 transferase activity;	K01647	CS; citrate synthase [EC:2.3.3.1]	zma01230 Biosynthesis of amino acids - Zea mays (maize); zma01200 Carbon metabolism - Zea mays (maize); zma01110 Biosynthesis of secondary metabolites - Zea mays (maize); zma01100 Metabolic pathways - Zea mays (maize); zma00020 Citrate cycle (TCA cycle) - Zea mays (maize); zma01210 2-Oxocarboxylic acid metabolism - Zea mays (maize); zma00630 Glyoxylate and dicarboxylate metabolism - Zea mays (mai…	IPR016142; IPR016143;	Citrate synthase-like, large alpha subdomain; Citrate synthase-like, small alpha subdomain;
Aco004314.1	142	0.445	Down	K	"Aspartate aminotransferase, mitochondrial OS=Arabidopsis thaliana GN=ASP1 PE=1 SV=1"	1	0.012	108.46	LFADFQK(1)R	2	0.075347	2	1.384	0.616	mitochondria	GO:0044281 small molecule metabolic process; GO:0044763 single-organism cellular process; GO:0006807 nitrogen compound metabolic process; GO:0044699 single-organism process; GO:0009058 biosynthetic process; GO:0044238 primary metabolic process; GO:0044237 cellular metabolic process; GO:0071704 organic substance metabolic process; GO:0008152 metabolic process; GO:0006520 cellular amino acid metabo…		GO:0097159 organic cyclic compound binding; GO:1901363 heterocyclic compound binding; GO:0016769 transferase activity, transferring nitrogenous groups; GO:0003824 catalytic activity; GO:0005488 binding; GO:0043167 ion binding; GO:0043168 anion binding; GO:0008483 transaminase activity; GO:0016740 transferase activity; GO:0048037 cofactor binding; GO:0030170 pyridoxal phosphate binding;	K14455	GOT2; aspartate aminotransferase, mitochondrial [EC:2.6.1.1]	zma01230 Biosynthesis of amino acids - Zea mays (maize); zma01200 Carbon metabolism - Zea mays (maize); zma01110 Biosynthesis of secondary metabolites - Zea mays (maize); zma01210 2-Oxocarboxylic acid metabolism - Zea mays (maize); zma00250 Alanine, aspartate and glutamate metabolism - Zea mays (maize); zma00270 Cysteine and methionine metabolism - Zea mays (maize); zma00950 Isoquinoline alkaloid…	IPR004839; IPR015424; IPR015421;	Aminotransferase, class I/classII; Pyridoxal phosphate-dependent transferase; Pyridoxal phosphate-dependent transferase, major region, subdomain 1;
Aco004321.1	259	2.274	Up	K	Mitochondrial dicarboxylate/tricarboxylate transporter DTC OS=Arabidopsis thaliana GN=DTC PE=1 SV=1	1	0.000135	86.882	NYK(1)NAFHALYR	3	0.28696	2	0.611	1.389	nucleus				K15104			IPR023395;	Mitochondrial carrier domain;
Aco004410.1	50	1.686	Up	K	"N-(5'-phosphoribosyl)anthranilate isomerase 1, chloroplastic OS=Arabidopsis thaliana GN=PAI1 PE=2 SV=1"	1	0.00196	124.83	LK(1)LASFSR	2	0.47988	2	0.745	1.255	chloroplast	GO:0044106 cellular amine metabolic process; GO:0009072 aromatic amino acid family metabolic process; GO:0006725 cellular aromatic compound metabolic process; GO:0044281 small molecule metabolic process; GO:0044763 single-organism cellular process; GO:0006807 nitrogen compound metabolic process; GO:1901360 organic cyclic compound metabolic process; GO:0044699 single-organism process; GO:0044238 p…		GO:0004640 phosphoribosylanthranilate isomerase activity; GO:0016853 isomerase activity; GO:0016860 intramolecular oxidoreductase activity; GO:0003824 catalytic activity; GO:0016861 intramolecular oxidoreductase activity, interconverting aldoses and ketoses;	K01817	trpF; phosphoribosylanthranilate isomerase [EC:5.3.1.24]	zma01230 Biosynthesis of amino acids - Zea mays (maize); zma01110 Biosynthesis of secondary metabolites - Zea mays (maize); zma01100 Metabolic pathways - Zea mays (maize); zma00400 Phenylalanine, tyrosine and tryptophan biosynthesis - Zea mays (maize);	IPR001240; IPR013785; IPR011060;	N-(5'phosphoribosyl) anthranilate isomerase (PRAI); Aldolase-type TIM barrel; Ribulose-phosphate binding barrel;
Aco004512.1	190	0.453	Down	K	"Succinate dehydrogenase [ubiquinone] iron-sulfur subunit 1, mitochondrial OS=Oryza sativa subsp. japonica GN=SDH2-1 PE=1 SV=1"	1	0.00613	80.755	EVPQSK(1)ADR	2	-0.81398	2	1.377	0.623	chloroplast	GO:0072350 tricarboxylic acid metabolic process; GO:0055114 oxidation-reduction process; GO:0044281 small molecule metabolic process; GO:0044763 single-organism cellular process; GO:0006099 tricarboxylic acid cycle; GO:0044699 single-organism process; GO:0044238 primary metabolic process; GO:0045333 cellular respiration; GO:0044237 cellular metabolic process; GO:0071704 organic substance metaboli…		GO:0009055 electron carrier activity; GO:0051537 2 iron, 2 sulfur cluster binding; GO:0003824 catalytic activity; GO:0005488 binding; GO:0051536 iron-sulfur cluster binding; GO:0051540 metal cluster binding; GO:0016491 oxidoreductase activity;	K00235	SDHB; succinate dehydrogenase (ubiquinone) iron-sulfur subunit [EC:1.3.5.1]	zma01200 Carbon metabolism - Zea mays (maize); zma00190 Oxidative phosphorylation - Zea mays (maize); zma01110 Biosynthesis of secondary metabolites - Zea mays (maize); zma01100 Metabolic pathways - Zea mays (maize); zma00020 Citrate cycle (TCA cycle) - Zea mays (maize);	IPR017896; IPR001041; IPR009051; IPR012675; IPR025192;	4Fe-4S ferredoxin-type, iron-sulphur binding domain; 2Fe-2S ferredoxin-type iron-sulfur binding domain; Alpha-helical ferredoxin; Beta-grasp domain; Succinate dehydogenase/fumarate reductase N-terminal;
Aco004996.1	39	3.428	Up	K	"Malate dehydrogenase, glyoxysomal OS=Cucumis sativus GN=MDHG PE=2 SV=1"	1	0.0174	63.534	AK(1)GGAPGFK	2	-0.75111	1	0.452	1.548	peroxisome	GO:0043648 dicarboxylic acid metabolic process; GO:0055114 oxidation-reduction process; GO:0044281 small molecule metabolic process; GO:0044763 single-organism cellular process; GO:0044699 single-organism process; GO:0005975 carbohydrate metabolic process; GO:0044238 primary metabolic process; GO:0044237 cellular metabolic process; GO:0071704 organic substance metabolic process; GO:0008152 metabo…		GO:0016614 oxidoreductase activity, acting on CH-OH group of donors; GO:0016616 oxidoreductase activity, acting on the CH-OH group of donors, NAD or NADP as acceptor; GO:0016615 malate dehydrogenase activity; GO:0003824 catalytic activity; GO:0030060 L-malate dehydrogenase activity; GO:0016491 oxidoreductase activity;	K00026	MDH2; malate dehydrogenase [EC:1.1.1.37]	zma01200 Carbon metabolism - Zea mays (maize); zma01110 Biosynthesis of secondary metabolites - Zea mays (maize); zma01100 Metabolic pathways - Zea mays (maize); zma00020 Citrate cycle (TCA cycle) - Zea mays (maize); zma00630 Glyoxylate and dicarboxylate metabolism - Zea mays (maize); zma00710 Carbon fixation in photosynthetic organisms - Zea mays (maize); zma00270 Cysteine and methionine metabol…	IPR022383; IPR016040; IPR001236; IPR015955;	Lactate/malate dehydrogenase, C-terminal; NAD(P)-binding domain; Lactate/malate dehydrogenase, N-terminal; Lactate dehydrogenase/glycoside hydrolase, family 4, C-terminal;
Aco005004.1	323	0.327	Down	K	"Succinate dehydrogenase [ubiquinone] flavoprotein subunit, mitochondrial OS=Oryza sativa subsp. japonica GN=SDH1 PE=1 SV=1"	1	0.00045	83.182	YAPTAK(1)DLASR	2	0.49248	2	1.507	0.493	mitochondria	GO:0072350 tricarboxylic acid metabolic process; GO:0055114 oxidation-reduction process; GO:0044281 small molecule metabolic process; GO:0044763 single-organism cellular process; GO:0006099 tricarboxylic acid cycle; GO:0044699 single-organism process; GO:0044238 primary metabolic process; GO:0045333 cellular respiration; GO:0044237 cellular metabolic process; GO:0071704 organic substance metaboli…		GO:0097159 organic cyclic compound binding; GO:1901363 heterocyclic compound binding; GO:0016627 oxidoreductase activity, acting on the CH-CH group of donors; GO:1901265 nucleoside phosphate binding; GO:0050660 flavin adenine dinucleotide binding; GO:0003824 catalytic activity; GO:0005488 binding; GO:0043167 ion binding; GO:0043168 anion binding; GO:0000166 nucleotide binding; GO:0048037 cofactor…	K00234	SDHA; succinate dehydrogenase (ubiquinone) flavoprotein subunit [EC:1.3.5.1]	zma01200 Carbon metabolism - Zea mays (maize); zma00190 Oxidative phosphorylation - Zea mays (maize); zma01110 Biosynthesis of secondary metabolites - Zea mays (maize); zma01100 Metabolic pathways - Zea mays (maize); zma00020 Citrate cycle (TCA cycle) - Zea mays (maize);	IPR027477; IPR003953; IPR015939; IPR023753;	Succinate dehydrogenase/fumarate reductase flavoprotein, catalytic domain; FAD-dependent oxidoreductase 2, FAD binding domain; Fumarate reductase/succinate dehydrogenase flavoprotein-like, C-terminal; FAD/NAD(P)-binding domain;
Aco005107.1	533	1.789	Up	K	Peroxisomal (S)-2-hydroxy-acid oxidase GLO1 OS=Arabidopsis thaliana GN=GLO1 PE=1 SV=1	1	0.0206	76.679	SLSWK(1)DVK	2	0.0050021	3	0.717	1.283	peroxisome	GO:0044699 single-organism process; GO:0008152 metabolic process; GO:0055114 oxidation-reduction process; GO:0044710 single-organism metabolic process;		GO:0097159 organic cyclic compound binding; GO:1901363 heterocyclic compound binding; GO:0097367 carbohydrate derivative binding; GO:1901265 nucleoside phosphate binding; GO:0003824 catalytic activity; GO:0032553 ribonucleotide binding; GO:0005488 binding; GO:0043167 ion binding; GO:0043168 anion binding; GO:0000166 nucleotide binding; GO:0010181 FMN binding; GO:0048037 cofactor binding; GO:00164…	K11517	HAO; (S)-2-hydroxy-acid oxidase [EC:1.1.3.15]	zma01200 Carbon metabolism - Zea mays (maize); zma01110 Biosynthesis of secondary metabolites - Zea mays (maize); zma01100 Metabolic pathways - Zea mays (maize); zma04146 Peroxisome - Zea mays (maize); zma00630 Glyoxylate and dicarboxylate metabolism - Zea mays (maize);	IPR013785; IPR000262;	Aldolase-type TIM barrel; FMN-dependent dehydrogenase;
Aco005107.1	644	3.797	Up	K	Peroxisomal (S)-2-hydroxy-acid oxidase GLO1 OS=Arabidopsis thaliana GN=GLO1 PE=1 SV=1	1	0.00813	126.24	K(1)VLQMLR	2	0.24417	1	0.417	1.583	peroxisome	GO:0044699 single-organism process; GO:0008152 metabolic process; GO:0055114 oxidation-reduction process; GO:0044710 single-organism metabolic process;		GO:0097159 organic cyclic compound binding; GO:1901363 heterocyclic compound binding; GO:0097367 carbohydrate derivative binding; GO:1901265 nucleoside phosphate binding; GO:0003824 catalytic activity; GO:0032553 ribonucleotide binding; GO:0005488 binding; GO:0043167 ion binding; GO:0043168 anion binding; GO:0000166 nucleotide binding; GO:0010181 FMN binding; GO:0048037 cofactor binding; GO:00164…	K11517	HAO; (S)-2-hydroxy-acid oxidase [EC:1.1.3.15]	zma01200 Carbon metabolism - Zea mays (maize); zma01110 Biosynthesis of secondary metabolites - Zea mays (maize); zma01100 Metabolic pathways - Zea mays (maize); zma04146 Peroxisome - Zea mays (maize); zma00630 Glyoxylate and dicarboxylate metabolism - Zea mays (maize);	IPR013785; IPR000262;	Aldolase-type TIM barrel; FMN-dependent dehydrogenase;
Aco005107.1	509	1.707	Up	K	Peroxisomal (S)-2-hydroxy-acid oxidase GLO1 OS=Arabidopsis thaliana GN=GLO1 PE=1 SV=1	1	1.32e-06	121.66	NFEGLNLGK(1)MDK	2	0.13453	5	0.739	1.261	peroxisome	GO:0044699 single-organism process; GO:0008152 metabolic process; GO:0055114 oxidation-reduction process; GO:0044710 single-organism metabolic process;		GO:0097159 organic cyclic compound binding; GO:1901363 heterocyclic compound binding; GO:0097367 carbohydrate derivative binding; GO:1901265 nucleoside phosphate binding; GO:0003824 catalytic activity; GO:0032553 ribonucleotide binding; GO:0005488 binding; GO:0043167 ion binding; GO:0043168 anion binding; GO:0000166 nucleotide binding; GO:0010181 FMN binding; GO:0048037 cofactor binding; GO:00164…	K11517	HAO; (S)-2-hydroxy-acid oxidase [EC:1.1.3.15]	zma01200 Carbon metabolism - Zea mays (maize); zma01110 Biosynthesis of secondary metabolites - Zea mays (maize); zma01100 Metabolic pathways - Zea mays (maize); zma04146 Peroxisome - Zea mays (maize); zma00630 Glyoxylate and dicarboxylate metabolism - Zea mays (maize);	IPR013785; IPR000262;	Aldolase-type TIM barrel; FMN-dependent dehydrogenase;
Aco005107.1	465	1.614	Up	K	Peroxisomal (S)-2-hydroxy-acid oxidase GLO1 OS=Arabidopsis thaliana GN=GLO1 PE=1 SV=1	1	0.00211	129.42	RAEK(1)AGFK	2	0.033168	2	0.765	1.235	peroxisome	GO:0044699 single-organism process; GO:0008152 metabolic process; GO:0055114 oxidation-reduction process; GO:0044710 single-organism metabolic process;		GO:0097159 organic cyclic compound binding; GO:1901363 heterocyclic compound binding; GO:0097367 carbohydrate derivative binding; GO:1901265 nucleoside phosphate binding; GO:0003824 catalytic activity; GO:0032553 ribonucleotide binding; GO:0005488 binding; GO:0043167 ion binding; GO:0043168 anion binding; GO:0000166 nucleotide binding; GO:0010181 FMN binding; GO:0048037 cofactor binding; GO:00164…	K11517	HAO; (S)-2-hydroxy-acid oxidase [EC:1.1.3.15]	zma01200 Carbon metabolism - Zea mays (maize); zma01110 Biosynthesis of secondary metabolites - Zea mays (maize); zma01100 Metabolic pathways - Zea mays (maize); zma04146 Peroxisome - Zea mays (maize); zma00630 Glyoxylate and dicarboxylate metabolism - Zea mays (maize);	IPR013785; IPR000262;	Aldolase-type TIM barrel; FMN-dependent dehydrogenase;
Aco005107.1	469	1.774	Up	K	Peroxisomal (S)-2-hydroxy-acid oxidase GLO1 OS=Arabidopsis thaliana GN=GLO1 PE=1 SV=1	1	4.9e-08	105.99	AGFK(1)AIALTVDTPR	3	1.8405	5	0.721	1.279	peroxisome	GO:0044699 single-organism process; GO:0008152 metabolic process; GO:0055114 oxidation-reduction process; GO:0044710 single-organism metabolic process;		GO:0097159 organic cyclic compound binding; GO:1901363 heterocyclic compound binding; GO:0097367 carbohydrate derivative binding; GO:1901265 nucleoside phosphate binding; GO:0003824 catalytic activity; GO:0032553 ribonucleotide binding; GO:0005488 binding; GO:0043167 ion binding; GO:0043168 anion binding; GO:0000166 nucleotide binding; GO:0010181 FMN binding; GO:0048037 cofactor binding; GO:00164…	K11517	HAO; (S)-2-hydroxy-acid oxidase [EC:1.1.3.15]	zma01200 Carbon metabolism - Zea mays (maize); zma01110 Biosynthesis of secondary metabolites - Zea mays (maize); zma01100 Metabolic pathways - Zea mays (maize); zma04146 Peroxisome - Zea mays (maize); zma00630 Glyoxylate and dicarboxylate metabolism - Zea mays (maize);	IPR013785; IPR000262;	Aldolase-type TIM barrel; FMN-dependent dehydrogenase;
Aco005189.1	125	3.311	Up	K	Uncharacterized protein	1	6.12e-07	119.39	GIETFEK(1)TQPDGR	2	0.23667	2	0.464	1.536	cytoplasm							IPR029068; IPR004360;	Glyoxalase/Bleomycin resistance protein/Dihydroxybiphenyl dioxygenase; Glyoxalase/fosfomycin resistance/dioxygenase domain;
Aco005262.1	69	2.257	Up	K	"ATP synthase subunit delta', mitochondrial OS=Ipomoea batatas PE=1 SV=1"	1	0.000262	46.543	TPSAFMK(1)PRPPTPSSIPSK	3	0.86365	1	0.614	1.386	chloroplast	GO:0009116 nucleoside metabolic process; GO:0042278 purine nucleoside metabolic process; GO:0009167 purine ribonucleoside monophosphate metabolic process; GO:0009117 nucleotide metabolic process; GO:0044699 single-organism process; GO:0046129 purine ribonucleoside biosynthetic process; GO:0009163 nucleoside biosynthetic process; GO:0009058 biosynthetic process; GO:0009156 ribonucleoside monophosp…	GO:0045261 proton-transporting ATP synthase complex, catalytic core F(1); GO:0016020 membrane; GO:0098796 membrane protein complex; GO:0044425 membrane part; GO:0044464 cell part; GO:0005622 intracellular; GO:0016469 proton-transporting two-sector ATPase complex; GO:0032991 macromolecular complex; GO:0033178 proton-transporting two-sector ATPase complex, catalytic domain; GO:0044424 intracellular…	GO:0022804 active transmembrane transporter activity; GO:0042625 ATPase coupled ion transmembrane transporter activity; GO:0015075 ion transmembrane transporter activity; GO:0022853 active ion transmembrane transporter activity; GO:0015399 primary active transmembrane transporter activity; GO:0022892 substrate-specific transporter activity; GO:0044769 ATPase activity, coupled to transmembrane mov…	K02134	ATPeF1D; F-type H+-transporting ATPase subunit delta	zma00190 Oxidative phosphorylation - Zea mays (maize); zma01100 Metabolic pathways - Zea mays (maize);	IPR020546;	ATP synthase, F1 complex, delta/epsilon subunit, N-terminal;
Aco005264.1	115	0.516	Down	K	"Probable D-2-hydroxyglutarate dehydrogenase, mitochondrial OS=Oryza sativa subsp. indica GN=D2HGDH PE=3 SV=1"	1	0.000332	75.764	SILGDK(1)NVVQDEDR	2	-0.18295	1	1.32	0.68	chloroplast	GO:0044699 single-organism process; GO:0008152 metabolic process; GO:0055114 oxidation-reduction process; GO:0044710 single-organism metabolic process;		GO:0097159 organic cyclic compound binding; GO:1901363 heterocyclic compound binding; GO:0016614 oxidoreductase activity, acting on CH-OH group of donors; GO:1901265 nucleoside phosphate binding; GO:0050660 flavin adenine dinucleotide binding; GO:0003824 catalytic activity; GO:0005488 binding; GO:0043167 ion binding; GO:0043168 anion binding; GO:0000166 nucleotide binding; GO:0048037 cofactor bin…	K18204			IPR016166; IPR004113; IPR016171; IPR016169; IPR016164; IPR016167; IPR006094;	FAD-binding, type 2; FAD-linked oxidase, C-terminal; Vanillyl-alcohol oxidase, C-terminal subdomain 2; CO dehydrogenase flavoprotein-like, FAD-binding, subdomain 2; FAD-linked oxidase-like, C-terminal; FAD-binding, type 2, subdomain 1; FAD linked oxidase, N-terminal;
Aco005664.1	21	1.673	Up	K	Uncharacterized protein	1	5.91e-07	80.387	AAQASQLVTK(1)HGCAYYK	3	0.11736	2	0.748	1.252	mitochondria	GO:0009116 nucleoside metabolic process; GO:0042278 purine nucleoside metabolic process; GO:0009167 purine ribonucleoside monophosphate metabolic process; GO:0009117 nucleotide metabolic process; GO:0044699 single-organism process; GO:0046129 purine ribonucleoside biosynthetic process; GO:0009163 nucleoside biosynthetic process; GO:0009058 biosynthetic process; GO:0009156 ribonucleoside monophosp…	GO:0016020 membrane; GO:0098800 inner mitochondrial membrane protein complex; GO:0031090 organelle membrane; GO:0098796 membrane protein complex; GO:0005737 cytoplasm; GO:0032991 macromolecular complex; GO:0098798 mitochondrial protein complex; GO:0044424 intracellular part; GO:0005623 cell; GO:0044455 mitochondrial membrane part; GO:0044422 organelle part; GO:0005740 mitochondrial envelope; GO:0…	GO:0015075 ion transmembrane transporter activity; GO:0022892 substrate-specific transporter activity; GO:0015077 monovalent inorganic cation transmembrane transporter activity; GO:0022890 inorganic cation transmembrane transporter activity; GO:0015078 hydrogen ion transmembrane transporter activity; GO:0008324 cation transmembrane transporter activity; GO:0022891 substrate-specific transmembrane…	K02140	ATPeFG; F-type H+-transporting ATPase subunit g	zma00190 Oxidative phosphorylation - Zea mays (maize); zma01100 Metabolic pathways - Zea mays (maize);
Aco005874.1	466	0.173	Down	K	"Glycine dehydrogenase (decarboxylating), mitochondrial OS=Solanum tuberosum GN=GDCSP PE=2 SV=1"	1	0.000499	68.413	VTCSDAK(1)AIAEEAYK	2	-0.45742	1	1.705	0.295	mitochondria	GO:1901606 alpha-amino acid catabolic process; GO:0044699 single-organism process; GO:0006544 glycine metabolic process; GO:0044237 cellular metabolic process; GO:0071704 organic substance metabolic process; GO:0006546 glycine catabolic process; GO:0008152 metabolic process; GO:0006520 cellular amino acid metabolic process; GO:0044248 cellular catabolic process; GO:0009987 cellular process; GO:00…		GO:0016638 oxidoreductase activity, acting on the CH-NH2 group of donors; GO:0016642 oxidoreductase activity, acting on the CH-NH2 group of donors, disulfide as acceptor; GO:0003824 catalytic activity; GO:0004375 glycine dehydrogenase (decarboxylating) activity; GO:0016491 oxidoreductase activity;	K00281	GLDC; glycine dehydrogenase [EC:1.4.4.2]	zma01200 Carbon metabolism - Zea mays (maize); zma01110 Biosynthesis of secondary metabolites - Zea mays (maize); zma01100 Metabolic pathways - Zea mays (maize); zma00260 Glycine, serine and threonine metabolism - Zea mays (maize); zma00630 Glyoxylate and dicarboxylate metabolism - Zea mays (maize);	IPR015424; IPR015421;	Pyridoxal phosphate-dependent transferase; Pyridoxal phosphate-dependent transferase, major region, subdomain 1;
Aco005874.1	442	0.574	Down	K	"Glycine dehydrogenase (decarboxylating), mitochondrial OS=Solanum tuberosum GN=GDCSP PE=2 SV=1"	1	0.00262	51.135	VHGLASTFAHGLK(1)K	3	-0.14435	2	1.27	0.73	mitochondria	GO:1901606 alpha-amino acid catabolic process; GO:0044699 single-organism process; GO:0006544 glycine metabolic process; GO:0044237 cellular metabolic process; GO:0071704 organic substance metabolic process; GO:0006546 glycine catabolic process; GO:0008152 metabolic process; GO:0006520 cellular amino acid metabolic process; GO:0044248 cellular catabolic process; GO:0009987 cellular process; GO:00…		GO:0016638 oxidoreductase activity, acting on the CH-NH2 group of donors; GO:0016642 oxidoreductase activity, acting on the CH-NH2 group of donors, disulfide as acceptor; GO:0003824 catalytic activity; GO:0004375 glycine dehydrogenase (decarboxylating) activity; GO:0016491 oxidoreductase activity;	K00281	GLDC; glycine dehydrogenase [EC:1.4.4.2]	zma01200 Carbon metabolism - Zea mays (maize); zma01110 Biosynthesis of secondary metabolites - Zea mays (maize); zma01100 Metabolic pathways - Zea mays (maize); zma00260 Glycine, serine and threonine metabolism - Zea mays (maize); zma00630 Glyoxylate and dicarboxylate metabolism - Zea mays (maize);	IPR015424; IPR015421;	Pyridoxal phosphate-dependent transferase; Pyridoxal phosphate-dependent transferase, major region, subdomain 1;
Aco005874.1	360	0.138	Down	K	"Glycine dehydrogenase (decarboxylating), mitochondrial OS=Solanum tuberosum GN=GDCSP PE=2 SV=1"	1	1.8e-07	64.589	FGVPMGYGGPHAAFLATSQEYK(1)R	3	-0.70591	1	1.757	0.243	mitochondria	GO:1901606 alpha-amino acid catabolic process; GO:0044699 single-organism process; GO:0006544 glycine metabolic process; GO:0044237 cellular metabolic process; GO:0071704 organic substance metabolic process; GO:0006546 glycine catabolic process; GO:0008152 metabolic process; GO:0006520 cellular amino acid metabolic process; GO:0044248 cellular catabolic process; GO:0009987 cellular process; GO:00…		GO:0016638 oxidoreductase activity, acting on the CH-NH2 group of donors; GO:0016642 oxidoreductase activity, acting on the CH-NH2 group of donors, disulfide as acceptor; GO:0003824 catalytic activity; GO:0004375 glycine dehydrogenase (decarboxylating) activity; GO:0016491 oxidoreductase activity;	K00281	GLDC; glycine dehydrogenase [EC:1.4.4.2]	zma01200 Carbon metabolism - Zea mays (maize); zma01110 Biosynthesis of secondary metabolites - Zea mays (maize); zma01100 Metabolic pathways - Zea mays (maize); zma00260 Glycine, serine and threonine metabolism - Zea mays (maize); zma00630 Glyoxylate and dicarboxylate metabolism - Zea mays (maize);	IPR015424; IPR015421;	Pyridoxal phosphate-dependent transferase; Pyridoxal phosphate-dependent transferase, major region, subdomain 1;
Aco005874.1	474	0.199	Down	K	"Glycine dehydrogenase (decarboxylating), mitochondrial OS=Solanum tuberosum GN=GDCSP PE=2 SV=1"	1	1.53e-07	97.69	AIAEEAYK(1)NEMNLR	2	-0.99808	1	1.668	0.332	mitochondria	GO:1901606 alpha-amino acid catabolic process; GO:0044699 single-organism process; GO:0006544 glycine metabolic process; GO:0044237 cellular metabolic process; GO:0071704 organic substance metabolic process; GO:0006546 glycine catabolic process; GO:0008152 metabolic process; GO:0006520 cellular amino acid metabolic process; GO:0044248 cellular catabolic process; GO:0009987 cellular process; GO:00…		GO:0016638 oxidoreductase activity, acting on the CH-NH2 group of donors; GO:0016642 oxidoreductase activity, acting on the CH-NH2 group of donors, disulfide as acceptor; GO:0003824 catalytic activity; GO:0004375 glycine dehydrogenase (decarboxylating) activity; GO:0016491 oxidoreductase activity;	K00281	GLDC; glycine dehydrogenase [EC:1.4.4.2]	zma01200 Carbon metabolism - Zea mays (maize); zma01110 Biosynthesis of secondary metabolites - Zea mays (maize); zma01100 Metabolic pathways - Zea mays (maize); zma00260 Glycine, serine and threonine metabolism - Zea mays (maize); zma00630 Glyoxylate and dicarboxylate metabolism - Zea mays (maize);	IPR015424; IPR015421;	Pyridoxal phosphate-dependent transferase; Pyridoxal phosphate-dependent transferase, major region, subdomain 1;
Aco005874.1	893	0.479	Down	K	"Glycine dehydrogenase (decarboxylating), mitochondrial OS=Solanum tuberosum GN=GDCSP PE=2 SV=1"	1	0.000465	69.261	GFK(1)TTAGIEPEDVAK	2	0.79275	2	1.352	0.648	mitochondria	GO:1901606 alpha-amino acid catabolic process; GO:0044699 single-organism process; GO:0006544 glycine metabolic process; GO:0044237 cellular metabolic process; GO:0071704 organic substance metabolic process; GO:0006546 glycine catabolic process; GO:0008152 metabolic process; GO:0006520 cellular amino acid metabolic process; GO:0044248 cellular catabolic process; GO:0009987 cellular process; GO:00…		GO:0016638 oxidoreductase activity, acting on the CH-NH2 group of donors; GO:0016642 oxidoreductase activity, acting on the CH-NH2 group of donors, disulfide as acceptor; GO:0003824 catalytic activity; GO:0004375 glycine dehydrogenase (decarboxylating) activity; GO:0016491 oxidoreductase activity;	K00281	GLDC; glycine dehydrogenase [EC:1.4.4.2]	zma01200 Carbon metabolism - Zea mays (maize); zma01110 Biosynthesis of secondary metabolites - Zea mays (maize); zma01100 Metabolic pathways - Zea mays (maize); zma00260 Glycine, serine and threonine metabolism - Zea mays (maize); zma00630 Glyoxylate and dicarboxylate metabolism - Zea mays (maize);	IPR015424; IPR015421;	Pyridoxal phosphate-dependent transferase; Pyridoxal phosphate-dependent transferase, major region, subdomain 1;
Aco005943.1	143	0.525	Down	K	Pentatricopeptide repeat-containing protein At3g49240 OS=Arabidopsis thaliana GN=EMB1796 PE=2 SV=1	1	2.57e-43	211.64	K(1)TDIALEHFR	2	0.10255	4	1.311	0.689	cytoplasm			GO:0005515 protein binding; GO:0005488 binding;				IPR011990;	Tetratricopeptide-like helical domain;
Aco005946.1	28	0.581	Down	K	Uncharacterized protein	1	3.09e-07	94.023	HGCAYYK(1)ELLENNKK	3	-1.95	2	1.265	0.735	mitochondria	GO:0009116 nucleoside metabolic process; GO:0042278 purine nucleoside metabolic process; GO:0009167 purine ribonucleoside monophosphate metabolic process; GO:0009117 nucleotide metabolic process; GO:0044699 single-organism process; GO:0046129 purine ribonucleoside biosynthetic process; GO:0009163 nucleoside biosynthetic process; GO:0009058 biosynthetic process; GO:0009156 ribonucleoside monophosp…	GO:0016020 membrane; GO:0098800 inner mitochondrial membrane protein complex; GO:0031090 organelle membrane; GO:0098796 membrane protein complex; GO:0005737 cytoplasm; GO:0032991 macromolecular complex; GO:0098798 mitochondrial protein complex; GO:0044424 intracellular part; GO:0005623 cell; GO:0044455 mitochondrial membrane part; GO:0044422 organelle part; GO:0005740 mitochondrial envelope; GO:0…	GO:0015075 ion transmembrane transporter activity; GO:0022892 substrate-specific transporter activity; GO:0015077 monovalent inorganic cation transmembrane transporter activity; GO:0022890 inorganic cation transmembrane transporter activity; GO:0015078 hydrogen ion transmembrane transporter activity; GO:0008324 cation transmembrane transporter activity; GO:0022891 substrate-specific transmembrane…	K02140	ATPeFG; F-type H+-transporting ATPase subunit g	zma00190 Oxidative phosphorylation - Zea mays (maize); zma01100 Metabolic pathways - Zea mays (maize);
Aco005946.1	21	1.592	Up	K	Uncharacterized protein	1	1.42e-07	85.493	AAQASQFVTK(1)HGCAYYK	3	-0.16406	2	0.772	1.228	mitochondria	GO:0009116 nucleoside metabolic process; GO:0042278 purine nucleoside metabolic process; GO:0009167 purine ribonucleoside monophosphate metabolic process; GO:0009117 nucleotide metabolic process; GO:0044699 single-organism process; GO:0046129 purine ribonucleoside biosynthetic process; GO:0009163 nucleoside biosynthetic process; GO:0009058 biosynthetic process; GO:0009156 ribonucleoside monophosp…	GO:0016020 membrane; GO:0098800 inner mitochondrial membrane protein complex; GO:0031090 organelle membrane; GO:0098796 membrane protein complex; GO:0005737 cytoplasm; GO:0032991 macromolecular complex; GO:0098798 mitochondrial protein complex; GO:0044424 intracellular part; GO:0005623 cell; GO:0044455 mitochondrial membrane part; GO:0044422 organelle part; GO:0005740 mitochondrial envelope; GO:0…	GO:0015075 ion transmembrane transporter activity; GO:0022892 substrate-specific transporter activity; GO:0015077 monovalent inorganic cation transmembrane transporter activity; GO:0022890 inorganic cation transmembrane transporter activity; GO:0015078 hydrogen ion transmembrane transporter activity; GO:0008324 cation transmembrane transporter activity; GO:0022891 substrate-specific transmembrane…	K02140	ATPeFG; F-type H+-transporting ATPase subunit g	zma00190 Oxidative phosphorylation - Zea mays (maize); zma01100 Metabolic pathways - Zea mays (maize);
Aco005969.1	461	0.588	Down	K	Mitochondrial-processing peptidase subunit alpha OS=Solanum tuberosum GN=MPP PE=1 SV=1	1	0.000385	64.454	AVDDVTLK(1)DISSISEK	2	-1.0502	2	1.259	0.741	mitochondria	GO:0006508 proteolysis; GO:0008152 metabolic process; GO:0043170 macromolecule metabolic process; GO:0019538 protein metabolic process; GO:0044238 primary metabolic process; GO:0071704 organic substance metabolic process;		GO:0004175 endopeptidase activity; GO:0004222 metalloendopeptidase activity; GO:0008233 peptidase activity; GO:0003824 catalytic activity; GO:0005488 binding; GO:0043167 ion binding; GO:0070011 peptidase activity, acting on L-amino acid peptides; GO:0043169 cation binding; GO:0046872 metal ion binding; GO:0008237 metallopeptidase activity; GO:0016787 hydrolase activity;	K01412			IPR007863; IPR011765; IPR011249; IPR011237;	Peptidase M16, C-terminal; Peptidase M16, N-terminal; Metalloenzyme, LuxS/M16 peptidase-like; Peptidase M16 domain;
Aco006122.1	173	0.618	Down	K	"Malate dehydrogenase, mitochondrial OS=Fragaria ananassa GN=MMDHI PE=1 SV=1"	1	0.0137	79.16	K(1)AGTYDESK	2	0.12556	2	1.236	0.764	mitochondria	GO:0043648 dicarboxylic acid metabolic process; GO:0055114 oxidation-reduction process; GO:0044281 small molecule metabolic process; GO:0044763 single-organism cellular process; GO:0044699 single-organism process; GO:0005975 carbohydrate metabolic process; GO:0044238 primary metabolic process; GO:0044237 cellular metabolic process; GO:0071704 organic substance metabolic process; GO:0008152 metabo…		GO:0016614 oxidoreductase activity, acting on CH-OH group of donors; GO:0016616 oxidoreductase activity, acting on the CH-OH group of donors, NAD or NADP as acceptor; GO:0016615 malate dehydrogenase activity; GO:0003824 catalytic activity; GO:0030060 L-malate dehydrogenase activity; GO:0016491 oxidoreductase activity;	K00026	MDH2; malate dehydrogenase [EC:1.1.1.37]	zma01200 Carbon metabolism - Zea mays (maize); zma01110 Biosynthesis of secondary metabolites - Zea mays (maize); zma01100 Metabolic pathways - Zea mays (maize); zma00020 Citrate cycle (TCA cycle) - Zea mays (maize); zma00630 Glyoxylate and dicarboxylate metabolism - Zea mays (maize); zma00710 Carbon fixation in photosynthetic organisms - Zea mays (maize); zma00270 Cysteine and methionine metabol…	IPR022383; IPR016040; IPR001236; IPR015955;	Lactate/malate dehydrogenase, C-terminal; NAD(P)-binding domain; Lactate/malate dehydrogenase, N-terminal; Lactate dehydrogenase/glycoside hydrolase, family 4, C-terminal;
Aco006122.1	342	0.443	Down	K	"Malate dehydrogenase, mitochondrial OS=Fragaria ananassa GN=MMDHI PE=1 SV=1"	0.998011	7.5e-05	75.445	EGLENLK(0.002)PELK(0.998)SSIEK	3	-0.27368	4	1.386	0.614	mitochondria	GO:0043648 dicarboxylic acid metabolic process; GO:0055114 oxidation-reduction process; GO:0044281 small molecule metabolic process; GO:0044763 single-organism cellular process; GO:0044699 single-organism process; GO:0005975 carbohydrate metabolic process; GO:0044238 primary metabolic process; GO:0044237 cellular metabolic process; GO:0071704 organic substance metabolic process; GO:0008152 metabo…		GO:0016614 oxidoreductase activity, acting on CH-OH group of donors; GO:0016616 oxidoreductase activity, acting on the CH-OH group of donors, NAD or NADP as acceptor; GO:0016615 malate dehydrogenase activity; GO:0003824 catalytic activity; GO:0030060 L-malate dehydrogenase activity; GO:0016491 oxidoreductase activity;	K00026	MDH2; malate dehydrogenase [EC:1.1.1.37]	zma01200 Carbon metabolism - Zea mays (maize); zma01110 Biosynthesis of secondary metabolites - Zea mays (maize); zma01100 Metabolic pathways - Zea mays (maize); zma00020 Citrate cycle (TCA cycle) - Zea mays (maize); zma00630 Glyoxylate and dicarboxylate metabolism - Zea mays (maize); zma00710 Carbon fixation in photosynthetic organisms - Zea mays (maize); zma00270 Cysteine and methionine metabol…	IPR022383; IPR016040; IPR001236; IPR015955;	Lactate/malate dehydrogenase, C-terminal; NAD(P)-binding domain; Lactate/malate dehydrogenase, N-terminal; Lactate dehydrogenase/glycoside hydrolase, family 4, C-terminal;
Aco006185.1	96	5.511	Up	K	"50S ribosomal protein L12, chloroplastic OS=Oryza sativa subsp. japonica GN=RPL12-2 PE=2 SV=2"	1	0.00124	130.27	IATIK(1)VIR	2	0.046398	1	0.307	1.693	chloroplast	GO:0006518 peptide metabolic process; GO:0043043 peptide biosynthetic process; GO:0044267 cellular protein metabolic process; GO:0006807 nitrogen compound metabolic process; GO:0009058 biosynthetic process; GO:0043603 cellular amide metabolic process; GO:0044238 primary metabolic process; GO:1901566 organonitrogen compound biosynthetic process; GO:1901576 organic substance biosynthetic process; G…	GO:0005840 ribosome; GO:0043226 organelle; GO:0043229 intracellular organelle; GO:0043232 intracellular non-membrane-bounded organelle; GO:0044464 cell part; GO:0005622 intracellular; GO:0005737 cytoplasm; GO:0032991 macromolecular complex; GO:0044424 intracellular part; GO:1990904 ribonucleoprotein complex; GO:0005623 cell; GO:0030529 intracellular ribonucleoprotein complex; GO:0044444 cytoplasm…	GO:0003735 structural constituent of ribosome; GO:0005198 structural molecule activity;	K02935	RP-L7; large subunit ribosomal protein L7/L12	zma03010 Ribosome - Zea mays (maize);	IPR014719; IPR008932; IPR013823;	Ribosomal protein L7/L12, C-terminal/adaptor protein ClpS-like; Ribosomal protein L7/L12, oligomerisation; Ribosomal protein L7/L12, C-terminal;
Aco006185.1	110	4.796	Up	K	"50S ribosomal protein L12, chloroplastic OS=Oryza sativa subsp. japonica GN=RPL12-2 PE=2 SV=2"	1	0.0122	55.261	EAK(1)DLIEGLPK	2	-0.015915	2	0.345	1.655	chloroplast	GO:0006518 peptide metabolic process; GO:0043043 peptide biosynthetic process; GO:0044267 cellular protein metabolic process; GO:0006807 nitrogen compound metabolic process; GO:0009058 biosynthetic process; GO:0043603 cellular amide metabolic process; GO:0044238 primary metabolic process; GO:1901566 organonitrogen compound biosynthetic process; GO:1901576 organic substance biosynthetic process; G…	GO:0005840 ribosome; GO:0043226 organelle; GO:0043229 intracellular organelle; GO:0043232 intracellular non-membrane-bounded organelle; GO:0044464 cell part; GO:0005622 intracellular; GO:0005737 cytoplasm; GO:0032991 macromolecular complex; GO:0044424 intracellular part; GO:1990904 ribonucleoprotein complex; GO:0005623 cell; GO:0030529 intracellular ribonucleoprotein complex; GO:0044444 cytoplasm…	GO:0003735 structural constituent of ribosome; GO:0005198 structural molecule activity;	K02935	RP-L7; large subunit ribosomal protein L7/L12	zma03010 Ribosome - Zea mays (maize);	IPR014719; IPR008932; IPR013823;	Ribosomal protein L7/L12, C-terminal/adaptor protein ClpS-like; Ribosomal protein L7/L12, oligomerisation; Ribosomal protein L7/L12, C-terminal;
Aco006290.1	180	0.588	Down	K	"Peroxiredoxin-2F, mitochondrial OS=Oryza sativa subsp. japonica GN=PRXIIF PE=2 SV=1"	1	1.23e-07	126.34	VFNIEK(1)VPSEFK	2	0.42179	2	1.259	0.741	chloroplast	GO:0050794 regulation of cellular process; GO:0042592 homeostatic process; GO:0065008 regulation of biological quality; GO:0050789 regulation of biological process; GO:0045454 cell redox homeostasis; GO:0044763 single-organism cellular process; GO:0019725 cellular homeostasis; GO:0044699 single-organism process; GO:0009987 cellular process; GO:0065007 biological regulation;		GO:0003824 catalytic activity; GO:0016491 oxidoreductase activity;				IPR013740; IPR012336; IPR013766;	Redoxin; Thioredoxin-like fold; Thioredoxin domain;
Aco006348.1	58	3.063	Up	K	Glyoxysomal fatty acid beta-oxidation multifunctional protein MFP-a OS=Cucumis sativus PE=1 SV=1	1	0.0215	52.49	AIVLTGAK(1)GR	2	0.93991	1	0.492	1.508	chloroplast	GO:0055114 oxidation-reduction process; GO:0044281 small molecule metabolic process; GO:0044763 single-organism cellular process; GO:0044699 single-organism process; GO:0044255 cellular lipid metabolic process; GO:0006631 fatty acid metabolic process; GO:0044238 primary metabolic process; GO:0044237 cellular metabolic process; GO:0071704 organic substance metabolic process; GO:0008152 metabolic p…		GO:0016614 oxidoreductase activity, acting on CH-OH group of donors; GO:0016616 oxidoreductase activity, acting on the CH-OH group of donors, NAD or NADP as acceptor; GO:0003857 3-hydroxyacyl-CoA dehydrogenase activity; GO:0003824 catalytic activity; GO:0016491 oxidoreductase activity;				IPR029045; IPR008927; IPR013328; IPR016040; IPR006176; IPR006108;	ClpP/crotonase-like domain; 6-phosphogluconate dehydrogenase C-terminal domain-like; 6-phosphogluconate dehydrogenase, domain 2; NAD(P)-binding domain; 3-hydroxyacyl-CoA dehydrogenase, NAD binding; 3-hydroxyacyl-CoA dehydrogenase, C-terminal;
Aco006586.1	366	0.571	Down	K	"Succinate-semialdehyde dehydrogenase, mitochondrial OS=Oryza sativa subsp. japonica GN=ALDH5F1 PE=3 SV=1"	1	1.23e-05	110.08	VEK(1)FVNDATSK	2	0.085974	2	1.273	0.727	mitochondria	GO:0055114 oxidation-reduction process; GO:0044712 single-organism catabolic process; GO:0044281 small molecule metabolic process; GO:0044763 single-organism cellular process; GO:0072329 monocarboxylic acid catabolic process; GO:0006807 nitrogen compound metabolic process; GO:0044699 single-organism process; GO:0044282 small molecule catabolic process; GO:0044238 primary metabolic process; GO:004…		GO:0016620 oxidoreductase activity, acting on the aldehyde or oxo group of donors, NAD or NADP as acceptor; GO:0009013 succinate-semialdehyde dehydrogenase [NAD(P)+] activity; GO:0003824 catalytic activity; GO:0016491 oxidoreductase activity; GO:0016903 oxidoreductase activity, acting on the aldehyde or oxo group of donors;	K17761	SSADH; succinate-semialdehyde dehydrogenase, mitochondrial [EC:1.2.1.24]	zma00650 Butanoate metabolism - Zea mays (maize); zma01100 Metabolic pathways - Zea mays (maize); zma00250 Alanine, aspartate and glutamate metabolism - Zea mays (maize);	IPR016161; IPR015590; IPR016162; IPR016163;	Aldehyde/histidinol dehydrogenase; Aldehyde dehydrogenase domain; Aldehyde dehydrogenase N-terminal domain; Aldehyde dehydrogenase, C-terminal;
Aco006605.1	102	0.334	Down	K	"Probable gamma-aminobutyrate transaminase 3, mitochondrial OS=Oryza sativa subsp. indica GN=OsI_28220 PE=3 SV=1"	1	8.63e-05	99.283	LVK(1)AATEQLNK	2	0.28748	1	1.499	0.501	mitochondria			GO:0097159 organic cyclic compound binding; GO:1901363 heterocyclic compound binding; GO:0016769 transferase activity, transferring nitrogenous groups; GO:0003824 catalytic activity; GO:0005488 binding; GO:0043167 ion binding; GO:0043168 anion binding; GO:0008483 transaminase activity; GO:0016740 transferase activity; GO:0048037 cofactor binding; GO:0030170 pyridoxal phosphate binding;				IPR015424; IPR015422; IPR015421;	Pyridoxal phosphate-dependent transferase; Pyridoxal phosphate-dependent transferase, major region, subdomain 2; Pyridoxal phosphate-dependent transferase, major region, subdomain 1;
Aco006711.1	325	0.355	Down	K	Protein PLASTID MOVEMENT IMPAIRED 2 OS=Arabidopsis thaliana GN=PMI2 PE=1 SV=1	1	0.0119	46.73	EMLRISK(1)ETER	2	-1.8695	1	1.476	0.524	nucleus
Aco006719.1	129	3.245	Up	K	"Oxygen-evolving enhancer protein 1, chloroplastic OS=Nicotiana tabacum GN=PSBO PE=2 SV=1"	1	4.56e-09	78.272	GTGTANQCPTIEGGVDSFAFK(1)PGK	3	-0.33774	2	0.471	1.529	chloroplast	GO:0050794 regulation of cellular process; GO:0043467 regulation of generation of precursor metabolites and energy; GO:0008152 metabolic process; GO:0050789 regulation of biological process; GO:0042549 photosystem II stabilization; GO:0019222 regulation of metabolic process; GO:0031323 regulation of cellular metabolic process; GO:0044237 cellular metabolic process; GO:0009987 cellular process; GO…	GO:0016020 membrane; GO:0009523 photosystem II; GO:0019898 extrinsic component of membrane; GO:0098796 membrane protein complex; GO:0009654 photosystem II oxygen evolving complex; GO:0042651 thylakoid membrane; GO:0031224 intrinsic component of membrane; GO:0032991 macromolecular complex; GO:0044424 intracellular part; GO:0005623 cell; GO:0016021 integral component of membrane; GO:0034357 photosy…	GO:0043169 cation binding; GO:0046872 metal ion binding; GO:0005509 calcium ion binding; GO:0005488 binding; GO:0043167 ion binding;	K02716	psbO; photosystem II oxygen-evolving enhancer protein 1	zma01100 Metabolic pathways - Zea mays (maize); zma00195 Photosynthesis - Zea mays (maize);	IPR011250;	Outer membrane protein/outer membrane enzyme PagP, beta-barrel;
Aco006719.1	137	3.847	Up	K	"Oxygen-evolving enhancer protein 1, chloroplastic OS=Nicotiana tabacum GN=PSBO PE=2 SV=1"	1	3.36e-06	120.84	K(1)FCLEPTSFTVK	2	-0.23022	2	0.413	1.587	chloroplast	GO:0050794 regulation of cellular process; GO:0043467 regulation of generation of precursor metabolites and energy; GO:0008152 metabolic process; GO:0050789 regulation of biological process; GO:0042549 photosystem II stabilization; GO:0019222 regulation of metabolic process; GO:0031323 regulation of cellular metabolic process; GO:0044237 cellular metabolic process; GO:0009987 cellular process; GO…	GO:0016020 membrane; GO:0009523 photosystem II; GO:0019898 extrinsic component of membrane; GO:0098796 membrane protein complex; GO:0009654 photosystem II oxygen evolving complex; GO:0042651 thylakoid membrane; GO:0031224 intrinsic component of membrane; GO:0032991 macromolecular complex; GO:0044424 intracellular part; GO:0005623 cell; GO:0016021 integral component of membrane; GO:0034357 photosy…	GO:0043169 cation binding; GO:0046872 metal ion binding; GO:0005509 calcium ion binding; GO:0005488 binding; GO:0043167 ion binding;	K02716	psbO; photosystem II oxygen-evolving enhancer protein 1	zma01100 Metabolic pathways - Zea mays (maize); zma00195 Photosynthesis - Zea mays (maize);	IPR011250;	Outer membrane protein/outer membrane enzyme PagP, beta-barrel;
Aco006719.1	154	7.149	Up	K	"Oxygen-evolving enhancer protein 1, chloroplastic OS=Nicotiana tabacum GN=PSBO PE=2 SV=1"	1	8.94e-20	156.08	AEGVNK(1)NSTPEFQK	2	-1.9067	2	0.245	1.755	chloroplast	GO:0050794 regulation of cellular process; GO:0043467 regulation of generation of precursor metabolites and energy; GO:0008152 metabolic process; GO:0050789 regulation of biological process; GO:0042549 photosystem II stabilization; GO:0019222 regulation of metabolic process; GO:0031323 regulation of cellular metabolic process; GO:0044237 cellular metabolic process; GO:0009987 cellular process; GO…	GO:0016020 membrane; GO:0009523 photosystem II; GO:0019898 extrinsic component of membrane; GO:0098796 membrane protein complex; GO:0009654 photosystem II oxygen evolving complex; GO:0042651 thylakoid membrane; GO:0031224 intrinsic component of membrane; GO:0032991 macromolecular complex; GO:0044424 intracellular part; GO:0005623 cell; GO:0016021 integral component of membrane; GO:0034357 photosy…	GO:0043169 cation binding; GO:0046872 metal ion binding; GO:0005509 calcium ion binding; GO:0005488 binding; GO:0043167 ion binding;	K02716	psbO; photosystem II oxygen-evolving enhancer protein 1	zma01100 Metabolic pathways - Zea mays (maize); zma00195 Photosynthesis - Zea mays (maize);	IPR011250;	Outer membrane protein/outer membrane enzyme PagP, beta-barrel;
Aco006719.1	162	7.982	Up	K	"Oxygen-evolving enhancer protein 1, chloroplastic OS=Nicotiana tabacum GN=PSBO PE=2 SV=1"	1	0.000531	112.85	NSTPEFQK(1)TK	2	0.63653	3	0.223	1.777	chloroplast	GO:0050794 regulation of cellular process; GO:0043467 regulation of generation of precursor metabolites and energy; GO:0008152 metabolic process; GO:0050789 regulation of biological process; GO:0042549 photosystem II stabilization; GO:0019222 regulation of metabolic process; GO:0031323 regulation of cellular metabolic process; GO:0044237 cellular metabolic process; GO:0009987 cellular process; GO…	GO:0016020 membrane; GO:0009523 photosystem II; GO:0019898 extrinsic component of membrane; GO:0098796 membrane protein complex; GO:0009654 photosystem II oxygen evolving complex; GO:0042651 thylakoid membrane; GO:0031224 intrinsic component of membrane; GO:0032991 macromolecular complex; GO:0044424 intracellular part; GO:0005623 cell; GO:0016021 integral component of membrane; GO:0034357 photosy…	GO:0043169 cation binding; GO:0046872 metal ion binding; GO:0005509 calcium ion binding; GO:0005488 binding; GO:0043167 ion binding;	K02716	psbO; photosystem II oxygen-evolving enhancer protein 1	zma01100 Metabolic pathways - Zea mays (maize); zma00195 Photosynthesis - Zea mays (maize);	IPR011250;	Outer membrane protein/outer membrane enzyme PagP, beta-barrel;
Aco006738.1	567	1.695	Up	K	Malonate--CoA ligase OS=Arabidopsis thaliana GN=AAE13 PE=1 SV=1	1	0.00199	111.74	NAMGK(1)VNK	2	-0.44812	5	0.742	1.258	chloroplast	GO:0008152 metabolic process;		GO:0003824 catalytic activity;	K18660	ACSF3; malonyl-CoA/methylmalonyl-CoA synthetase [EC:6.2.1.-]	zma00280 Valine, leucine and isoleucine degradation - Zea mays (maize);	IPR020459; IPR025110; IPR000873;	AMP-binding; AMP-binding enzyme C-terminal domain; AMP-dependent synthetase/ligase;
Aco006849.1	11	3.249	Up	K	"Isochorismate synthase 2, chloroplastic OS=Arabidopsis thaliana GN=ICS2 PE=2 SV=2"	1	1.61e-05	114.89	GPGLYSEIGK(1)K	2	-0.14294	2	0.471	1.529	cytoplasm	GO:0006820 anion transport; GO:0006810 transport; GO:0055085 transmembrane transport; GO:0008152 metabolic process; GO:0050789 regulation of biological process; GO:0032879 regulation of localization; GO:0051049 regulation of transport; GO:0006811 ion transport; GO:0044070 regulation of anion transport; GO:0043269 regulation of ion transport; GO:0009058 biosynthetic process; GO:0051179 localizatio…	GO:0016020 membrane; GO:0043229 intracellular organelle; GO:0019867 outer membrane; GO:0044429 mitochondrial part; GO:0098588 bounding membrane of organelle; GO:0031090 organelle membrane; GO:0005741 mitochondrial outer membrane; GO:0005737 cytoplasm; GO:0044446 intracellular organelle part; GO:0031967 organelle envelope; GO:0044424 intracellular part; GO:0005623 cell; GO:0044422 organelle part; …	GO:0015075 ion transmembrane transporter activity; GO:0022803 passive transmembrane transporter activity; GO:0005253 anion channel activity; GO:0022892 substrate-specific transporter activity; GO:0015267 channel activity; GO:0022891 substrate-specific transmembrane transporter activity; GO:0005244 voltage-gated ion channel activity; GO:0008308 voltage-gated anion channel activity; GO:0022838 subs…	K02552	menF; menaquinone-specific isochorismate synthase [EC:5.4.4.2]	zma01110 Biosynthesis of secondary metabolites - Zea mays (maize); zma01100 Metabolic pathways - Zea mays (maize); zma00130 Ubiquinone and other terpenoid-quinone biosynthesis - Zea mays (maize);	IPR015890; IPR005801; IPR023614;	Chorismate-utilising enzyme, C-terminal; ADC synthase; Porin domain;
Aco006849.1	61	2.03	Up	K	"Isochorismate synthase 2, chloroplastic OS=Arabidopsis thaliana GN=ICS2 PE=2 SV=2"	1	0.0123	70.028	NK(1)NITVDVK	2	0.90119	2	0.66	1.34	cytoplasm	GO:0006820 anion transport; GO:0006810 transport; GO:0055085 transmembrane transport; GO:0008152 metabolic process; GO:0050789 regulation of biological process; GO:0032879 regulation of localization; GO:0051049 regulation of transport; GO:0006811 ion transport; GO:0044070 regulation of anion transport; GO:0043269 regulation of ion transport; GO:0009058 biosynthetic process; GO:0051179 localizatio…	GO:0016020 membrane; GO:0043229 intracellular organelle; GO:0019867 outer membrane; GO:0044429 mitochondrial part; GO:0098588 bounding membrane of organelle; GO:0031090 organelle membrane; GO:0005741 mitochondrial outer membrane; GO:0005737 cytoplasm; GO:0044446 intracellular organelle part; GO:0031967 organelle envelope; GO:0044424 intracellular part; GO:0005623 cell; GO:0044422 organelle part; …	GO:0015075 ion transmembrane transporter activity; GO:0022803 passive transmembrane transporter activity; GO:0005253 anion channel activity; GO:0022892 substrate-specific transporter activity; GO:0015267 channel activity; GO:0022891 substrate-specific transmembrane transporter activity; GO:0005244 voltage-gated ion channel activity; GO:0008308 voltage-gated anion channel activity; GO:0022838 subs…	K02552	menF; menaquinone-specific isochorismate synthase [EC:5.4.4.2]	zma01110 Biosynthesis of secondary metabolites - Zea mays (maize); zma01100 Metabolic pathways - Zea mays (maize); zma00130 Ubiquinone and other terpenoid-quinone biosynthesis - Zea mays (maize);	IPR015890; IPR005801; IPR023614;	Chorismate-utilising enzyme, C-terminal; ADC synthase; Porin domain;
Aco006849.1	19	2.765	Up	K	"Isochorismate synthase 2, chloroplastic OS=Arabidopsis thaliana GN=ICS2 PE=2 SV=2"	1	1.52e-07	124.12	DLLYK(1)DYHTDQK	2	-0.16831	3	0.531	1.469	cytoplasm	GO:0006820 anion transport; GO:0006810 transport; GO:0055085 transmembrane transport; GO:0008152 metabolic process; GO:0050789 regulation of biological process; GO:0032879 regulation of localization; GO:0051049 regulation of transport; GO:0006811 ion transport; GO:0044070 regulation of anion transport; GO:0043269 regulation of ion transport; GO:0009058 biosynthetic process; GO:0051179 localizatio…	GO:0016020 membrane; GO:0043229 intracellular organelle; GO:0019867 outer membrane; GO:0044429 mitochondrial part; GO:0098588 bounding membrane of organelle; GO:0031090 organelle membrane; GO:0005741 mitochondrial outer membrane; GO:0005737 cytoplasm; GO:0044446 intracellular organelle part; GO:0031967 organelle envelope; GO:0044424 intracellular part; GO:0005623 cell; GO:0044422 organelle part; …	GO:0015075 ion transmembrane transporter activity; GO:0022803 passive transmembrane transporter activity; GO:0005253 anion channel activity; GO:0022892 substrate-specific transporter activity; GO:0015267 channel activity; GO:0022891 substrate-specific transmembrane transporter activity; GO:0005244 voltage-gated ion channel activity; GO:0008308 voltage-gated anion channel activity; GO:0022838 subs…	K02552	menF; menaquinone-specific isochorismate synthase [EC:5.4.4.2]	zma01110 Biosynthesis of secondary metabolites - Zea mays (maize); zma01100 Metabolic pathways - Zea mays (maize); zma00130 Ubiquinone and other terpenoid-quinone biosynthesis - Zea mays (maize);	IPR015890; IPR005801; IPR023614;	Chorismate-utilising enzyme, C-terminal; ADC synthase; Porin domain;
Aco006906.1	130	3.119	Up	K	"3-ketoacyl-CoA thiolase 2, peroxisomal OS=Arabidopsis thaliana GN=PED1 PE=1 SV=2"	1	0.0351	75.109	TPICK(1)SK	2	-0.27886	1	0.486	1.514	chloroplast	GO:0008152 metabolic process;		GO:0016746 transferase activity, transferring acyl groups; GO:0016747 transferase activity, transferring acyl groups other than amino-acyl groups; GO:0003824 catalytic activity; GO:0016740 transferase activity;	K07513	ACAA1; acetyl-CoA acyltransferase 1 [EC:2.3.1.16]	zma00592 alpha-Linolenic acid metabolism - Zea mays (maize); zma01040 Biosynthesis of unsaturated fatty acids - Zea mays (maize); zma00071 Fatty acid degradation - Zea mays (maize); zma01212 Fatty acid metabolism - Zea mays (maize); zma01110 Biosynthesis of secondary metabolites - Zea mays (maize); zma01100 Metabolic pathways - Zea mays (maize); zma00280 Valine, leucine and isoleucine degradation…	IPR016039; IPR020616; IPR020617;	Thiolase-like; Thiolase, N-terminal; Thiolase, C-terminal;
Aco006906.1	440	3.429	Up	K	"3-ketoacyl-CoA thiolase 2, peroxisomal OS=Arabidopsis thaliana GN=PED1 PE=1 SV=2"	1	0.00572	120.87	K(1)LQLDPAK	2	0.6815	1	0.452	1.548	chloroplast	GO:0008152 metabolic process;		GO:0016746 transferase activity, transferring acyl groups; GO:0016747 transferase activity, transferring acyl groups other than amino-acyl groups; GO:0003824 catalytic activity; GO:0016740 transferase activity;	K07513	ACAA1; acetyl-CoA acyltransferase 1 [EC:2.3.1.16]	zma00592 alpha-Linolenic acid metabolism - Zea mays (maize); zma01040 Biosynthesis of unsaturated fatty acids - Zea mays (maize); zma00071 Fatty acid degradation - Zea mays (maize); zma01212 Fatty acid metabolism - Zea mays (maize); zma01110 Biosynthesis of secondary metabolites - Zea mays (maize); zma01100 Metabolic pathways - Zea mays (maize); zma00280 Valine, leucine and isoleucine degradation…	IPR016039; IPR020616; IPR020617;	Thiolase-like; Thiolase, N-terminal; Thiolase, C-terminal;
Aco006906.1	289	2.549	Up	K	"3-ketoacyl-CoA thiolase 2, peroxisomal OS=Arabidopsis thaliana GN=PED1 PE=1 SV=2"	1	1.27e-07	121.21	QEQDQAAVESHK(1)R	2	-0.52116	3	0.564	1.436	chloroplast	GO:0008152 metabolic process;		GO:0016746 transferase activity, transferring acyl groups; GO:0016747 transferase activity, transferring acyl groups other than amino-acyl groups; GO:0003824 catalytic activity; GO:0016740 transferase activity;	K07513	ACAA1; acetyl-CoA acyltransferase 1 [EC:2.3.1.16]	zma00592 alpha-Linolenic acid metabolism - Zea mays (maize); zma01040 Biosynthesis of unsaturated fatty acids - Zea mays (maize); zma00071 Fatty acid degradation - Zea mays (maize); zma01212 Fatty acid metabolism - Zea mays (maize); zma01110 Biosynthesis of secondary metabolites - Zea mays (maize); zma01100 Metabolic pathways - Zea mays (maize); zma00280 Valine, leucine and isoleucine degradation…	IPR016039; IPR020616; IPR020617;	Thiolase-like; Thiolase, N-terminal; Thiolase, C-terminal;
Aco006906.1	310	3.222	Up	K	"3-ketoacyl-CoA thiolase 2, peroxisomal OS=Arabidopsis thaliana GN=PED1 PE=1 SV=2"	0.999759	0.00159	41.912	FKDEIVPVTTK(1)IIDPK	3	0.031322	1	0.474	1.526	chloroplast	GO:0008152 metabolic process;		GO:0016746 transferase activity, transferring acyl groups; GO:0016747 transferase activity, transferring acyl groups other than amino-acyl groups; GO:0003824 catalytic activity; GO:0016740 transferase activity;	K07513	ACAA1; acetyl-CoA acyltransferase 1 [EC:2.3.1.16]	zma00592 alpha-Linolenic acid metabolism - Zea mays (maize); zma01040 Biosynthesis of unsaturated fatty acids - Zea mays (maize); zma00071 Fatty acid degradation - Zea mays (maize); zma01212 Fatty acid metabolism - Zea mays (maize); zma01110 Biosynthesis of secondary metabolites - Zea mays (maize); zma01100 Metabolic pathways - Zea mays (maize); zma00280 Valine, leucine and isoleucine degradation…	IPR016039; IPR020616; IPR020617;	Thiolase-like; Thiolase, N-terminal; Thiolase, C-terminal;
Aco006906.1	315	2.492	Up	K	"3-ketoacyl-CoA thiolase 2, peroxisomal OS=Arabidopsis thaliana GN=PED1 PE=1 SV=2"	1	0.0188	55.353	IIDPK(1)TGEEK	2	-0.77153	1	0.573	1.427	chloroplast	GO:0008152 metabolic process;		GO:0016746 transferase activity, transferring acyl groups; GO:0016747 transferase activity, transferring acyl groups other than amino-acyl groups; GO:0003824 catalytic activity; GO:0016740 transferase activity;	K07513	ACAA1; acetyl-CoA acyltransferase 1 [EC:2.3.1.16]	zma00592 alpha-Linolenic acid metabolism - Zea mays (maize); zma01040 Biosynthesis of unsaturated fatty acids - Zea mays (maize); zma00071 Fatty acid degradation - Zea mays (maize); zma01212 Fatty acid metabolism - Zea mays (maize); zma01110 Biosynthesis of secondary metabolites - Zea mays (maize); zma01100 Metabolic pathways - Zea mays (maize); zma00280 Valine, leucine and isoleucine degradation…	IPR016039; IPR020616; IPR020617;	Thiolase-like; Thiolase, N-terminal; Thiolase, C-terminal;
Aco007146.1	117	1.535	Up	K	"2,3-bisphosphoglycerate-independent phosphoglycerate mutase OS=Mesembryanthemum crystallinum GN=PGM1 PE=2 SV=1"	1	0.00661	62.466	IYEGEGFK(1)YIK	2	-0.9364	1	0.789	1.211	cytoplasm	GO:0046365 monosaccharide catabolic process; GO:0044724 single-organism carbohydrate catabolic process; GO:0044712 single-organism catabolic process; GO:0044281 small molecule metabolic process; GO:0044699 single-organism process; GO:0044282 small molecule catabolic process; GO:0005975 carbohydrate metabolic process; GO:0044238 primary metabolic process; GO:0071704 organic substance metabolic pro…	GO:0044424 intracellular part; GO:0005623 cell; GO:0044464 cell part; GO:0005622 intracellular; GO:0005737 cytoplasm;	GO:0016853 isomerase activity; GO:0046914 transition metal ion binding; GO:0003824 catalytic activity; GO:0005488 binding; GO:0016868 intramolecular transferase activity, phosphotransferases; GO:0043167 ion binding; GO:0043169 cation binding; GO:0046872 metal ion binding; GO:0004619 phosphoglycerate mutase activity; GO:0016866 intramolecular transferase activity; GO:0030145 manganese ion binding;	K15633	gpmI; 2,3-bisphosphoglycerate-independent phosphoglycerate mutase [EC:5.4.2.12]	zma00010 Glycolysis / Gluconeogenesis - Zea mays (maize); zma01230 Biosynthesis of amino acids - Zea mays (maize); zma01200 Carbon metabolism - Zea mays (maize); zma01110 Biosynthesis of secondary metabolites - Zea mays (maize); zma01100 Metabolic pathways - Zea mays (maize); zma00260 Glycine, serine and threonine metabolism - Zea mays (maize);	IPR017849; IPR006124; IPR011258; IPR017850;	Alkaline phosphatase-like, alpha/beta/alpha; Metalloenzyme; BPG-independent PGAM, N-terminal; Alkaline-phosphatase-like, core domain;
Aco007341.1	147	0.638	Down	K	"Dihydrolipoyl dehydrogenase 1, mitochondrial OS=Arabidopsis thaliana GN=LPD1 PE=1 SV=2"	1	0.00194	104.05	VNYVK(1)GSGK	2	-0.048811	2	1.221	0.779	chloroplast	GO:0044699 single-organism process; GO:0008152 metabolic process; GO:0055114 oxidation-reduction process; GO:0044710 single-organism metabolic process;		GO:0016667 oxidoreductase activity, acting on a sulfur group of donors; GO:0016651 oxidoreductase activity, acting on NAD(P)H; GO:0016668 oxidoreductase activity, acting on a sulfur group of donors, NAD(P) as acceptor; GO:0003824 catalytic activity; GO:0016491 oxidoreductase activity;	K00382	DLD; dihydrolipoamide dehydrogenase [EC:1.8.1.4]	zma00010 Glycolysis / Gluconeogenesis - Zea mays (maize); zma01200 Carbon metabolism - Zea mays (maize); zma00640 Propanoate metabolism - Zea mays (maize); zma01110 Biosynthesis of secondary metabolites - Zea mays (maize); zma00020 Citrate cycle (TCA cycle) - Zea mays (maize); zma00260 Glycine, serine and threonine metabolism - Zea mays (maize); zma01100 Metabolic pathways - Zea mays (maize); zma…	IPR023753;	FAD/NAD(P)-binding domain;
Aco007341.1	99	0.262	Down	K	"Dihydrolipoyl dehydrogenase 1, mitochondrial OS=Arabidopsis thaliana GN=LPD1 PE=1 SV=2"	1	4.7e-11	90.464	ALLHSSHMYHEAK(1)HAFPSHGVK	3	0.34342	3	1.585	0.415	chloroplast	GO:0044699 single-organism process; GO:0008152 metabolic process; GO:0055114 oxidation-reduction process; GO:0044710 single-organism metabolic process;		GO:0016667 oxidoreductase activity, acting on a sulfur group of donors; GO:0016651 oxidoreductase activity, acting on NAD(P)H; GO:0016668 oxidoreductase activity, acting on a sulfur group of donors, NAD(P) as acceptor; GO:0003824 catalytic activity; GO:0016491 oxidoreductase activity;	K00382	DLD; dihydrolipoamide dehydrogenase [EC:1.8.1.4]	zma00010 Glycolysis / Gluconeogenesis - Zea mays (maize); zma01200 Carbon metabolism - Zea mays (maize); zma00640 Propanoate metabolism - Zea mays (maize); zma01110 Biosynthesis of secondary metabolites - Zea mays (maize); zma00020 Citrate cycle (TCA cycle) - Zea mays (maize); zma00260 Glycine, serine and threonine metabolism - Zea mays (maize); zma01100 Metabolic pathways - Zea mays (maize); zma…	IPR023753;	FAD/NAD(P)-binding domain;
Aco007341.1	63	0.478	Down	K	"Dihydrolipoyl dehydrogenase 1, mitochondrial OS=Arabidopsis thaliana GN=LPD1 PE=1 SV=2"	1	3.25e-05	92.039	AAQLGLK(1)TTCIEK	2	0.16012	2	1.353	0.647	chloroplast	GO:0044699 single-organism process; GO:0008152 metabolic process; GO:0055114 oxidation-reduction process; GO:0044710 single-organism metabolic process;		GO:0016667 oxidoreductase activity, acting on a sulfur group of donors; GO:0016651 oxidoreductase activity, acting on NAD(P)H; GO:0016668 oxidoreductase activity, acting on a sulfur group of donors, NAD(P) as acceptor; GO:0003824 catalytic activity; GO:0016491 oxidoreductase activity;	K00382	DLD; dihydrolipoamide dehydrogenase [EC:1.8.1.4]	zma00010 Glycolysis / Gluconeogenesis - Zea mays (maize); zma01200 Carbon metabolism - Zea mays (maize); zma00640 Propanoate metabolism - Zea mays (maize); zma01110 Biosynthesis of secondary metabolites - Zea mays (maize); zma00020 Citrate cycle (TCA cycle) - Zea mays (maize); zma00260 Glycine, serine and threonine metabolism - Zea mays (maize); zma01100 Metabolic pathways - Zea mays (maize); zma…	IPR023753;	FAD/NAD(P)-binding domain;
Aco007341.1	142	0.433	Down	K	"Dihydrolipoyl dehydrogenase 1, mitochondrial OS=Arabidopsis thaliana GN=LPD1 PE=1 SV=2"	1	0.00208	129.56	NK(1)VNYVK	2	-0.60945	4	1.396	0.604	chloroplast	GO:0044699 single-organism process; GO:0008152 metabolic process; GO:0055114 oxidation-reduction process; GO:0044710 single-organism metabolic process;		GO:0016667 oxidoreductase activity, acting on a sulfur group of donors; GO:0016651 oxidoreductase activity, acting on NAD(P)H; GO:0016668 oxidoreductase activity, acting on a sulfur group of donors, NAD(P) as acceptor; GO:0003824 catalytic activity; GO:0016491 oxidoreductase activity;	K00382	DLD; dihydrolipoamide dehydrogenase [EC:1.8.1.4]	zma00010 Glycolysis / Gluconeogenesis - Zea mays (maize); zma01200 Carbon metabolism - Zea mays (maize); zma00640 Propanoate metabolism - Zea mays (maize); zma01110 Biosynthesis of secondary metabolites - Zea mays (maize); zma00020 Citrate cycle (TCA cycle) - Zea mays (maize); zma00260 Glycine, serine and threonine metabolism - Zea mays (maize); zma01100 Metabolic pathways - Zea mays (maize); zma…	IPR023753;	FAD/NAD(P)-binding domain;
Aco007341.1	125	0.331	Down	K	"Dihydrolipoyl dehydrogenase 1, mitochondrial OS=Arabidopsis thaliana GN=LPD1 PE=1 SV=2"	1	0.00011	128.28	DK(1)AVSGLTR	2	-0.51491	2	1.503	0.497	chloroplast	GO:0044699 single-organism process; GO:0008152 metabolic process; GO:0055114 oxidation-reduction process; GO:0044710 single-organism metabolic process;		GO:0016667 oxidoreductase activity, acting on a sulfur group of donors; GO:0016651 oxidoreductase activity, acting on NAD(P)H; GO:0016668 oxidoreductase activity, acting on a sulfur group of donors, NAD(P) as acceptor; GO:0003824 catalytic activity; GO:0016491 oxidoreductase activity;	K00382	DLD; dihydrolipoamide dehydrogenase [EC:1.8.1.4]	zma00010 Glycolysis / Gluconeogenesis - Zea mays (maize); zma01200 Carbon metabolism - Zea mays (maize); zma00640 Propanoate metabolism - Zea mays (maize); zma01110 Biosynthesis of secondary metabolites - Zea mays (maize); zma00020 Citrate cycle (TCA cycle) - Zea mays (maize); zma00260 Glycine, serine and threonine metabolism - Zea mays (maize); zma01100 Metabolic pathways - Zea mays (maize); zma…	IPR023753;	FAD/NAD(P)-binding domain;
Aco007442.1	545	4.862	Up	K	"2-succinylbenzoate--CoA ligase, chloroplastic/peroxisomal OS=Arabidopsis thaliana GN=AAE14 PE=1 SV=1"	1	8.16e-05	85.522	KPFPVTTTGK(1)IR	3	0.1337	4	0.341	1.659	endoplasmic reticulum	GO:0008152 metabolic process;		GO:0003824 catalytic activity;				IPR025110; IPR000873;	AMP-binding enzyme C-terminal domain; AMP-dependent synthetase/ligase;
Aco007557.1	299	0.662	Down	K	"Heat shock 70 kDa protein, mitochondrial OS=Phaseolus vulgaris PE=2 SV=1"	1	6.19e-08	152.54	SEGIDLSK(1)DR	2	-0.59023	2	1.204	0.796	mitochondria	GO:0006457 protein folding; GO:0009987 cellular process;		GO:0005524 ATP binding; GO:1901265 nucleoside phosphate binding; GO:0001882 nucleoside binding; GO:0043167 ion binding; GO:0005515 protein binding; GO:0000166 nucleotide binding; GO:0097159 organic cyclic compound binding; GO:1901363 heterocyclic compound binding; GO:0032549 ribonucleoside binding; GO:0097367 carbohydrate derivative binding; GO:0032553 ribonucleotide binding; GO:0005488 binding; …	K04043	dnaK; molecular chaperone DnaK	zma03018 RNA degradation - Zea mays (maize);	IPR029048; IPR029047;	Heat shock protein 70kD, C-terminal domain; Heat shock protein 70kD, peptide-binding domain;
Aco007557.1	570	2.266	Up	K	"Heat shock 70 kDa protein, mitochondrial OS=Phaseolus vulgaris PE=2 SV=1"	1	2.26e-05	105.65	EAELHAQK(1)DQER	3	-0.13766	3	0.612	1.388	mitochondria	GO:0006457 protein folding; GO:0009987 cellular process;		GO:0005524 ATP binding; GO:1901265 nucleoside phosphate binding; GO:0001882 nucleoside binding; GO:0043167 ion binding; GO:0005515 protein binding; GO:0000166 nucleotide binding; GO:0097159 organic cyclic compound binding; GO:1901363 heterocyclic compound binding; GO:0032549 ribonucleoside binding; GO:0097367 carbohydrate derivative binding; GO:0032553 ribonucleotide binding; GO:0005488 binding; …	K04043	dnaK; molecular chaperone DnaK	zma03018 RNA degradation - Zea mays (maize);	IPR029048; IPR029047;	Heat shock protein 70kD, C-terminal domain; Heat shock protein 70kD, peptide-binding domain;
Aco007755.1	119	0.623	Down	K	"Succinate--CoA ligase [ADP-forming] subunit beta, mitochondrial OS=Oryza sativa subsp. japonica GN=Os02g0621700 PE=1 SV=1"	1	6.25e-21	154.65	MLGQILVTK(1)QTGPQGK	3	-1.4249	8	1.232	0.768	mitochondria	GO:0008152 metabolic process;		GO:0005524 ATP binding; GO:1901265 nucleoside phosphate binding; GO:0001882 nucleoside binding; GO:0043167 ion binding; GO:0000166 nucleotide binding; GO:0097159 organic cyclic compound binding; GO:1901363 heterocyclic compound binding; GO:0032549 ribonucleoside binding; GO:0097367 carbohydrate derivative binding; GO:0003824 catalytic activity; GO:0032553 ribonucleotide binding; GO:0005488 bindin…	K01900	LSC2; succinyl-CoA synthetase beta subunit [EC:6.2.1.4 6.2.1.5]	zma01200 Carbon metabolism - Zea mays (maize); zma00640 Propanoate metabolism - Zea mays (maize); zma01110 Biosynthesis of secondary metabolites - Zea mays (maize); zma01100 Metabolic pathways - Zea mays (maize); zma00020 Citrate cycle (TCA cycle) - Zea mays (maize);	IPR005811; IPR011761; IPR013816; IPR013650; IPR013815; IPR016102;	ATP-citrate lyase/succinyl-CoA ligase; ATP-grasp fold; ATP-grasp fold, subdomain 2; ATP-grasp fold, succinyl-CoA synthetase-type; ATP-grasp fold, subdomain 1; Succinyl-CoA synthetase-like;
Aco007755.1	89	0.657	Down	K	"Succinate--CoA ligase [ADP-forming] subunit beta, mitochondrial OS=Oryza sativa subsp. japonica GN=Os02g0621700 PE=1 SV=1"	1	0.000291	118.71	GLGTFK(1)SGLK	2	-0.032165	2	1.207	0.793	mitochondria	GO:0008152 metabolic process;		GO:0005524 ATP binding; GO:1901265 nucleoside phosphate binding; GO:0001882 nucleoside binding; GO:0043167 ion binding; GO:0000166 nucleotide binding; GO:0097159 organic cyclic compound binding; GO:1901363 heterocyclic compound binding; GO:0032549 ribonucleoside binding; GO:0097367 carbohydrate derivative binding; GO:0003824 catalytic activity; GO:0032553 ribonucleotide binding; GO:0005488 bindin…	K01900	LSC2; succinyl-CoA synthetase beta subunit [EC:6.2.1.4 6.2.1.5]	zma01200 Carbon metabolism - Zea mays (maize); zma00640 Propanoate metabolism - Zea mays (maize); zma01110 Biosynthesis of secondary metabolites - Zea mays (maize); zma01100 Metabolic pathways - Zea mays (maize); zma00020 Citrate cycle (TCA cycle) - Zea mays (maize);	IPR005811; IPR011761; IPR013816; IPR013650; IPR013815; IPR016102;	ATP-citrate lyase/succinyl-CoA ligase; ATP-grasp fold; ATP-grasp fold, subdomain 2; ATP-grasp fold, succinyl-CoA synthetase-type; ATP-grasp fold, subdomain 1; Succinyl-CoA synthetase-like;
Aco007775.1	38	2.352	Up	K	"Fructose-bisphosphate aldolase 1, cytoplasmic OS=Oryza sativa subsp. japonica GN=FBA1 PE=1 SV=2"	1	1.71e-15	148.52	GILAADESTGTIGK(1)R	3	-0.028123	6	0.597	1.403	cytoplasm	GO:0006757 ATP generation from ADP; GO:0009116 nucleoside metabolic process; GO:0042278 purine nucleoside metabolic process; GO:0006165 nucleoside diphosphate phosphorylation; GO:0046031 ADP metabolic process; GO:0019362 pyridine nucleotide metabolic process; GO:0006096 glycolytic process; GO:0009167 purine ribonucleoside monophosphate metabolic process; GO:0009117 nucleotide metabolic process; G…		GO:0016829 lyase activity; GO:0004332 fructose-bisphosphate aldolase activity; GO:0016832 aldehyde-lyase activity; GO:0003824 catalytic activity; GO:0016830 carbon-carbon lyase activity;				IPR013785;	Aldolase-type TIM barrel;
Aco007810.1	65	4.317	Up	K	Uncharacterized protein	1	6.1e-05	125.75	ETVYIQK(1)MER	2	-0.32239	1	0.376	1.624	chloroplast
Aco007830.1	112	4.349	Up	K	"2-Cys peroxiredoxin BAS1, chloroplastic OS=Oryza sativa subsp. japonica GN=BAS1 PE=1 SV=1"	1	0.0152	101.43	LSDYIGK(1)K	2	0.20464	2	0.374	1.626	chloroplast	GO:0050794 regulation of cellular process; GO:0042592 homeostatic process; GO:0065008 regulation of biological quality; GO:0008152 metabolic process; GO:0050789 regulation of biological process; GO:0055114 oxidation-reduction process; GO:0044710 single-organism metabolic process; GO:0045454 cell redox homeostasis; GO:0044763 single-organism cellular process; GO:0019725 cellular homeostasis; GO:00…		GO:0016209 antioxidant activity; GO:0003824 catalytic activity; GO:0051920 peroxiredoxin activity; GO:0016491 oxidoreductase activity; GO:0016684 oxidoreductase activity, acting on peroxide as acceptor;	K03386			IPR019479; IPR000866; IPR013766; IPR012336;	Peroxiredoxin, C-terminal; Alkyl hydroperoxide reductase subunit C/ Thiol specific antioxidant; Thioredoxin domain; Thioredoxin-like fold;
Aco007830.1	105	4.023	Up	K	"2-Cys peroxiredoxin BAS1, chloroplastic OS=Oryza sativa subsp. japonica GN=BAS1 PE=1 SV=1"	1	0.0141	66.92	VK(1)LSDYIGK	2	1.3236	1	0.398	1.602	chloroplast	GO:0050794 regulation of cellular process; GO:0042592 homeostatic process; GO:0065008 regulation of biological quality; GO:0008152 metabolic process; GO:0050789 regulation of biological process; GO:0055114 oxidation-reduction process; GO:0044710 single-organism metabolic process; GO:0045454 cell redox homeostasis; GO:0044763 single-organism cellular process; GO:0019725 cellular homeostasis; GO:00…		GO:0016209 antioxidant activity; GO:0003824 catalytic activity; GO:0051920 peroxiredoxin activity; GO:0016491 oxidoreductase activity; GO:0016684 oxidoreductase activity, acting on peroxide as acceptor;	K03386			IPR019479; IPR000866; IPR013766; IPR012336;	Peroxiredoxin, C-terminal; Alkyl hydroperoxide reductase subunit C/ Thiol specific antioxidant; Thioredoxin domain; Thioredoxin-like fold;
Aco008085.1	276	0.456	Down	K	"Ribosome-recycling factor, chloroplastic OS=Spinacia oleracea GN=RRF PE=1 SV=1"	1	0.0335	83.206	EVDEMTK(1)R	2	0.68296	3	1.374	0.626	mitochondria				K02838			IPR023584; IPR024946;	Ribosome recycling factor domain; Arginine repressor C-terminal-like domain;
Aco008300.1	573	1.869	Up	K	V-type proton ATPase catalytic subunit A OS=Daucus carota PE=2 SV=1	1	0.00857	59.35	ITYSVIK(1)HR	3	-0.3181	1	0.697	1.303	cytoplasm	GO:0009116 nucleoside metabolic process; GO:0042278 purine nucleoside metabolic process; GO:0034220 ion transmembrane transport; GO:0006725 cellular aromatic compound metabolic process; GO:0009167 purine ribonucleoside monophosphate metabolic process; GO:0090662 ATP hydrolysis coupled transmembrane transport; GO:0009259 ribonucleotide metabolic process; GO:0009117 nucleotide metabolic process; GO…	GO:0032991 macromolecular complex; GO:0016020 membrane; GO:0033178 proton-transporting two-sector ATPase complex, catalytic domain; GO:0033176 proton-transporting V-type ATPase complex; GO:0043234 protein complex; GO:0098796 membrane protein complex; GO:0044425 membrane part; GO:0016469 proton-transporting two-sector ATPase complex; GO:0033180 proton-transporting V-type ATPase, V1 domain;	GO:0042625 ATPase coupled ion transmembrane transporter activity; GO:1901265 nucleoside phosphate binding; GO:0015399 primary active transmembrane transporter activity; GO:0022892 substrate-specific transporter activity; GO:0016817 hydrolase activity, acting on acid anhydrides; GO:0044769 ATPase activity, coupled to transmembrane movement of ions, rotational mechanism; GO:0015077 monovalent inorg…	K02145	ATPeV1A; V-type H+-transporting ATPase subunit A [EC:3.6.3.14]	zma04145 Phagosome - Zea mays (maize); zma00190 Oxidative phosphorylation - Zea mays (maize); zma01100 Metabolic pathways - Zea mays (maize);	IPR031686; IPR004100; IPR027417; IPR000194; IPR023366; IPR024034;	ATPsynthase alpha/beta subunit, N-terminal extension; ATPase, F1/V1/A1 complex, alpha/beta subunit, N-terminal domain; P-loop containing nucleoside triphosphate hydrolase; ATPase, F1/V1/A1 complex, alpha/beta subunit, nucleotide-binding domain; ATP synthase subunit alpha-like domain; ATPase, F1/V1 complex, beta subunit, C-terminal;
Aco008300.1	460	2.351	Up	K	V-type proton ATPase catalytic subunit A OS=Daucus carota PE=2 SV=1	1	7.82e-06	115.33	YSK(1)ALESFYEK	2	-0.48625	2	0.597	1.403	cytoplasm	GO:0009116 nucleoside metabolic process; GO:0042278 purine nucleoside metabolic process; GO:0034220 ion transmembrane transport; GO:0006725 cellular aromatic compound metabolic process; GO:0009167 purine ribonucleoside monophosphate metabolic process; GO:0090662 ATP hydrolysis coupled transmembrane transport; GO:0009259 ribonucleotide metabolic process; GO:0009117 nucleotide metabolic process; GO…	GO:0032991 macromolecular complex; GO:0016020 membrane; GO:0033178 proton-transporting two-sector ATPase complex, catalytic domain; GO:0033176 proton-transporting V-type ATPase complex; GO:0043234 protein complex; GO:0098796 membrane protein complex; GO:0044425 membrane part; GO:0016469 proton-transporting two-sector ATPase complex; GO:0033180 proton-transporting V-type ATPase, V1 domain;	GO:0042625 ATPase coupled ion transmembrane transporter activity; GO:1901265 nucleoside phosphate binding; GO:0015399 primary active transmembrane transporter activity; GO:0022892 substrate-specific transporter activity; GO:0016817 hydrolase activity, acting on acid anhydrides; GO:0044769 ATPase activity, coupled to transmembrane movement of ions, rotational mechanism; GO:0015077 monovalent inorg…	K02145	ATPeV1A; V-type H+-transporting ATPase subunit A [EC:3.6.3.14]	zma04145 Phagosome - Zea mays (maize); zma00190 Oxidative phosphorylation - Zea mays (maize); zma01100 Metabolic pathways - Zea mays (maize);	IPR031686; IPR004100; IPR027417; IPR000194; IPR023366; IPR024034;	ATPsynthase alpha/beta subunit, N-terminal extension; ATPase, F1/V1/A1 complex, alpha/beta subunit, N-terminal domain; P-loop containing nucleoside triphosphate hydrolase; ATPase, F1/V1/A1 complex, alpha/beta subunit, nucleotide-binding domain; ATP synthase subunit alpha-like domain; ATPase, F1/V1 complex, beta subunit, C-terminal;
Aco008300.1	113	2.181	Up	K	V-type proton ATPase catalytic subunit A OS=Daucus carota PE=2 SV=1	1	7.9e-05	83.204	TIALK(1)SGDVYIPR	2	0.16383	1	0.629	1.371	cytoplasm	GO:0009116 nucleoside metabolic process; GO:0042278 purine nucleoside metabolic process; GO:0034220 ion transmembrane transport; GO:0006725 cellular aromatic compound metabolic process; GO:0009167 purine ribonucleoside monophosphate metabolic process; GO:0090662 ATP hydrolysis coupled transmembrane transport; GO:0009259 ribonucleotide metabolic process; GO:0009117 nucleotide metabolic process; GO…	GO:0032991 macromolecular complex; GO:0016020 membrane; GO:0033178 proton-transporting two-sector ATPase complex, catalytic domain; GO:0033176 proton-transporting V-type ATPase complex; GO:0043234 protein complex; GO:0098796 membrane protein complex; GO:0044425 membrane part; GO:0016469 proton-transporting two-sector ATPase complex; GO:0033180 proton-transporting V-type ATPase, V1 domain;	GO:0042625 ATPase coupled ion transmembrane transporter activity; GO:1901265 nucleoside phosphate binding; GO:0015399 primary active transmembrane transporter activity; GO:0022892 substrate-specific transporter activity; GO:0016817 hydrolase activity, acting on acid anhydrides; GO:0044769 ATPase activity, coupled to transmembrane movement of ions, rotational mechanism; GO:0015077 monovalent inorg…	K02145	ATPeV1A; V-type H+-transporting ATPase subunit A [EC:3.6.3.14]	zma04145 Phagosome - Zea mays (maize); zma00190 Oxidative phosphorylation - Zea mays (maize); zma01100 Metabolic pathways - Zea mays (maize);	IPR031686; IPR004100; IPR027417; IPR000194; IPR023366; IPR024034;	ATPsynthase alpha/beta subunit, N-terminal extension; ATPase, F1/V1/A1 complex, alpha/beta subunit, N-terminal domain; P-loop containing nucleoside triphosphate hydrolase; ATPase, F1/V1/A1 complex, alpha/beta subunit, nucleotide-binding domain; ATP synthase subunit alpha-like domain; ATPase, F1/V1 complex, beta subunit, C-terminal;
Aco008433.1	488	0.461	Down	K	"Aconitate hydratase, cytoplasmic OS=Cucurbita maxima PE=2 SV=1"	1	0.00152	55.724	ADWHACLDNK(1)VGFK	3	0.092945	2	1.368	0.632	chloroplast	GO:0008152 metabolic process;			K01681	ACO; aconitate hydratase [EC:4.2.1.3]	zma01230 Biosynthesis of amino acids - Zea mays (maize); zma01200 Carbon metabolism - Zea mays (maize); zma01110 Biosynthesis of secondary metabolites - Zea mays (maize); zma01100 Metabolic pathways - Zea mays (maize); zma00020 Citrate cycle (TCA cycle) - Zea mays (maize); zma01210 2-Oxocarboxylic acid metabolism - Zea mays (maize); zma00630 Glyoxylate and dicarboxylate metabolism - Zea mays (mai…	IPR001030; IPR000573; IPR015932; IPR015928; IPR015931;	Aconitase/3-isopropylmalate dehydratase large subunit, alpha/beta/alpha domain; Aconitase A/isopropylmalate dehydratase small subunit, swivel domain; Aconitase/3-isopropylmalate dehydratase large subunit, alpha/beta/alpha, subdomain 2; Aconitase/3-isopropylmalate dehydratase, swivel; Aconitase/3-isopropylmalate dehydratase large subunit, alpha/beta/alpha, subdomain 1/3;
Aco008642.1	170	0.493	Down	K	"Succinate dehydrogenase [ubiquinone] flavoprotein subunit, mitochondrial OS=Oryza sativa subsp. japonica GN=SDH1 PE=1 SV=1"	1	3.61e-22	145.69	AFGGQSLNFGK(1)GGQAYR	3	0.25713	4	1.34	0.66	mitochondria	GO:0072350 tricarboxylic acid metabolic process; GO:0055114 oxidation-reduction process; GO:0044281 small molecule metabolic process; GO:0044763 single-organism cellular process; GO:0006099 tricarboxylic acid cycle; GO:0044699 single-organism process; GO:0044238 primary metabolic process; GO:0045333 cellular respiration; GO:0044237 cellular metabolic process; GO:0071704 organic substance metaboli…		GO:0097159 organic cyclic compound binding; GO:1901363 heterocyclic compound binding; GO:0016627 oxidoreductase activity, acting on the CH-CH group of donors; GO:1901265 nucleoside phosphate binding; GO:0050660 flavin adenine dinucleotide binding; GO:0003824 catalytic activity; GO:0005488 binding; GO:0043167 ion binding; GO:0043168 anion binding; GO:0000166 nucleotide binding; GO:0048037 cofactor…	K00234	SDHA; succinate dehydrogenase (ubiquinone) flavoprotein subunit [EC:1.3.5.1]	zma01200 Carbon metabolism - Zea mays (maize); zma00190 Oxidative phosphorylation - Zea mays (maize); zma01110 Biosynthesis of secondary metabolites - Zea mays (maize); zma01100 Metabolic pathways - Zea mays (maize); zma00020 Citrate cycle (TCA cycle) - Zea mays (maize);	IPR027477; IPR003953; IPR015939; IPR023753;	Succinate dehydrogenase/fumarate reductase flavoprotein, catalytic domain; FAD-dependent oxidoreductase 2, FAD binding domain; Fumarate reductase/succinate dehydrogenase flavoprotein-like, C-terminal; FAD/NAD(P)-binding domain;
Aco008642.1	324	0.664	Down	K	"Succinate dehydrogenase [ubiquinone] flavoprotein subunit, mitochondrial OS=Oryza sativa subsp. japonica GN=SDH1 PE=1 SV=1"	1	0.0107	57.175	YAPSAK(1)DLASR	2	0.63041	1	1.202	0.798	mitochondria	GO:0072350 tricarboxylic acid metabolic process; GO:0055114 oxidation-reduction process; GO:0044281 small molecule metabolic process; GO:0044763 single-organism cellular process; GO:0006099 tricarboxylic acid cycle; GO:0044699 single-organism process; GO:0044238 primary metabolic process; GO:0045333 cellular respiration; GO:0044237 cellular metabolic process; GO:0071704 organic substance metaboli…		GO:0097159 organic cyclic compound binding; GO:1901363 heterocyclic compound binding; GO:0016627 oxidoreductase activity, acting on the CH-CH group of donors; GO:1901265 nucleoside phosphate binding; GO:0050660 flavin adenine dinucleotide binding; GO:0003824 catalytic activity; GO:0005488 binding; GO:0043167 ion binding; GO:0043168 anion binding; GO:0000166 nucleotide binding; GO:0048037 cofactor…	K00234	SDHA; succinate dehydrogenase (ubiquinone) flavoprotein subunit [EC:1.3.5.1]	zma01200 Carbon metabolism - Zea mays (maize); zma00190 Oxidative phosphorylation - Zea mays (maize); zma01110 Biosynthesis of secondary metabolites - Zea mays (maize); zma01100 Metabolic pathways - Zea mays (maize); zma00020 Citrate cycle (TCA cycle) - Zea mays (maize);	IPR027477; IPR003953; IPR015939; IPR023753;	Succinate dehydrogenase/fumarate reductase flavoprotein, catalytic domain; FAD-dependent oxidoreductase 2, FAD binding domain; Fumarate reductase/succinate dehydrogenase flavoprotein-like, C-terminal; FAD/NAD(P)-binding domain;
Aco008642.1	470	0.311	Down	K	"Succinate dehydrogenase [ubiquinone] flavoprotein subunit, mitochondrial OS=Oryza sativa subsp. japonica GN=SDH1 PE=1 SV=1"	0.776374	0.000752	51.771	VAEICK(0.036)PGEK(0.776)QK(0.188)PLEK	3	0.12249	1	1.526	0.474	mitochondria	GO:0072350 tricarboxylic acid metabolic process; GO:0055114 oxidation-reduction process; GO:0044281 small molecule metabolic process; GO:0044763 single-organism cellular process; GO:0006099 tricarboxylic acid cycle; GO:0044699 single-organism process; GO:0044238 primary metabolic process; GO:0045333 cellular respiration; GO:0044237 cellular metabolic process; GO:0071704 organic substance metaboli…		GO:0097159 organic cyclic compound binding; GO:1901363 heterocyclic compound binding; GO:0016627 oxidoreductase activity, acting on the CH-CH group of donors; GO:1901265 nucleoside phosphate binding; GO:0050660 flavin adenine dinucleotide binding; GO:0003824 catalytic activity; GO:0005488 binding; GO:0043167 ion binding; GO:0043168 anion binding; GO:0000166 nucleotide binding; GO:0048037 cofactor…	K00234	SDHA; succinate dehydrogenase (ubiquinone) flavoprotein subunit [EC:1.3.5.1]	zma01200 Carbon metabolism - Zea mays (maize); zma00190 Oxidative phosphorylation - Zea mays (maize); zma01110 Biosynthesis of secondary metabolites - Zea mays (maize); zma01100 Metabolic pathways - Zea mays (maize); zma00020 Citrate cycle (TCA cycle) - Zea mays (maize);	IPR027477; IPR003953; IPR015939; IPR023753;	Succinate dehydrogenase/fumarate reductase flavoprotein, catalytic domain; FAD-dependent oxidoreductase 2, FAD binding domain; Fumarate reductase/succinate dehydrogenase flavoprotein-like, C-terminal; FAD/NAD(P)-binding domain;
Aco008954.1	193	1.994	Up	K	Uncharacterized protein	1	0.000396	74.789	FFTNDGGLGK(1)ADIK	2	0.27709	1	0.668	1.332	mitochondria	GO:0008152 metabolic process; GO:0005975 carbohydrate metabolic process; GO:0044238 primary metabolic process; GO:0071704 organic substance metabolic process;		GO:0016853 isomerase activity; GO:0003824 catalytic activity; GO:0016866 intramolecular transferase activity; GO:0016868 intramolecular transferase activity, phosphotransferases;				IPR005846; IPR005843; IPR005845; IPR016055; IPR005844;	Alpha-D-phosphohexomutase, alpha/beta/alpha domain III; Alpha-D-phosphohexomutase, C-terminal; Alpha-D-phosphohexomutase, alpha/beta/alpha domain II; Alpha-D-phosphohexomutase, alpha/beta/alpha I/II/III; Alpha-D-phosphohexomutase, alpha/beta/alpha domain I;
Aco009014.1	222	5.962	Up	K	"ADP,ATP carrier protein, mitochondrial OS=Oryza sativa subsp. japonica GN=Os02g0718900 PE=2 SV=1"	1	0.0142	66.692	LANDAK(1)ASK	2	0.3674	2	0.287	1.713	mitochondria	GO:0006810 transport; GO:0055085 transmembrane transport; GO:0051179 localization; GO:0051234 establishment of localization;	GO:0016020 membrane; GO:0043229 intracellular organelle; GO:0044429 mitochondrial part; GO:0031090 organelle membrane; GO:0031967 organelle envelope; GO:0044446 intracellular organelle part; GO:0005737 cytoplasm; GO:0044424 intracellular part; GO:0005623 cell; GO:0044422 organelle part; GO:0005739 mitochondrion; GO:0005740 mitochondrial envelope; GO:0043231 intracellular membrane-bounded organell…	GO:0005215 transporter activity;				IPR023395;	Mitochondrial carrier domain;
Aco009125.1	195	0.511	Down	K	"Cytochrome b6-f complex iron-sulfur subunit, chloroplastic OS=Oryza sativa subsp. japonica GN=petC PE=1 SV=1"	1	0.0133	68.224	YNNQGK(1)VVR	2	-0.72498	1	1.323	0.677	chloroplast	GO:0044699 single-organism process; GO:0008152 metabolic process; GO:0044237 cellular metabolic process; GO:0009987 cellular process; GO:0055114 oxidation-reduction process; GO:0044710 single-organism metabolic process; GO:0015979 photosynthesis;	GO:0016020 membrane; GO:0044464 cell part; GO:0005622 intracellular; GO:0009579 thylakoid; GO:0042651 thylakoid membrane; GO:0044424 intracellular part; GO:0005623 cell; GO:0044436 thylakoid part; GO:0034357 photosynthetic membrane;	GO:0009055 electron carrier activity; GO:0051537 2 iron, 2 sulfur cluster binding; GO:0016679 oxidoreductase activity, acting on diphenols and related substances as donors; GO:0052880 oxidoreductase activity, acting on diphenols and related substances as donors, with copper protein as acceptor; GO:0003824 catalytic activity; GO:0005488 binding; GO:0051536 iron-sulfur cluster binding; GO:0009496 p…	K02636	petC; cytochrome b6-f complex iron-sulfur subunit [EC:1.10.9.1]	zma01100 Metabolic pathways - Zea mays (maize); zma00195 Photosynthesis - Zea mays (maize);	IPR017941; IPR005805; IPR014909;	Rieske [2Fe-2S] iron-sulphur domain; Rieske iron-sulphur protein, C-terminal; Cytochrome b6-f complex Fe-S subunit;
Aco009503.1	152	3.609	Up	K	"Peroxiredoxin Q, chloroplastic OS=Populus jackii GN=PRXQ PE=1 SV=1"	1	0.0296	84.244	AFATK(1)YR	2	0.50042	2	0.434	1.566	chloroplast	GO:0050794 regulation of cellular process; GO:0042592 homeostatic process; GO:0065008 regulation of biological quality; GO:0008152 metabolic process; GO:0050789 regulation of biological process; GO:0055114 oxidation-reduction process; GO:0044710 single-organism metabolic process; GO:0045454 cell redox homeostasis; GO:0044763 single-organism cellular process; GO:0019725 cellular homeostasis; GO:00…		GO:0016209 antioxidant activity; GO:0003824 catalytic activity; GO:0016491 oxidoreductase activity;	K03564			IPR000866; IPR012336; IPR013766;	Alkyl hydroperoxide reductase subunit C/ Thiol specific antioxidant; Thioredoxin-like fold; Thioredoxin domain;
Aco009503.1	95	2.806	Up	K	"Peroxiredoxin Q, chloroplastic OS=Populus jackii GN=PRXQ PE=1 SV=1"	1	0.0379	48.423	TVSLSK(1)FK	2	1.2086	1	0.525	1.475	chloroplast	GO:0050794 regulation of cellular process; GO:0042592 homeostatic process; GO:0065008 regulation of biological quality; GO:0008152 metabolic process; GO:0050789 regulation of biological process; GO:0055114 oxidation-reduction process; GO:0044710 single-organism metabolic process; GO:0045454 cell redox homeostasis; GO:0044763 single-organism cellular process; GO:0019725 cellular homeostasis; GO:00…		GO:0016209 antioxidant activity; GO:0003824 catalytic activity; GO:0016491 oxidoreductase activity;	K03564			IPR000866; IPR012336; IPR013766;	Alkyl hydroperoxide reductase subunit C/ Thiol specific antioxidant; Thioredoxin-like fold; Thioredoxin domain;
Aco009506.1	239	2.971	Up	K	Peroxisomal (S)-2-hydroxy-acid oxidase GLO4 OS=Oryza sativa subsp. japonica GN=GLO4 PE=2 SV=2	1	0.035	56.404	GIITAEDAK(1)K	2	-0.68968	1	0.504	1.496	cytoplasm	GO:0044699 single-organism process; GO:0008152 metabolic process; GO:0055114 oxidation-reduction process; GO:0044710 single-organism metabolic process;		GO:0097159 organic cyclic compound binding; GO:1901363 heterocyclic compound binding; GO:0097367 carbohydrate derivative binding; GO:1901265 nucleoside phosphate binding; GO:0003824 catalytic activity; GO:0032553 ribonucleotide binding; GO:0005488 binding; GO:0043167 ion binding; GO:0043168 anion binding; GO:0000166 nucleotide binding; GO:0010181 FMN binding; GO:0048037 cofactor binding; GO:00164…	K11517	HAO; (S)-2-hydroxy-acid oxidase [EC:1.1.3.15]	zma01200 Carbon metabolism - Zea mays (maize); zma01110 Biosynthesis of secondary metabolites - Zea mays (maize); zma01100 Metabolic pathways - Zea mays (maize); zma04146 Peroxisome - Zea mays (maize); zma00630 Glyoxylate and dicarboxylate metabolism - Zea mays (maize);	IPR013785; IPR000262;	Aldolase-type TIM barrel; FMN-dependent dehydrogenase;
Aco009584.1	86	2.521	Up	K	Uncharacterized protein	0.988477	0.0286	81.296	K(0.012)K(0.988)QLSQEK	2	0.60835	1	0.568	1.432	chloroplast	GO:0050794 regulation of cellular process; GO:0050789 regulation of biological process; GO:0009893 positive regulation of metabolic process; GO:0010508 positive regulation of autophagy; GO:0031329 regulation of cellular catabolic process; GO:0031325 positive regulation of cellular metabolic process; GO:0009896 positive regulation of catabolic process; GO:0009894 regulation of catabolic process; G…
Aco009670.1	340	3.236	Up	K	"Glutathione reductase, chloroplastic (Fragment) OS=Nicotiana tabacum GN=GOR PE=1 SV=1"	1	0.00235	67.997	SADGSLSLK(1)TNK	2	-1.1774	1	0.472	1.528	chloroplast	GO:0050794 regulation of cellular process; GO:0006790 sulfur compound metabolic process; GO:0065008 regulation of biological quality; GO:0006518 peptide metabolic process; GO:0055114 oxidation-reduction process; GO:0045454 cell redox homeostasis; GO:0044763 single-organism cellular process; GO:0019725 cellular homeostasis; GO:0044699 single-organism process; GO:0006807 nitrogen compound metabolic…		GO:0016651 oxidoreductase activity, acting on NAD(P)H; GO:1901265 nucleoside phosphate binding; GO:0050660 flavin adenine dinucleotide binding; GO:0043167 ion binding; GO:0016209 antioxidant activity; GO:0000166 nucleotide binding; GO:0016668 oxidoreductase activity, acting on a sulfur group of donors, NAD(P) as acceptor; GO:0048037 cofactor binding; GO:0004362 glutathione-disulfide reductase act…	K00383	GSR; glutathione reductase (NADPH) [EC:1.8.1.7]	zma00480 Glutathione metabolism - Zea mays (maize);	IPR016156; IPR004099; IPR023753;	FAD/NAD-linked reductase, dimerisation domain; Pyridine nucleotide-disulphide oxidoreductase, dimerisation domain; FAD/NAD(P)-binding domain;
Aco009803.1	336	0.448	Down	K	"3-hydroxyisobutyryl-CoA hydrolase-like protein 3, mitochondrial OS=Arabidopsis thaliana GN=At4g13360 PE=1 SV=2"	1	4.69e-18	125.96	EALAGVGK(1)GAPFSLCLTQK	2	-0.21116	3	1.381	0.619	chloroplast			GO:0016787 hydrolase activity; GO:0016289 CoA hydrolase activity; GO:0016790 thiolester hydrolase activity; GO:0003824 catalytic activity; GO:0003860 3-hydroxyisobutyryl-CoA hydrolase activity; GO:0016788 hydrolase activity, acting on ester bonds;				IPR029045;	ClpP/crotonase-like domain;
Aco009950.1	517	0.259	Down	K	Mitochondrial-processing peptidase subunit alpha OS=Solanum tuberosum GN=MPP PE=1 SV=1	1	1.71e-16	151.04	KPVEHFLK(1)AIDGVTLK	2	0.16405	5	1.588	0.412	chloroplast			GO:0046872 metal ion binding; GO:0043169 cation binding; GO:0003824 catalytic activity; GO:0005488 binding; GO:0043167 ion binding;				IPR007863; IPR011765; IPR011249; IPR011237;	Peptidase M16, C-terminal; Peptidase M16, N-terminal; Metalloenzyme, LuxS/M16 peptidase-like; Peptidase M16 domain;
Aco010025.1	728	0.473	Down	K	Phosphoenolpyruvate carboxylase 2 OS=Sorghum bicolor PE=3 SV=1	1	0.0246	68.224	SVVFK(1)EPR	2	0.024337	2	1.358	0.642	cytoplasm	GO:0072350 tricarboxylic acid metabolic process; GO:0055114 oxidation-reduction process; GO:0044281 small molecule metabolic process; GO:0044763 single-organism cellular process; GO:0006099 tricarboxylic acid cycle; GO:0044699 single-organism process; GO:0044238 primary metabolic process; GO:0045333 cellular respiration; GO:0044237 cellular metabolic process; GO:0071704 organic substance metaboli…		GO:0016831 carboxy-lyase activity; GO:0016829 lyase activity; GO:0008964 phosphoenolpyruvate carboxylase activity; GO:0003824 catalytic activity; GO:0016830 carbon-carbon lyase activity; GO:0004611 phosphoenolpyruvate carboxykinase activity;	K01595	ppc; phosphoenolpyruvate carboxylase [EC:4.1.1.31]	zma01200 Carbon metabolism - Zea mays (maize); zma01100 Metabolic pathways - Zea mays (maize); zma00710 Carbon fixation in photosynthetic organisms - Zea mays (maize); zma00620 Pyruvate metabolism - Zea mays (maize);	IPR015813;	Pyruvate/Phosphoenolpyruvate kinase-like domain;
Aco010025.1	253	0.61	Down	K	Phosphoenolpyruvate carboxylase 2 OS=Sorghum bicolor PE=3 SV=1	1	0.0126	106.76	GVPK(1)FLR	2	0.1115	2	1.242	0.758	cytoplasm	GO:0072350 tricarboxylic acid metabolic process; GO:0055114 oxidation-reduction process; GO:0044281 small molecule metabolic process; GO:0044763 single-organism cellular process; GO:0006099 tricarboxylic acid cycle; GO:0044699 single-organism process; GO:0044238 primary metabolic process; GO:0045333 cellular respiration; GO:0044237 cellular metabolic process; GO:0071704 organic substance metaboli…		GO:0016831 carboxy-lyase activity; GO:0016829 lyase activity; GO:0008964 phosphoenolpyruvate carboxylase activity; GO:0003824 catalytic activity; GO:0016830 carbon-carbon lyase activity; GO:0004611 phosphoenolpyruvate carboxykinase activity;	K01595	ppc; phosphoenolpyruvate carboxylase [EC:4.1.1.31]	zma01200 Carbon metabolism - Zea mays (maize); zma01100 Metabolic pathways - Zea mays (maize); zma00710 Carbon fixation in photosynthetic organisms - Zea mays (maize); zma00620 Pyruvate metabolism - Zea mays (maize);	IPR015813;	Pyruvate/Phosphoenolpyruvate kinase-like domain;
Aco010025.1	862	0.563	Down	K	Phosphoenolpyruvate carboxylase 2 OS=Sorghum bicolor PE=3 SV=1	1	0.00127	74.611	ANYEETK(1)QLLLK	2	-0.92301	2	1.28	0.72	cytoplasm	GO:0072350 tricarboxylic acid metabolic process; GO:0055114 oxidation-reduction process; GO:0044281 small molecule metabolic process; GO:0044763 single-organism cellular process; GO:0006099 tricarboxylic acid cycle; GO:0044699 single-organism process; GO:0044238 primary metabolic process; GO:0045333 cellular respiration; GO:0044237 cellular metabolic process; GO:0071704 organic substance metaboli…		GO:0016831 carboxy-lyase activity; GO:0016829 lyase activity; GO:0008964 phosphoenolpyruvate carboxylase activity; GO:0003824 catalytic activity; GO:0016830 carbon-carbon lyase activity; GO:0004611 phosphoenolpyruvate carboxykinase activity;	K01595	ppc; phosphoenolpyruvate carboxylase [EC:4.1.1.31]	zma01200 Carbon metabolism - Zea mays (maize); zma01100 Metabolic pathways - Zea mays (maize); zma00710 Carbon fixation in photosynthetic organisms - Zea mays (maize); zma00620 Pyruvate metabolism - Zea mays (maize);	IPR015813;	Pyruvate/Phosphoenolpyruvate kinase-like domain;
Aco010161.1	513	1.616	Up	K	"Glutamyl-tRNA(Gln) amidotransferase subunit B, chloroplastic/mitochondrial OS=Sorghum bicolor GN=GATB PE=3 SV=1"	1	7.59e-06	103.91	VIAANPK(1)QLQQYR	2	0.36112	2	0.764	1.236	chloroplast			GO:0016879 ligase activity, forming carbon-nitrogen bonds; GO:0016884 carbon-nitrogen ligase activity, with glutamine as amido-N-donor; GO:0003824 catalytic activity; GO:0016874 ligase activity;	K02434	gatB; aspartyl-tRNA(Asn)/glutamyl-tRNA(Gln) amidotransferase subunit B [EC:6.3.5.6 6.3.5.7]	zma00970 Aminoacyl-tRNA biosynthesis - Zea mays (maize); zma01100 Metabolic pathways - Zea mays (maize);	IPR003789; IPR018027; IPR006075;	Aspartyl/glutamyl-tRNA amidotransferase subunit B-related; Asn/Gln amidotransferase; Aspartyl/Glutamyl-tRNA(Gln) amidotransferase, subunit B/E, catalytic;
Aco010381.1	237	3.205	Up	K	Glycerate dehydrogenase OS=Cucumis sativus GN=HPR-A PE=2 SV=1	1	0.000918	56.46	TTYHLINK(1)DSLAIMK	3	0.98692	1	0.476	1.524	chloroplast	GO:0044699 single-organism process; GO:0008152 metabolic process; GO:0055114 oxidation-reduction process; GO:0044710 single-organism metabolic process;		GO:0097159 organic cyclic compound binding; GO:1901363 heterocyclic compound binding; GO:0016614 oxidoreductase activity, acting on CH-OH group of donors; GO:0016616 oxidoreductase activity, acting on the CH-OH group of donors, NAD or NADP as acceptor; GO:1901265 nucleoside phosphate binding; GO:0051287 NAD binding; GO:0003824 catalytic activity; GO:0005488 binding; GO:0000166 nucleotide binding;…	K15893	HPR1; hydroxypyruvate reductase 1	zma01200 Carbon metabolism - Zea mays (maize); zma01110 Biosynthesis of secondary metabolites - Zea mays (maize); zma01100 Metabolic pathways - Zea mays (maize); zma00260 Glycine, serine and threonine metabolism - Zea mays (maize); zma00630 Glyoxylate and dicarboxylate metabolism - Zea mays (maize);	IPR006139; IPR006140; IPR016040;	D-isomer specific 2-hydroxyacid dehydrogenase, catalytic domain; D-isomer specific 2-hydroxyacid dehydrogenase, NAD-binding domain; NAD(P)-binding domain;
Aco010535.1	327	13.092	Up	K	"ADP,ATP carrier protein 3, mitochondrial OS=Arabidopsis thaliana GN=AAC3 PE=1 SV=1"	1	6.08e-06	111.63	MMMTSGEAVK(1)YR	2	-1.126	5	0.142	1.858	chloroplast	GO:0006810 transport; GO:0055085 transmembrane transport; GO:0051179 localization; GO:0051234 establishment of localization;	GO:0016020 membrane; GO:0043229 intracellular organelle; GO:0044429 mitochondrial part; GO:0031090 organelle membrane; GO:0031967 organelle envelope; GO:0044446 intracellular organelle part; GO:0005737 cytoplasm; GO:0044424 intracellular part; GO:0005623 cell; GO:0044422 organelle part; GO:0005739 mitochondrion; GO:0005740 mitochondrial envelope; GO:0043231 intracellular membrane-bounded organell…	GO:0005215 transporter activity;	K05863			IPR023395;	Mitochondrial carrier domain;
Aco010535.1	349	13.96	Up	K	"ADP,ATP carrier protein 3, mitochondrial OS=Arabidopsis thaliana GN=AAC3 PE=1 SV=1"	1	4.21e-06	115.57	SLFK(1)GAGANILR	2	-0.008418	3	0.134	1.866	chloroplast	GO:0006810 transport; GO:0055085 transmembrane transport; GO:0051179 localization; GO:0051234 establishment of localization;	GO:0016020 membrane; GO:0043229 intracellular organelle; GO:0044429 mitochondrial part; GO:0031090 organelle membrane; GO:0031967 organelle envelope; GO:0044446 intracellular organelle part; GO:0005737 cytoplasm; GO:0044424 intracellular part; GO:0005623 cell; GO:0044422 organelle part; GO:0005739 mitochondrion; GO:0005740 mitochondrial envelope; GO:0043231 intracellular membrane-bounded organell…	GO:0005215 transporter activity;	K05863			IPR023395;	Mitochondrial carrier domain;
Aco010535.1	241	3.429	Up	K	"ADP,ATP carrier protein 3, mitochondrial OS=Arabidopsis thaliana GN=AAC3 PE=1 SV=1"	1	0.0112	43.897	QFNGLIDVYK(1)K	2	-0.561	1	0.452	1.548	chloroplast	GO:0006810 transport; GO:0055085 transmembrane transport; GO:0051179 localization; GO:0051234 establishment of localization;	GO:0016020 membrane; GO:0043229 intracellular organelle; GO:0044429 mitochondrial part; GO:0031090 organelle membrane; GO:0031967 organelle envelope; GO:0044446 intracellular organelle part; GO:0005737 cytoplasm; GO:0044424 intracellular part; GO:0005623 cell; GO:0044422 organelle part; GO:0005739 mitochondrion; GO:0005740 mitochondrial envelope; GO:0043231 intracellular membrane-bounded organell…	GO:0005215 transporter activity;	K05863			IPR023395;	Mitochondrial carrier domain;
Aco010535.1	121	5.363	Up	K	"ADP,ATP carrier protein 3, mitochondrial OS=Arabidopsis thaliana GN=AAC3 PE=1 SV=1"	1	3.78e-10	122.64	LLIQNQDEMIK(1)SGR	2	-0.34555	2	0.314	1.686	chloroplast	GO:0006810 transport; GO:0055085 transmembrane transport; GO:0051179 localization; GO:0051234 establishment of localization;	GO:0016020 membrane; GO:0043229 intracellular organelle; GO:0044429 mitochondrial part; GO:0031090 organelle membrane; GO:0031967 organelle envelope; GO:0044446 intracellular organelle part; GO:0005737 cytoplasm; GO:0044424 intracellular part; GO:0005623 cell; GO:0044422 organelle part; GO:0005739 mitochondrion; GO:0005740 mitochondrial envelope; GO:0043231 intracellular membrane-bounded organell…	GO:0005215 transporter activity;	K05863			IPR023395;	Mitochondrial carrier domain;
Aco010535.1	223	7.191	Up	K	"ADP,ATP carrier protein 3, mitochondrial OS=Arabidopsis thaliana GN=AAC3 PE=1 SV=1"	1	0.000968	115.13	LANDAK(1)AAK	2	0.020158	2	0.244	1.756	chloroplast	GO:0006810 transport; GO:0055085 transmembrane transport; GO:0051179 localization; GO:0051234 establishment of localization;	GO:0016020 membrane; GO:0043229 intracellular organelle; GO:0044429 mitochondrial part; GO:0031090 organelle membrane; GO:0031967 organelle envelope; GO:0044446 intracellular organelle part; GO:0005737 cytoplasm; GO:0044424 intracellular part; GO:0005623 cell; GO:0044422 organelle part; GO:0005739 mitochondrion; GO:0005740 mitochondrial envelope; GO:0043231 intracellular membrane-bounded organell…	GO:0005215 transporter activity;	K05863			IPR023395;	Mitochondrial carrier domain;
Aco010535.1	110	2.568	Up	K	"ADP,ATP carrier protein 3, mitochondrial OS=Arabidopsis thaliana GN=AAC3 PE=1 SV=1"	1	2.58e-08	128.54	VK(1)LLIQNQDEMIK	2	-0.058843	4	0.561	1.439	chloroplast	GO:0006810 transport; GO:0055085 transmembrane transport; GO:0051179 localization; GO:0051234 establishment of localization;	GO:0016020 membrane; GO:0043229 intracellular organelle; GO:0044429 mitochondrial part; GO:0031090 organelle membrane; GO:0031967 organelle envelope; GO:0044446 intracellular organelle part; GO:0005737 cytoplasm; GO:0044424 intracellular part; GO:0005623 cell; GO:0044422 organelle part; GO:0005739 mitochondrion; GO:0005740 mitochondrial envelope; GO:0043231 intracellular membrane-bounded organell…	GO:0005215 transporter activity;	K05863			IPR023395;	Mitochondrial carrier domain;
Aco010546.1	90	1.834	Up	K	Glutamate--glyoxylate aminotransferase 2 OS=Arabidopsis thaliana GN=GGAT2 PE=1 SV=1	1	3.19e-12	104.45	AK(1)HYLSMTSGGLGAYSDSR	3	-0.35098	2	0.706	1.294	cytoplasm	GO:0009058 biosynthetic process; GO:0008152 metabolic process;		GO:0097159 organic cyclic compound binding; GO:1901363 heterocyclic compound binding; GO:0003824 catalytic activity; GO:0005488 binding; GO:0043167 ion binding; GO:0043168 anion binding; GO:0048037 cofactor binding; GO:0030170 pyridoxal phosphate binding;	K14272	GGAT; glutamate--glyoxylate aminotransferase [EC:2.6.1.4 2.6.1.2 2.6.1.44]	zma01230 Biosynthesis of amino acids - Zea mays (maize); zma01200 Carbon metabolism - Zea mays (maize); zma01110 Biosynthesis of secondary metabolites - Zea mays (maize); zma01210 2-Oxocarboxylic acid metabolism - Zea mays (maize); zma00250 Alanine, aspartate and glutamate metabolism - Zea mays (maize); zma00260 Glycine, serine and threonine metabolism - Zea mays (maize); zma01100 Metabolic pathw…	IPR015424; IPR004839; IPR015421; IPR015422;	Pyridoxal phosphate-dependent transferase; Aminotransferase, class I/classII; Pyridoxal phosphate-dependent transferase, major region, subdomain 1; Pyridoxal phosphate-dependent transferase, major region, subdomain 2;
Aco010546.1	207	1.688	Up	K	Glutamate--glyoxylate aminotransferase 2 OS=Arabidopsis thaliana GN=GGAT2 PE=1 SV=1	1	0.0357	73.248	SK(1)GITVR	2	-0.29047	1	0.744	1.256	cytoplasm	GO:0009058 biosynthetic process; GO:0008152 metabolic process;		GO:0097159 organic cyclic compound binding; GO:1901363 heterocyclic compound binding; GO:0003824 catalytic activity; GO:0005488 binding; GO:0043167 ion binding; GO:0043168 anion binding; GO:0048037 cofactor binding; GO:0030170 pyridoxal phosphate binding;	K14272	GGAT; glutamate--glyoxylate aminotransferase [EC:2.6.1.4 2.6.1.2 2.6.1.44]	zma01230 Biosynthesis of amino acids - Zea mays (maize); zma01200 Carbon metabolism - Zea mays (maize); zma01110 Biosynthesis of secondary metabolites - Zea mays (maize); zma01210 2-Oxocarboxylic acid metabolism - Zea mays (maize); zma00250 Alanine, aspartate and glutamate metabolism - Zea mays (maize); zma00260 Glycine, serine and threonine metabolism - Zea mays (maize); zma01100 Metabolic pathw…	IPR015424; IPR004839; IPR015421; IPR015422;	Pyridoxal phosphate-dependent transferase; Aminotransferase, class I/classII; Pyridoxal phosphate-dependent transferase, major region, subdomain 1; Pyridoxal phosphate-dependent transferase, major region, subdomain 2;
Aco010546.1	400	2.083	Up	K	Glutamate--glyoxylate aminotransferase 2 OS=Arabidopsis thaliana GN=GGAT2 PE=1 SV=1	1	0.000427	115.39	LPLK(1)AIEAAK	2	0.3408	4	0.649	1.351	cytoplasm	GO:0009058 biosynthetic process; GO:0008152 metabolic process;		GO:0097159 organic cyclic compound binding; GO:1901363 heterocyclic compound binding; GO:0003824 catalytic activity; GO:0005488 binding; GO:0043167 ion binding; GO:0043168 anion binding; GO:0048037 cofactor binding; GO:0030170 pyridoxal phosphate binding;	K14272	GGAT; glutamate--glyoxylate aminotransferase [EC:2.6.1.4 2.6.1.2 2.6.1.44]	zma01230 Biosynthesis of amino acids - Zea mays (maize); zma01200 Carbon metabolism - Zea mays (maize); zma01110 Biosynthesis of secondary metabolites - Zea mays (maize); zma01210 2-Oxocarboxylic acid metabolism - Zea mays (maize); zma00250 Alanine, aspartate and glutamate metabolism - Zea mays (maize); zma00260 Glycine, serine and threonine metabolism - Zea mays (maize); zma01100 Metabolic pathw…	IPR015424; IPR004839; IPR015421; IPR015422;	Pyridoxal phosphate-dependent transferase; Aminotransferase, class I/classII; Pyridoxal phosphate-dependent transferase, major region, subdomain 1; Pyridoxal phosphate-dependent transferase, major region, subdomain 2;
Aco010546.1	407	2.934	Up	K	Glutamate--glyoxylate aminotransferase 2 OS=Arabidopsis thaliana GN=GGAT2 PE=1 SV=1	0.864336	0.00205	56.569	K(0.864)AGK(0.136)APDVFYCLK	3	0.40893	2	0.508	1.492	cytoplasm	GO:0009058 biosynthetic process; GO:0008152 metabolic process;		GO:0097159 organic cyclic compound binding; GO:1901363 heterocyclic compound binding; GO:0003824 catalytic activity; GO:0005488 binding; GO:0043167 ion binding; GO:0043168 anion binding; GO:0048037 cofactor binding; GO:0030170 pyridoxal phosphate binding;	K14272	GGAT; glutamate--glyoxylate aminotransferase [EC:2.6.1.4 2.6.1.2 2.6.1.44]	zma01230 Biosynthesis of amino acids - Zea mays (maize); zma01200 Carbon metabolism - Zea mays (maize); zma01110 Biosynthesis of secondary metabolites - Zea mays (maize); zma01210 2-Oxocarboxylic acid metabolism - Zea mays (maize); zma00250 Alanine, aspartate and glutamate metabolism - Zea mays (maize); zma00260 Glycine, serine and threonine metabolism - Zea mays (maize); zma01100 Metabolic pathw…	IPR015424; IPR004839; IPR015421; IPR015422;	Pyridoxal phosphate-dependent transferase; Aminotransferase, class I/classII; Pyridoxal phosphate-dependent transferase, major region, subdomain 1; Pyridoxal phosphate-dependent transferase, major region, subdomain 2;
Aco010546.1	16	2.825	Up	K	Glutamate--glyoxylate aminotransferase 2 OS=Arabidopsis thaliana GN=GGAT2 PE=1 SV=1	0.999999	0.000255	61.165	SPKPLDYESLNENVK(1)K	3	0.2886	1	0.523	1.477	cytoplasm	GO:0009058 biosynthetic process; GO:0008152 metabolic process;		GO:0097159 organic cyclic compound binding; GO:1901363 heterocyclic compound binding; GO:0003824 catalytic activity; GO:0005488 binding; GO:0043167 ion binding; GO:0043168 anion binding; GO:0048037 cofactor binding; GO:0030170 pyridoxal phosphate binding;	K14272	GGAT; glutamate--glyoxylate aminotransferase [EC:2.6.1.4 2.6.1.2 2.6.1.44]	zma01230 Biosynthesis of amino acids - Zea mays (maize); zma01200 Carbon metabolism - Zea mays (maize); zma01110 Biosynthesis of secondary metabolites - Zea mays (maize); zma01210 2-Oxocarboxylic acid metabolism - Zea mays (maize); zma00250 Alanine, aspartate and glutamate metabolism - Zea mays (maize); zma00260 Glycine, serine and threonine metabolism - Zea mays (maize); zma01100 Metabolic pathw…	IPR015424; IPR004839; IPR015421; IPR015422;	Pyridoxal phosphate-dependent transferase; Aminotransferase, class I/classII; Pyridoxal phosphate-dependent transferase, major region, subdomain 1; Pyridoxal phosphate-dependent transferase, major region, subdomain 2;
Aco010546.1	410	3.664	Up	K	Glutamate--glyoxylate aminotransferase 2 OS=Arabidopsis thaliana GN=GGAT2 PE=1 SV=1	1	0.0169	48.115	AGK(1)APDVFYCLK	2	0.2738	1	0.429	1.571	cytoplasm	GO:0009058 biosynthetic process; GO:0008152 metabolic process;		GO:0097159 organic cyclic compound binding; GO:1901363 heterocyclic compound binding; GO:0003824 catalytic activity; GO:0005488 binding; GO:0043167 ion binding; GO:0043168 anion binding; GO:0048037 cofactor binding; GO:0030170 pyridoxal phosphate binding;	K14272	GGAT; glutamate--glyoxylate aminotransferase [EC:2.6.1.4 2.6.1.2 2.6.1.44]	zma01230 Biosynthesis of amino acids - Zea mays (maize); zma01200 Carbon metabolism - Zea mays (maize); zma01110 Biosynthesis of secondary metabolites - Zea mays (maize); zma01210 2-Oxocarboxylic acid metabolism - Zea mays (maize); zma00250 Alanine, aspartate and glutamate metabolism - Zea mays (maize); zma00260 Glycine, serine and threonine metabolism - Zea mays (maize); zma01100 Metabolic pathw…	IPR015424; IPR004839; IPR015421; IPR015422;	Pyridoxal phosphate-dependent transferase; Aminotransferase, class I/classII; Pyridoxal phosphate-dependent transferase, major region, subdomain 1; Pyridoxal phosphate-dependent transferase, major region, subdomain 2;
Aco010547.1	288	2.917	Up	K	Elongation factor 1-gamma 2 OS=Oryza sativa subsp. japonica GN=Os02g0220500 PE=2 SV=2	1	0.0292	48.981	LYSNTK(1)TNFR	2	-1.0448	1	0.511	1.489	cytoplasm	GO:0006518 peptide metabolic process; GO:0006414 translational elongation; GO:0043043 peptide biosynthetic process; GO:0044267 cellular protein metabolic process; GO:0006807 nitrogen compound metabolic process; GO:0009058 biosynthetic process; GO:0043603 cellular amide metabolic process; GO:0044238 primary metabolic process; GO:1901566 organonitrogen compound biosynthetic process; GO:1901576 orga…		GO:0097159 organic cyclic compound binding; GO:1901363 heterocyclic compound binding; GO:0003723 RNA binding; GO:0008135 translation factor activity, RNA binding; GO:0005515 protein binding; GO:0003746 translation elongation factor activity; GO:0005488 binding; GO:0003676 nucleic acid binding;	K03233			IPR004046; IPR010987; IPR001662; IPR004045; IPR012336;	Glutathione S-transferase, C-terminal; Glutathione S-transferase, C-terminal-like; Translation elongation factor EF1B, gamma chain, conserved; Glutathione S-transferase, N-terminal; Thioredoxin-like fold;
Aco010626.1	419	29.7	Up	K	Catalase isozyme 2 OS=Hordeum vulgare GN=CAT2 PE=2 SV=1	1	0.0351	75.213	EK(1)ITIHK	2	3.7817	1	0.065	1.935	cytoplasm	GO:0008152 metabolic process; GO:0006950 response to stress; GO:0055114 oxidation-reduction process; GO:0044710 single-organism metabolic process; GO:0006979 response to oxidative stress; GO:0044699 single-organism process; GO:0050896 response to stimulus;		GO:0097159 organic cyclic compound binding; GO:1901363 heterocyclic compound binding; GO:0020037 heme binding; GO:0003824 catalytic activity; GO:0005488 binding; GO:0016209 antioxidant activity; GO:0004096 catalase activity; GO:0004601 peroxidase activity; GO:0046906 tetrapyrrole binding; GO:0016491 oxidoreductase activity; GO:0016684 oxidoreductase activity, acting on peroxide as acceptor;	K03781	katE; catalase [EC:1.11.1.6]	zma00380 Tryptophan metabolism - Zea mays (maize); zma01200 Carbon metabolism - Zea mays (maize); zma01110 Biosynthesis of secondary metabolites - Zea mays (maize); zma04016 MAPK signaling pathway - plant - Zea mays (maize); zma04146 Peroxisome - Zea mays (maize); zma00630 Glyoxylate and dicarboxylate metabolism - Zea mays (maize);	IPR020835; IPR011614; IPR010582;	Catalase-like domain; Catalase core domain; Catalase immune-responsive domain;
Aco010626.1	424	2.846	Up	K	Catalase isozyme 2 OS=Hordeum vulgare GN=CAT2 PE=2 SV=1	1	0.0154	45.158	ITIHK(1)QNDFK	3	0.1581	1	0.52	1.48	cytoplasm	GO:0008152 metabolic process; GO:0006950 response to stress; GO:0055114 oxidation-reduction process; GO:0044710 single-organism metabolic process; GO:0006979 response to oxidative stress; GO:0044699 single-organism process; GO:0050896 response to stimulus;		GO:0097159 organic cyclic compound binding; GO:1901363 heterocyclic compound binding; GO:0020037 heme binding; GO:0003824 catalytic activity; GO:0005488 binding; GO:0016209 antioxidant activity; GO:0004096 catalase activity; GO:0004601 peroxidase activity; GO:0046906 tetrapyrrole binding; GO:0016491 oxidoreductase activity; GO:0016684 oxidoreductase activity, acting on peroxide as acceptor;	K03781	katE; catalase [EC:1.11.1.6]	zma00380 Tryptophan metabolism - Zea mays (maize); zma01200 Carbon metabolism - Zea mays (maize); zma01110 Biosynthesis of secondary metabolites - Zea mays (maize); zma04016 MAPK signaling pathway - plant - Zea mays (maize); zma04146 Peroxisome - Zea mays (maize); zma00630 Glyoxylate and dicarboxylate metabolism - Zea mays (maize);	IPR020835; IPR011614; IPR010582;	Catalase-like domain; Catalase core domain; Catalase immune-responsive domain;
Aco010626.1	429	3.325	Up	K	Catalase isozyme 2 OS=Hordeum vulgare GN=CAT2 PE=2 SV=1	1	4.14e-05	130.01	QNDFK(1)QPGER	2	-1.5602	2	0.462	1.538	cytoplasm	GO:0008152 metabolic process; GO:0006950 response to stress; GO:0055114 oxidation-reduction process; GO:0044710 single-organism metabolic process; GO:0006979 response to oxidative stress; GO:0044699 single-organism process; GO:0050896 response to stimulus;		GO:0097159 organic cyclic compound binding; GO:1901363 heterocyclic compound binding; GO:0020037 heme binding; GO:0003824 catalytic activity; GO:0005488 binding; GO:0016209 antioxidant activity; GO:0004096 catalase activity; GO:0004601 peroxidase activity; GO:0046906 tetrapyrrole binding; GO:0016491 oxidoreductase activity; GO:0016684 oxidoreductase activity, acting on peroxide as acceptor;	K03781	katE; catalase [EC:1.11.1.6]	zma00380 Tryptophan metabolism - Zea mays (maize); zma01200 Carbon metabolism - Zea mays (maize); zma01110 Biosynthesis of secondary metabolites - Zea mays (maize); zma04016 MAPK signaling pathway - plant - Zea mays (maize); zma04146 Peroxisome - Zea mays (maize); zma00630 Glyoxylate and dicarboxylate metabolism - Zea mays (maize);	IPR020835; IPR011614; IPR010582;	Catalase-like domain; Catalase core domain; Catalase immune-responsive domain;
Aco010645.1	320	2.187	Up	K	"Probable acyl-activating enzyme 5, peroxisomal OS=Arabidopsis thaliana GN=AAE5 PE=2 SV=1"	1	0.0103	111.73	AEK(1)LGFR	2	0.020404	2	0.628	1.372	chloroplast	GO:0008152 metabolic process;		GO:0003824 catalytic activity;				IPR025110; IPR000873;	AMP-binding enzyme C-terminal domain; AMP-dependent synthetase/ligase;
Aco010689.1	217	1.882	Up	K	Isocitrate dehydrogenase [NADP] OS=Nicotiana tabacum PE=2 SV=1	1	0.00631	72.2	NTILK(1)NYDGR	2	-0.54854	1	0.694	1.306	cytoplasm	GO:0072350 tricarboxylic acid metabolic process; GO:0008152 metabolic process; GO:0055114 oxidation-reduction process; GO:0044710 single-organism metabolic process; GO:0044281 small molecule metabolic process; GO:0044763 single-organism cellular process; GO:0019752 carboxylic acid metabolic process; GO:0044699 single-organism process; GO:0006102 isocitrate metabolic process; GO:0006082 organic ac…		GO:0000287 magnesium ion binding; GO:1901265 nucleoside phosphate binding; GO:0043167 ion binding; GO:0004448 isocitrate dehydrogenase activity; GO:0000166 nucleotide binding; GO:0048037 cofactor binding; GO:0016491 oxidoreductase activity; GO:0016614 oxidoreductase activity, acting on CH-OH group of donors; GO:1901363 heterocyclic compound binding; GO:0097159 organic cyclic compound binding; GO:…	K00031	IDH1; isocitrate dehydrogenase [EC:1.1.1.42]	zma01230 Biosynthesis of amino acids - Zea mays (maize); zma01200 Carbon metabolism - Zea mays (maize); zma01110 Biosynthesis of secondary metabolites - Zea mays (maize); zma00020 Citrate cycle (TCA cycle) - Zea mays (maize); zma01210 2-Oxocarboxylic acid metabolism - Zea mays (maize); zma04146 Peroxisome - Zea mays (maize); zma01100 Metabolic pathways - Zea mays (maize); zma00480 Glutathione met…	IPR024084;	Isopropylmalate dehydrogenase-like domain;
Aco010689.1	64	2.017	Up	K	Isocitrate dehydrogenase [NADP] OS=Nicotiana tabacum PE=2 SV=1	1	0.00045	83.182	VTVESAK(1)ATLK	2	-0.46763	2	0.663	1.337	cytoplasm	GO:0072350 tricarboxylic acid metabolic process; GO:0008152 metabolic process; GO:0055114 oxidation-reduction process; GO:0044710 single-organism metabolic process; GO:0044281 small molecule metabolic process; GO:0044763 single-organism cellular process; GO:0019752 carboxylic acid metabolic process; GO:0044699 single-organism process; GO:0006102 isocitrate metabolic process; GO:0006082 organic ac…		GO:0000287 magnesium ion binding; GO:1901265 nucleoside phosphate binding; GO:0043167 ion binding; GO:0004448 isocitrate dehydrogenase activity; GO:0000166 nucleotide binding; GO:0048037 cofactor binding; GO:0016491 oxidoreductase activity; GO:0016614 oxidoreductase activity, acting on CH-OH group of donors; GO:1901363 heterocyclic compound binding; GO:0097159 organic cyclic compound binding; GO:…	K00031	IDH1; isocitrate dehydrogenase [EC:1.1.1.42]	zma01230 Biosynthesis of amino acids - Zea mays (maize); zma01200 Carbon metabolism - Zea mays (maize); zma01110 Biosynthesis of secondary metabolites - Zea mays (maize); zma00020 Citrate cycle (TCA cycle) - Zea mays (maize); zma01210 2-Oxocarboxylic acid metabolism - Zea mays (maize); zma04146 Peroxisome - Zea mays (maize); zma01100 Metabolic pathways - Zea mays (maize); zma00480 Glutathione met…	IPR024084;	Isopropylmalate dehydrogenase-like domain;
Aco010785.1	360	2.58	Up	K	Peroxisomal fatty acid beta-oxidation multifunctional protein OS=Oryza sativa subsp. japonica GN=MFP PE=1 SV=2	1	0.000123	95.477	LIAANLEGLVK(1)K	2	-0.093118	1	0.559	1.441	plasma membrane	GO:0055114 oxidation-reduction process; GO:0044281 small molecule metabolic process; GO:0044763 single-organism cellular process; GO:0044699 single-organism process; GO:0044255 cellular lipid metabolic process; GO:0006631 fatty acid metabolic process; GO:0044238 primary metabolic process; GO:0044237 cellular metabolic process; GO:0071704 organic substance metabolic process; GO:0008152 metabolic p…		GO:0016614 oxidoreductase activity, acting on CH-OH group of donors; GO:0016616 oxidoreductase activity, acting on the CH-OH group of donors, NAD or NADP as acceptor; GO:0003857 3-hydroxyacyl-CoA dehydrogenase activity; GO:0003824 catalytic activity; GO:0016491 oxidoreductase activity;	K10527	MFP2; enoyl-CoA hydratase/3-hydroxyacyl-CoA dehydrogenase [EC:4.2.1.17 1.1.1.35 1.1.1.211]	zma00592 alpha-Linolenic acid metabolism - Zea mays (maize); zma00071 Fatty acid degradation - Zea mays (maize); zma01212 Fatty acid metabolism - Zea mays (maize); zma01110 Biosynthesis of secondary metabolites - Zea mays (maize); zma01100 Metabolic pathways - Zea mays (maize);	IPR029045; IPR013328; IPR008927; IPR016040; IPR006176; IPR006108;	ClpP/crotonase-like domain; 6-phosphogluconate dehydrogenase, domain 2; 6-phosphogluconate dehydrogenase C-terminal domain-like; NAD(P)-binding domain; 3-hydroxyacyl-CoA dehydrogenase, NAD binding; 3-hydroxyacyl-CoA dehydrogenase, C-terminal;
Aco010785.1	349	1.516	Up	K	Peroxisomal fatty acid beta-oxidation multifunctional protein OS=Oryza sativa subsp. japonica GN=MFP PE=1 SV=2	1	1.49e-05	82.651	GQK(1)LIAANLEGLVK	2	-0.26395	2	0.795	1.205	plasma membrane	GO:0055114 oxidation-reduction process; GO:0044281 small molecule metabolic process; GO:0044763 single-organism cellular process; GO:0044699 single-organism process; GO:0044255 cellular lipid metabolic process; GO:0006631 fatty acid metabolic process; GO:0044238 primary metabolic process; GO:0044237 cellular metabolic process; GO:0071704 organic substance metabolic process; GO:0008152 metabolic p…		GO:0016614 oxidoreductase activity, acting on CH-OH group of donors; GO:0016616 oxidoreductase activity, acting on the CH-OH group of donors, NAD or NADP as acceptor; GO:0003857 3-hydroxyacyl-CoA dehydrogenase activity; GO:0003824 catalytic activity; GO:0016491 oxidoreductase activity;	K10527	MFP2; enoyl-CoA hydratase/3-hydroxyacyl-CoA dehydrogenase [EC:4.2.1.17 1.1.1.35 1.1.1.211]	zma00592 alpha-Linolenic acid metabolism - Zea mays (maize); zma00071 Fatty acid degradation - Zea mays (maize); zma01212 Fatty acid metabolism - Zea mays (maize); zma01110 Biosynthesis of secondary metabolites - Zea mays (maize); zma01100 Metabolic pathways - Zea mays (maize);	IPR029045; IPR013328; IPR008927; IPR016040; IPR006176; IPR006108;	ClpP/crotonase-like domain; 6-phosphogluconate dehydrogenase, domain 2; 6-phosphogluconate dehydrogenase C-terminal domain-like; NAD(P)-binding domain; 3-hydroxyacyl-CoA dehydrogenase, NAD binding; 3-hydroxyacyl-CoA dehydrogenase, C-terminal;
Aco010785.1	555	4.554	Up	K	Peroxisomal fatty acid beta-oxidation multifunctional protein OS=Oryza sativa subsp. japonica GN=MFP PE=1 SV=2	1	0.00224	87.258	DIYDSAFK(1)GR	2	-1.9605	2	0.36	1.64	plasma membrane	GO:0055114 oxidation-reduction process; GO:0044281 small molecule metabolic process; GO:0044763 single-organism cellular process; GO:0044699 single-organism process; GO:0044255 cellular lipid metabolic process; GO:0006631 fatty acid metabolic process; GO:0044238 primary metabolic process; GO:0044237 cellular metabolic process; GO:0071704 organic substance metabolic process; GO:0008152 metabolic p…		GO:0016614 oxidoreductase activity, acting on CH-OH group of donors; GO:0016616 oxidoreductase activity, acting on the CH-OH group of donors, NAD or NADP as acceptor; GO:0003857 3-hydroxyacyl-CoA dehydrogenase activity; GO:0003824 catalytic activity; GO:0016491 oxidoreductase activity;	K10527	MFP2; enoyl-CoA hydratase/3-hydroxyacyl-CoA dehydrogenase [EC:4.2.1.17 1.1.1.35 1.1.1.211]	zma00592 alpha-Linolenic acid metabolism - Zea mays (maize); zma00071 Fatty acid degradation - Zea mays (maize); zma01212 Fatty acid metabolism - Zea mays (maize); zma01110 Biosynthesis of secondary metabolites - Zea mays (maize); zma01100 Metabolic pathways - Zea mays (maize);	IPR029045; IPR013328; IPR008927; IPR016040; IPR006176; IPR006108;	ClpP/crotonase-like domain; 6-phosphogluconate dehydrogenase, domain 2; 6-phosphogluconate dehydrogenase C-terminal domain-like; NAD(P)-binding domain; 3-hydroxyacyl-CoA dehydrogenase, NAD binding; 3-hydroxyacyl-CoA dehydrogenase, C-terminal;
Aco011030.1	427	3.843	Up	K	Elongation factor 1-alpha OS=Manihot esculenta GN=EF1 PE=3 SV=1	1	1.72e-06	110.25	QTVAVGVIK(1)SVEK	2	0.37387	2	0.413	1.587	cytoplasm	GO:0006518 peptide metabolic process; GO:0006414 translational elongation; GO:0043043 peptide biosynthetic process; GO:0044267 cellular protein metabolic process; GO:0006807 nitrogen compound metabolic process; GO:0009058 biosynthetic process; GO:0043603 cellular amide metabolic process; GO:0044238 primary metabolic process; GO:1901566 organonitrogen compound biosynthetic process; GO:1901576 orga…	GO:0044424 intracellular part; GO:0005623 cell; GO:0044464 cell part; GO:0005622 intracellular; GO:0005737 cytoplasm;	GO:0003723 RNA binding; GO:1901265 nucleoside phosphate binding; GO:0003746 translation elongation factor activity; GO:0001882 nucleoside binding; GO:0043167 ion binding; GO:0016817 hydrolase activity, acting on acid anhydrides; GO:0016787 hydrolase activity; GO:0000166 nucleotide binding; GO:0017111 nucleoside-triphosphatase activity; GO:1901363 heterocyclic compound binding; GO:0097159 organic …	K03231	EEF1A; elongation factor 1-alpha	zma03013 RNA transport - Zea mays (maize);	IPR004160; IPR004161; IPR009001; IPR027417; IPR000795; IPR009000;	Translation elongation factor EFTu/EF1A, C-terminal; Translation elongation factor EFTu-like, domain 2; Translation elongation factor EF1A/initiation factor IF2gamma, C-terminal; P-loop containing nucleoside triphosphate hydrolase; Transcription factor, GTP-binding domain; Translation protein, beta-barrel domain;
Aco011030.1	161	3.798	Up	K	Elongation factor 1-alpha OS=Manihot esculenta GN=EF1 PE=3 SV=1	1	0.0157	45.433	MDATTPK(1)YSK	2	-1.051	1	0.417	1.583	cytoplasm	GO:0006518 peptide metabolic process; GO:0006414 translational elongation; GO:0043043 peptide biosynthetic process; GO:0044267 cellular protein metabolic process; GO:0006807 nitrogen compound metabolic process; GO:0009058 biosynthetic process; GO:0043603 cellular amide metabolic process; GO:0044238 primary metabolic process; GO:1901566 organonitrogen compound biosynthetic process; GO:1901576 orga…	GO:0044424 intracellular part; GO:0005623 cell; GO:0044464 cell part; GO:0005622 intracellular; GO:0005737 cytoplasm;	GO:0003723 RNA binding; GO:1901265 nucleoside phosphate binding; GO:0003746 translation elongation factor activity; GO:0001882 nucleoside binding; GO:0043167 ion binding; GO:0016817 hydrolase activity, acting on acid anhydrides; GO:0016787 hydrolase activity; GO:0000166 nucleotide binding; GO:0017111 nucleoside-triphosphatase activity; GO:1901363 heterocyclic compound binding; GO:0097159 organic …	K03231	EEF1A; elongation factor 1-alpha	zma03013 RNA transport - Zea mays (maize);	IPR004160; IPR004161; IPR009001; IPR027417; IPR000795; IPR009000;	Translation elongation factor EFTu/EF1A, C-terminal; Translation elongation factor EFTu-like, domain 2; Translation elongation factor EF1A/initiation factor IF2gamma, C-terminal; P-loop containing nucleoside triphosphate hydrolase; Transcription factor, GTP-binding domain; Translation protein, beta-barrel domain;
Aco011030.1	179	3.243	Up	K	Elongation factor 1-alpha OS=Manihot esculenta GN=EF1 PE=3 SV=1	1	0.0151	101.6	EVSSYLK(1)K	2	0.39977	2	0.471	1.529	cytoplasm	GO:0006518 peptide metabolic process; GO:0006414 translational elongation; GO:0043043 peptide biosynthetic process; GO:0044267 cellular protein metabolic process; GO:0006807 nitrogen compound metabolic process; GO:0009058 biosynthetic process; GO:0043603 cellular amide metabolic process; GO:0044238 primary metabolic process; GO:1901566 organonitrogen compound biosynthetic process; GO:1901576 orga…	GO:0044424 intracellular part; GO:0005623 cell; GO:0044464 cell part; GO:0005622 intracellular; GO:0005737 cytoplasm;	GO:0003723 RNA binding; GO:1901265 nucleoside phosphate binding; GO:0003746 translation elongation factor activity; GO:0001882 nucleoside binding; GO:0043167 ion binding; GO:0016817 hydrolase activity, acting on acid anhydrides; GO:0016787 hydrolase activity; GO:0000166 nucleotide binding; GO:0017111 nucleoside-triphosphatase activity; GO:1901363 heterocyclic compound binding; GO:0097159 organic …	K03231	EEF1A; elongation factor 1-alpha	zma03013 RNA transport - Zea mays (maize);	IPR004160; IPR004161; IPR009001; IPR027417; IPR000795; IPR009000;	Translation elongation factor EFTu/EF1A, C-terminal; Translation elongation factor EFTu-like, domain 2; Translation elongation factor EF1A/initiation factor IF2gamma, C-terminal; P-loop containing nucleoside triphosphate hydrolase; Transcription factor, GTP-binding domain; Translation protein, beta-barrel domain;
Aco011139.1	71	0.551	Down	K	"Superoxide dismutase [Mn], mitochondrial OS=Prunus persica GN=SOD PE=2 SV=1"	1	2.42e-16	140.96	LHHQK(1)HHQTYITNYNK	5	-0.16298	8	1.29	0.71	mitochondria	GO:0006801 superoxide metabolic process; GO:0008152 metabolic process; GO:0072593 reactive oxygen species metabolic process; GO:0055114 oxidation-reduction process; GO:0044710 single-organism metabolic process; GO:0044699 single-organism process; GO:0009987 cellular process; GO:0044237 cellular metabolic process;		GO:0004784 superoxide dismutase activity; GO:0003824 catalytic activity; GO:0016721 oxidoreductase activity, acting on superoxide radicals as acceptor; GO:0005488 binding; GO:0043167 ion binding; GO:0016209 antioxidant activity; GO:0043169 cation binding; GO:0046872 metal ion binding; GO:0016491 oxidoreductase activity;	K04564	SOD2; superoxide dismutase, Fe-Mn family [EC:1.15.1.1]	zma04146 Peroxisome - Zea mays (maize);	IPR019831; IPR019832;	Manganese/iron superoxide dismutase, N-terminal; Manganese/iron superoxide dismutase, C-terminal;
Aco011139.1	255	2.106	Up	K	"Superoxide dismutase [Mn], mitochondrial OS=Prunus persica GN=SOD PE=2 SV=1"	1	0.025	67.464	NVK(1)PDYLK	2	0.3189	1	0.644	1.356	mitochondria	GO:0006801 superoxide metabolic process; GO:0008152 metabolic process; GO:0072593 reactive oxygen species metabolic process; GO:0055114 oxidation-reduction process; GO:0044710 single-organism metabolic process; GO:0044699 single-organism process; GO:0009987 cellular process; GO:0044237 cellular metabolic process;		GO:0004784 superoxide dismutase activity; GO:0003824 catalytic activity; GO:0016721 oxidoreductase activity, acting on superoxide radicals as acceptor; GO:0005488 binding; GO:0043167 ion binding; GO:0016209 antioxidant activity; GO:0043169 cation binding; GO:0046872 metal ion binding; GO:0016491 oxidoreductase activity;	K04564	SOD2; superoxide dismutase, Fe-Mn family [EC:1.15.1.1]	zma04146 Peroxisome - Zea mays (maize);	IPR019831; IPR019832;	Manganese/iron superoxide dismutase, N-terminal; Manganese/iron superoxide dismutase, C-terminal;
Aco011139.1	82	0.4	Down	K	"Superoxide dismutase [Mn], mitochondrial OS=Prunus persica GN=SOD PE=2 SV=1"	1	4.8e-17	109.32	HHQTYITNYNK(1)ALEQLEDAMAK	3	0.5957	3	1.429	0.571	mitochondria	GO:0006801 superoxide metabolic process; GO:0008152 metabolic process; GO:0072593 reactive oxygen species metabolic process; GO:0055114 oxidation-reduction process; GO:0044710 single-organism metabolic process; GO:0044699 single-organism process; GO:0009987 cellular process; GO:0044237 cellular metabolic process;		GO:0004784 superoxide dismutase activity; GO:0003824 catalytic activity; GO:0016721 oxidoreductase activity, acting on superoxide radicals as acceptor; GO:0005488 binding; GO:0043167 ion binding; GO:0016209 antioxidant activity; GO:0043169 cation binding; GO:0046872 metal ion binding; GO:0016491 oxidoreductase activity;	K04564	SOD2; superoxide dismutase, Fe-Mn family [EC:1.15.1.1]	zma04146 Peroxisome - Zea mays (maize);	IPR019831; IPR019832;	Manganese/iron superoxide dismutase, N-terminal; Manganese/iron superoxide dismutase, C-terminal;
Aco011535.1	159	0.606	Down	K	"Probable ATP synthase 24 kDa subunit, mitochondrial OS=Arabidopsis thaliana GN=At2g21870 PE=1 SV=1"	0.999895	0.00277	126.28	EIK(1)KPLLR	2	0.26568	5	1.245	0.755	mitochondria	GO:0032502 developmental process; GO:0044707 single-multicellular organism process; GO:0009555 pollen development; GO:0044767 single-organism developmental process; GO:0044699 single-organism process; GO:0007275 multicellular organism development; GO:0048229 gametophyte development; GO:0048856 anatomical structure development; GO:0032501 multicellular organismal process;
Aco011535.1	168	0.415	Down	K	"Probable ATP synthase 24 kDa subunit, mitochondrial OS=Arabidopsis thaliana GN=At2g21870 PE=1 SV=1"	0.819813	2.31e-10	121.82	SDK(0.18)K(0.82)NMSLLLAEFDK	2	0.59585	5	1.414	0.586	mitochondria	GO:0032502 developmental process; GO:0044707 single-multicellular organism process; GO:0009555 pollen development; GO:0044767 single-organism developmental process; GO:0044699 single-organism process; GO:0007275 multicellular organism development; GO:0048229 gametophyte development; GO:0048856 anatomical structure development; GO:0032501 multicellular organismal process;
Aco011535.1	223	1.892	Up	K	"Probable ATP synthase 24 kDa subunit, mitochondrial OS=Arabidopsis thaliana GN=At2g21870 PE=1 SV=1"	1	2.07e-05	108.72	NAVEAMETQLK(1)R	2	-0.97091	2	0.692	1.308	mitochondria	GO:0032502 developmental process; GO:0044707 single-multicellular organism process; GO:0009555 pollen development; GO:0044767 single-organism developmental process; GO:0044699 single-organism process; GO:0007275 multicellular organism development; GO:0048229 gametophyte development; GO:0048856 anatomical structure development; GO:0032501 multicellular organismal process;
Aco011566.1	126	2.936	Up	K	"Leucine aminopeptidase 2, chloroplastic OS=Oryza sativa subsp. japonica GN=Os02g0794700 PE=2 SV=1"	1	0.0247	57.859	FENLTLK(1)R	2	-0.051279	1	0.508	1.492	chloroplast	GO:0006508 proteolysis; GO:0008152 metabolic process; GO:0043170 macromolecule metabolic process; GO:0019538 protein metabolic process; GO:0044238 primary metabolic process; GO:0071704 organic substance metabolic process;	GO:0044424 intracellular part; GO:0005623 cell; GO:0005622 intracellular; GO:0044464 cell part; GO:0005737 cytoplasm;	GO:0008233 peptidase activity; GO:0008238 exopeptidase activity; GO:0046914 transition metal ion binding; GO:0003824 catalytic activity; GO:0005488 binding; GO:0008235 metalloexopeptidase activity; GO:0043167 ion binding; GO:0043169 cation binding; GO:0070011 peptidase activity, acting on L-amino acid peptides; GO:0046872 metal ion binding; GO:0008237 metallopeptidase activity; GO:0016787 hydrola…				IPR000819; IPR008283;	Peptidase M17, leucyl aminopeptidase, C-terminal; Peptidase M17, leucyl aminopeptidase, N-terminal;
Aco011579.1	96	2.864	Up	K	"Phospholipid hydroperoxide glutathione peroxidase 1, chloroplastic OS=Arabidopsis thaliana GN=GPX1 PE=2 SV=2"	1	0.0115	56.205	DIDGK(1)DVSLSK	2	0.11938	1	0.518	1.482	chloroplast	GO:0008152 metabolic process; GO:0006950 response to stress; GO:0055114 oxidation-reduction process; GO:0044710 single-organism metabolic process; GO:0006979 response to oxidative stress; GO:0044699 single-organism process; GO:0050896 response to stimulus;		GO:0016209 antioxidant activity; GO:0004601 peroxidase activity; GO:0004602 glutathione peroxidase activity; GO:0003824 catalytic activity; GO:0016491 oxidoreductase activity; GO:0016684 oxidoreductase activity, acting on peroxide as acceptor;	K00432	gpx; glutathione peroxidase [EC:1.11.1.9]	zma00590 Arachidonic acid metabolism - Zea mays (maize); zma00480 Glutathione metabolism - Zea mays (maize);	IPR012336;	Thioredoxin-like fold;
Aco011660.1	92	2.658	Up	K	Nucleoside diphosphate kinase 1 OS=Oryza sativa subsp. japonica GN=NDKR PE=1 SV=1	1	0.00038	64.52	IIGATK(1)PSEATPGTIR	2	0.47439	1	0.547	1.453	cytoplasm	GO:0042278 purine nucleoside metabolic process; GO:0009116 nucleoside metabolic process; GO:0046132 pyrimidine ribonucleoside biosynthetic process; GO:0006165 nucleoside diphosphate phosphorylation; GO:0009147 pyrimidine nucleoside triphosphate metabolic process; GO:0009117 nucleotide metabolic process; GO:0044699 single-organism process; GO:0046129 purine ribonucleoside biosynthetic process; GO:…		GO:0016301 kinase activity; GO:0003824 catalytic activity; GO:0004550 nucleoside diphosphate kinase activity; GO:0019205 nucleobase-containing compound kinase activity; GO:0016740 transferase activity; GO:0016776 phosphotransferase activity, phosphate group as acceptor; GO:0016772 transferase activity, transferring phosphorus-containing groups;	K00940	ndk; nucleoside-diphosphate kinase [EC:2.7.4.6]	zma00240 Pyrimidine metabolism - Zea mays (maize); zma01110 Biosynthesis of secondary metabolites - Zea mays (maize); zma01100 Metabolic pathways - Zea mays (maize); zma04016 MAPK signaling pathway - plant - Zea mays (maize); zma00230 Purine metabolism - Zea mays (maize);
Aco011666.1	108	1.609	Up	K	"Probable enoyl-CoA hydratase 2, mitochondrial OS=Arabidopsis thaliana GN=At4g16800 PE=2 SV=1"	1	1.21e-14	156.73	LERPEAK(1)NAIGK	3	-0.36015	5	0.767	1.233	chloroplast	GO:0008152 metabolic process;		GO:0003824 catalytic activity;	K05607	AUH; methylglutaconyl-CoA hydratase [EC:4.2.1.18]	zma01100 Metabolic pathways - Zea mays (maize); zma00280 Valine, leucine and isoleucine degradation - Zea mays (maize);	IPR029045; IPR014748;	ClpP/crotonase-like domain; Crontonase, C-terminal;
Aco011788.1	582	0.561	Down	K	"Aconitate hydratase 2, mitochondrial OS=Arabidopsis thaliana GN=ACO2 PE=1 SV=2"	1	7.96e-07	91.616	TSLAPGSGVVTK(1)YLEK	2	0.11303	2	1.282	0.718	chloroplast	GO:0008152 metabolic process;			K01681	ACO; aconitate hydratase [EC:4.2.1.3]	zma01230 Biosynthesis of amino acids - Zea mays (maize); zma01200 Carbon metabolism - Zea mays (maize); zma01110 Biosynthesis of secondary metabolites - Zea mays (maize); zma01100 Metabolic pathways - Zea mays (maize); zma00020 Citrate cycle (TCA cycle) - Zea mays (maize); zma01210 2-Oxocarboxylic acid metabolism - Zea mays (maize); zma00630 Glyoxylate and dicarboxylate metabolism - Zea mays (mai…	IPR001030; IPR000573; IPR015928; IPR015932; IPR015931;	Aconitase/3-isopropylmalate dehydratase large subunit, alpha/beta/alpha domain; Aconitase A/isopropylmalate dehydratase small subunit, swivel domain; Aconitase/3-isopropylmalate dehydratase, swivel; Aconitase/3-isopropylmalate dehydratase large subunit, alpha/beta/alpha, subdomain 2; Aconitase/3-isopropylmalate dehydratase large subunit, alpha/beta/alpha, subdomain 1/3;
Aco011788.1	160	0.586	Down	K	"Aconitate hydratase 2, mitochondrial OS=Arabidopsis thaliana GN=ACO2 PE=1 SV=2"	1	0.00346	57.288	NCDDFQVTGK(1)DVEK	2	0.098537	2	1.261	0.739	chloroplast	GO:0008152 metabolic process;			K01681	ACO; aconitate hydratase [EC:4.2.1.3]	zma01230 Biosynthesis of amino acids - Zea mays (maize); zma01200 Carbon metabolism - Zea mays (maize); zma01110 Biosynthesis of secondary metabolites - Zea mays (maize); zma01100 Metabolic pathways - Zea mays (maize); zma00020 Citrate cycle (TCA cycle) - Zea mays (maize); zma01210 2-Oxocarboxylic acid metabolism - Zea mays (maize); zma00630 Glyoxylate and dicarboxylate metabolism - Zea mays (mai…	IPR001030; IPR000573; IPR015928; IPR015932; IPR015931;	Aconitase/3-isopropylmalate dehydratase large subunit, alpha/beta/alpha domain; Aconitase A/isopropylmalate dehydratase small subunit, swivel domain; Aconitase/3-isopropylmalate dehydratase, swivel; Aconitase/3-isopropylmalate dehydratase large subunit, alpha/beta/alpha, subdomain 2; Aconitase/3-isopropylmalate dehydratase large subunit, alpha/beta/alpha, subdomain 1/3;
Aco011788.1	586	0.639	Down	K	"Aconitate hydratase 2, mitochondrial OS=Arabidopsis thaliana GN=ACO2 PE=1 SV=2"	1	0.00163	107.69	YLEK(1)SGLQK	2	-0.13363	1	1.22	0.78	chloroplast	GO:0008152 metabolic process;			K01681	ACO; aconitate hydratase [EC:4.2.1.3]	zma01230 Biosynthesis of amino acids - Zea mays (maize); zma01200 Carbon metabolism - Zea mays (maize); zma01110 Biosynthesis of secondary metabolites - Zea mays (maize); zma01100 Metabolic pathways - Zea mays (maize); zma00020 Citrate cycle (TCA cycle) - Zea mays (maize); zma01210 2-Oxocarboxylic acid metabolism - Zea mays (maize); zma00630 Glyoxylate and dicarboxylate metabolism - Zea mays (mai…	IPR001030; IPR000573; IPR015928; IPR015932; IPR015931;	Aconitase/3-isopropylmalate dehydratase large subunit, alpha/beta/alpha domain; Aconitase A/isopropylmalate dehydratase small subunit, swivel domain; Aconitase/3-isopropylmalate dehydratase, swivel; Aconitase/3-isopropylmalate dehydratase large subunit, alpha/beta/alpha, subdomain 2; Aconitase/3-isopropylmalate dehydratase large subunit, alpha/beta/alpha, subdomain 1/3;
Aco011788.1	843	0.486	Down	K	"Aconitate hydratase 2, mitochondrial OS=Arabidopsis thaliana GN=ACO2 PE=1 SV=2"	1	0.000197	75.911	GEVGPK(1)TIHIPSGEK	2	0.6324	4	1.346	0.654	chloroplast	GO:0008152 metabolic process;			K01681	ACO; aconitate hydratase [EC:4.2.1.3]	zma01230 Biosynthesis of amino acids - Zea mays (maize); zma01200 Carbon metabolism - Zea mays (maize); zma01110 Biosynthesis of secondary metabolites - Zea mays (maize); zma01100 Metabolic pathways - Zea mays (maize); zma00020 Citrate cycle (TCA cycle) - Zea mays (maize); zma01210 2-Oxocarboxylic acid metabolism - Zea mays (maize); zma00630 Glyoxylate and dicarboxylate metabolism - Zea mays (mai…	IPR001030; IPR000573; IPR015928; IPR015932; IPR015931;	Aconitase/3-isopropylmalate dehydratase large subunit, alpha/beta/alpha domain; Aconitase A/isopropylmalate dehydratase small subunit, swivel domain; Aconitase/3-isopropylmalate dehydratase, swivel; Aconitase/3-isopropylmalate dehydratase large subunit, alpha/beta/alpha, subdomain 2; Aconitase/3-isopropylmalate dehydratase large subunit, alpha/beta/alpha, subdomain 1/3;
Aco011788.1	901	0.63	Down	K	"Aconitate hydratase 2, mitochondrial OS=Arabidopsis thaliana GN=ACO2 PE=1 SV=2"	1	9.69e-07	148.52	AVIAK(1)SFER	2	0.31967	2	1.227	0.773	chloroplast	GO:0008152 metabolic process;			K01681	ACO; aconitate hydratase [EC:4.2.1.3]	zma01230 Biosynthesis of amino acids - Zea mays (maize); zma01200 Carbon metabolism - Zea mays (maize); zma01110 Biosynthesis of secondary metabolites - Zea mays (maize); zma01100 Metabolic pathways - Zea mays (maize); zma00020 Citrate cycle (TCA cycle) - Zea mays (maize); zma01210 2-Oxocarboxylic acid metabolism - Zea mays (maize); zma00630 Glyoxylate and dicarboxylate metabolism - Zea mays (mai…	IPR001030; IPR000573; IPR015928; IPR015932; IPR015931;	Aconitase/3-isopropylmalate dehydratase large subunit, alpha/beta/alpha domain; Aconitase A/isopropylmalate dehydratase small subunit, swivel domain; Aconitase/3-isopropylmalate dehydratase, swivel; Aconitase/3-isopropylmalate dehydratase large subunit, alpha/beta/alpha, subdomain 2; Aconitase/3-isopropylmalate dehydratase large subunit, alpha/beta/alpha, subdomain 1/3;
Aco011788.1	852	0.218	Down	K	"Aconitate hydratase 2, mitochondrial OS=Arabidopsis thaliana GN=ACO2 PE=1 SV=2"	1	9.45e-18	125.52	TIHIPSGEK(1)LSVFDAATR	3	-0.35586	2	1.642	0.358	chloroplast	GO:0008152 metabolic process;			K01681	ACO; aconitate hydratase [EC:4.2.1.3]	zma01230 Biosynthesis of amino acids - Zea mays (maize); zma01200 Carbon metabolism - Zea mays (maize); zma01110 Biosynthesis of secondary metabolites - Zea mays (maize); zma01100 Metabolic pathways - Zea mays (maize); zma00020 Citrate cycle (TCA cycle) - Zea mays (maize); zma01210 2-Oxocarboxylic acid metabolism - Zea mays (maize); zma00630 Glyoxylate and dicarboxylate metabolism - Zea mays (mai…	IPR001030; IPR000573; IPR015928; IPR015932; IPR015931;	Aconitase/3-isopropylmalate dehydratase large subunit, alpha/beta/alpha domain; Aconitase A/isopropylmalate dehydratase small subunit, swivel domain; Aconitase/3-isopropylmalate dehydratase, swivel; Aconitase/3-isopropylmalate dehydratase large subunit, alpha/beta/alpha, subdomain 2; Aconitase/3-isopropylmalate dehydratase large subunit, alpha/beta/alpha, subdomain 1/3;
Aco011801.1	42	2.671	Up	K	"Glutathione S-transferase F8, chloroplastic OS=Arabidopsis thaliana GN=GSTF8 PE=1 SV=3"	1	0.00728	69.721	GEHK(1)SPDYLK	2	1.5401	1	0.545	1.455	chloroplast			GO:0005515 protein binding; GO:0005488 binding;	K00799	GST; glutathione S-transferase [EC:2.5.1.18]	zma00480 Glutathione metabolism - Zea mays (maize);	IPR004046; IPR010987; IPR012336; IPR004045; IPR034347;	Glutathione S-transferase, C-terminal; Glutathione S-transferase, C-terminal-like; Thioredoxin-like fold; Glutathione S-transferase, N-terminal; Glutathione S-transferases Phi, C-terminal;
Aco011801.1	154	3.473	Up	K	"Glutathione S-transferase F8, chloroplastic OS=Arabidopsis thaliana GN=GSTF8 PE=1 SV=3"	1	0.0152	101.54	VLDVYDK(1)R	2	-2.2794	1	0.447	1.553	chloroplast			GO:0005515 protein binding; GO:0005488 binding;	K00799	GST; glutathione S-transferase [EC:2.5.1.18]	zma00480 Glutathione metabolism - Zea mays (maize);	IPR004046; IPR010987; IPR012336; IPR004045; IPR034347;	Glutathione S-transferase, C-terminal; Glutathione S-transferase, C-terminal-like; Thioredoxin-like fold; Glutathione S-transferase, N-terminal; Glutathione S-transferases Phi, C-terminal;
Aco011801.1	30	2.338	Up	K	"Glutathione S-transferase F8, chloroplastic OS=Arabidopsis thaliana GN=GSTF8 PE=1 SV=3"	1	0.00661	106.36	EVDFK(1)LAR	2	0.60143	2	0.599	1.401	chloroplast			GO:0005515 protein binding; GO:0005488 binding;	K00799	GST; glutathione S-transferase [EC:2.5.1.18]	zma00480 Glutathione metabolism - Zea mays (maize);	IPR004046; IPR010987; IPR012336; IPR004045; IPR034347;	Glutathione S-transferase, C-terminal; Glutathione S-transferase, C-terminal-like; Thioredoxin-like fold; Glutathione S-transferase, N-terminal; Glutathione S-transferases Phi, C-terminal;
Aco011802.1	39	4.442	Up	K	Glutathione S-transferase F10 OS=Arabidopsis thaliana GN=GSTF10 PE=1 SV=3	1	0.0388	56.432	IDTYK(1)GTK	2	0.62352	1	0.367	1.633	chloroplast			GO:0005515 protein binding; GO:0005488 binding;	K00799	GST; glutathione S-transferase [EC:2.5.1.18]	zma00480 Glutathione metabolism - Zea mays (maize);	IPR004046; IPR010987; IPR012336; IPR004045; IPR034347;	Glutathione S-transferase, C-terminal; Glutathione S-transferase, C-terminal-like; Thioredoxin-like fold; Glutathione S-transferase, N-terminal; Glutathione S-transferases Phi, C-terminal;
Aco011820.1	427	3.3	Up	K	4-coumarate--CoA ligase-like 4 OS=Oryza sativa subsp. japonica GN=4CLL4 PE=2 SV=1	1	0.00159	92.538	GYFK(1)NEEATR	2	-0.083666	1	0.465	1.535	plasma membrane	GO:0008152 metabolic process;		GO:0003824 catalytic activity;	K10526	OPCL1; OPC-8:0 CoA ligase 1 [EC:6.2.1.-]	zma00592 alpha-Linolenic acid metabolism - Zea mays (maize); zma01110 Biosynthesis of secondary metabolites - Zea mays (maize); zma01100 Metabolic pathways - Zea mays (maize);	IPR025110; IPR000873;	AMP-binding enzyme C-terminal domain; AMP-dependent synthetase/ligase;
Aco011906.1	292	0.413	Down	K	"Ferredoxin--NADP reductase, leaf isozyme, chloroplastic OS=Pisum sativum GN=PETH PE=1 SV=1"	1	0.0348	50.194	GEK(1)MYIQTR	2	0.48332	1	1.415	0.585	chloroplast	GO:0044699 single-organism process; GO:0008152 metabolic process; GO:0055114 oxidation-reduction process; GO:0044710 single-organism metabolic process;		GO:0003824 catalytic activity; GO:0016491 oxidoreductase activity;	K02641	petH; ferredoxin--NADP+ reductase [EC:1.18.1.2]	zma01100 Metabolic pathways - Zea mays (maize); zma00195 Photosynthesis - Zea mays (maize);	IPR017927; IPR001433; IPR017938; IPR001709;	Ferredoxin reductase-type FAD-binding domain; Oxidoreductase FAD/NAD(P)-binding; Riboflavin synthase-like beta-barrel; Flavoprotein pyridine nucleotide cytochrome reductase;
Aco011952.1	215	3.328	Up	K	Catalase-1 OS=Triticum aestivum GN=CAT1 PE=2 SV=1	1	1.15e-11	100.04	HMDGSGVNTYTLINK(1)EGK	3	0.12636	2	0.462	1.538	peroxisome	GO:0008152 metabolic process; GO:0006950 response to stress; GO:0055114 oxidation-reduction process; GO:0044710 single-organism metabolic process; GO:0006979 response to oxidative stress; GO:0044699 single-organism process; GO:0050896 response to stimulus;		GO:0097159 organic cyclic compound binding; GO:1901363 heterocyclic compound binding; GO:0020037 heme binding; GO:0003824 catalytic activity; GO:0005488 binding; GO:0016209 antioxidant activity; GO:0004096 catalase activity; GO:0004601 peroxidase activity; GO:0046906 tetrapyrrole binding; GO:0016491 oxidoreductase activity; GO:0016684 oxidoreductase activity, acting on peroxide as acceptor;	K03781	katE; catalase [EC:1.11.1.6]	zma00380 Tryptophan metabolism - Zea mays (maize); zma01200 Carbon metabolism - Zea mays (maize); zma01110 Biosynthesis of secondary metabolites - Zea mays (maize); zma04016 MAPK signaling pathway - plant - Zea mays (maize); zma04146 Peroxisome - Zea mays (maize); zma00630 Glyoxylate and dicarboxylate metabolism - Zea mays (maize);	IPR020835; IPR011614; IPR010582;	Catalase-like domain; Catalase core domain; Catalase immune-responsive domain;
Aco011952.1	481	3.066	Up	K	Catalase-1 OS=Triticum aestivum GN=CAT1 PE=2 SV=1	1	8.68e-05	130.53	SLGQK(1)LATR	2	-0.0069325	4	0.492	1.508	peroxisome	GO:0008152 metabolic process; GO:0006950 response to stress; GO:0055114 oxidation-reduction process; GO:0044710 single-organism metabolic process; GO:0006979 response to oxidative stress; GO:0044699 single-organism process; GO:0050896 response to stimulus;		GO:0097159 organic cyclic compound binding; GO:1901363 heterocyclic compound binding; GO:0020037 heme binding; GO:0003824 catalytic activity; GO:0005488 binding; GO:0016209 antioxidant activity; GO:0004096 catalase activity; GO:0004601 peroxidase activity; GO:0046906 tetrapyrrole binding; GO:0016491 oxidoreductase activity; GO:0016684 oxidoreductase activity, acting on peroxide as acceptor;	K03781	katE; catalase [EC:1.11.1.6]	zma00380 Tryptophan metabolism - Zea mays (maize); zma01200 Carbon metabolism - Zea mays (maize); zma01110 Biosynthesis of secondary metabolites - Zea mays (maize); zma04016 MAPK signaling pathway - plant - Zea mays (maize); zma04146 Peroxisome - Zea mays (maize); zma00630 Glyoxylate and dicarboxylate metabolism - Zea mays (maize);	IPR020835; IPR011614; IPR010582;	Catalase-like domain; Catalase core domain; Catalase immune-responsive domain;
Aco011952.1	419	4.181	Up	K	Catalase-1 OS=Triticum aestivum GN=CAT1 PE=2 SV=1	1	0.0151	101.54	REK(1)CVIEK	2	0.31271	3	0.386	1.614	peroxisome	GO:0008152 metabolic process; GO:0006950 response to stress; GO:0055114 oxidation-reduction process; GO:0044710 single-organism metabolic process; GO:0006979 response to oxidative stress; GO:0044699 single-organism process; GO:0050896 response to stimulus;		GO:0097159 organic cyclic compound binding; GO:1901363 heterocyclic compound binding; GO:0020037 heme binding; GO:0003824 catalytic activity; GO:0005488 binding; GO:0016209 antioxidant activity; GO:0004096 catalase activity; GO:0004601 peroxidase activity; GO:0046906 tetrapyrrole binding; GO:0016491 oxidoreductase activity; GO:0016684 oxidoreductase activity, acting on peroxide as acceptor;	K03781	katE; catalase [EC:1.11.1.6]	zma00380 Tryptophan metabolism - Zea mays (maize); zma01200 Carbon metabolism - Zea mays (maize); zma01110 Biosynthesis of secondary metabolites - Zea mays (maize); zma04016 MAPK signaling pathway - plant - Zea mays (maize); zma04146 Peroxisome - Zea mays (maize); zma00630 Glyoxylate and dicarboxylate metabolism - Zea mays (maize);	IPR020835; IPR011614; IPR010582;	Catalase-like domain; Catalase core domain; Catalase immune-responsive domain;
Aco011952.1	125	1.574	Up	K	Catalase-1 OS=Triticum aestivum GN=CAT1 PE=2 SV=1	1	0.00535	83.998	GFAVK(1)FYTR	2	0.24196	1	0.777	1.223	peroxisome	GO:0008152 metabolic process; GO:0006950 response to stress; GO:0055114 oxidation-reduction process; GO:0044710 single-organism metabolic process; GO:0006979 response to oxidative stress; GO:0044699 single-organism process; GO:0050896 response to stimulus;		GO:0097159 organic cyclic compound binding; GO:1901363 heterocyclic compound binding; GO:0020037 heme binding; GO:0003824 catalytic activity; GO:0005488 binding; GO:0016209 antioxidant activity; GO:0004096 catalase activity; GO:0004601 peroxidase activity; GO:0046906 tetrapyrrole binding; GO:0016491 oxidoreductase activity; GO:0016684 oxidoreductase activity, acting on peroxide as acceptor;	K03781	katE; catalase [EC:1.11.1.6]	zma00380 Tryptophan metabolism - Zea mays (maize); zma01200 Carbon metabolism - Zea mays (maize); zma01110 Biosynthesis of secondary metabolites - Zea mays (maize); zma04016 MAPK signaling pathway - plant - Zea mays (maize); zma04146 Peroxisome - Zea mays (maize); zma00630 Glyoxylate and dicarboxylate metabolism - Zea mays (maize);	IPR020835; IPR011614; IPR010582;	Catalase-like domain; Catalase core domain; Catalase immune-responsive domain;
Aco011952.1	227	2.73	Up	K	Catalase-1 OS=Triticum aestivum GN=CAT1 PE=2 SV=1	1	0.00529	74.841	FHWK(1)PTCGVK	2	-0.62985	4	0.536	1.464	peroxisome	GO:0008152 metabolic process; GO:0006950 response to stress; GO:0055114 oxidation-reduction process; GO:0044710 single-organism metabolic process; GO:0006979 response to oxidative stress; GO:0044699 single-organism process; GO:0050896 response to stimulus;		GO:0097159 organic cyclic compound binding; GO:1901363 heterocyclic compound binding; GO:0020037 heme binding; GO:0003824 catalytic activity; GO:0005488 binding; GO:0016209 antioxidant activity; GO:0004096 catalase activity; GO:0004601 peroxidase activity; GO:0046906 tetrapyrrole binding; GO:0016491 oxidoreductase activity; GO:0016684 oxidoreductase activity, acting on peroxide as acceptor;	K03781	katE; catalase [EC:1.11.1.6]	zma00380 Tryptophan metabolism - Zea mays (maize); zma01200 Carbon metabolism - Zea mays (maize); zma01110 Biosynthesis of secondary metabolites - Zea mays (maize); zma04016 MAPK signaling pathway - plant - Zea mays (maize); zma04146 Peroxisome - Zea mays (maize); zma00630 Glyoxylate and dicarboxylate metabolism - Zea mays (maize);	IPR020835; IPR011614; IPR010582;	Catalase-like domain; Catalase core domain; Catalase immune-responsive domain;
Aco011952.1	429	2.66	Up	K	Catalase-1 OS=Triticum aestivum GN=CAT1 PE=2 SV=1	1	0.000487	113.93	ENNFK(1)QPGER	2	0.082926	2	0.546	1.454	peroxisome	GO:0008152 metabolic process; GO:0006950 response to stress; GO:0055114 oxidation-reduction process; GO:0044710 single-organism metabolic process; GO:0006979 response to oxidative stress; GO:0044699 single-organism process; GO:0050896 response to stimulus;		GO:0097159 organic cyclic compound binding; GO:1901363 heterocyclic compound binding; GO:0020037 heme binding; GO:0003824 catalytic activity; GO:0005488 binding; GO:0016209 antioxidant activity; GO:0004096 catalase activity; GO:0004601 peroxidase activity; GO:0046906 tetrapyrrole binding; GO:0016491 oxidoreductase activity; GO:0016684 oxidoreductase activity, acting on peroxide as acceptor;	K03781	katE; catalase [EC:1.11.1.6]	zma00380 Tryptophan metabolism - Zea mays (maize); zma01200 Carbon metabolism - Zea mays (maize); zma01110 Biosynthesis of secondary metabolites - Zea mays (maize); zma04016 MAPK signaling pathway - plant - Zea mays (maize); zma04146 Peroxisome - Zea mays (maize); zma00630 Glyoxylate and dicarboxylate metabolism - Zea mays (maize);	IPR020835; IPR011614; IPR010582;	Catalase-like domain; Catalase core domain; Catalase immune-responsive domain;
Aco012344.1	96	2.994	Up	K	Mitochondrial outer membrane protein porin 5 OS=Oryza sativa subsp. japonica GN=VDAC5 PE=2 SV=1	1	0.0156	51.286	TIASLK(1)FPDYK	2	-0.12655	1	0.501	1.499	mitochondria	GO:0006820 anion transport; GO:0006810 transport; GO:0055085 transmembrane transport; GO:0050789 regulation of biological process; GO:0032879 regulation of localization; GO:0051049 regulation of transport; GO:0006811 ion transport; GO:0044070 regulation of anion transport; GO:0043269 regulation of ion transport; GO:0051179 localization; GO:0065007 biological regulation; GO:0051234 establishment o…	GO:0016020 membrane; GO:0043229 intracellular organelle; GO:0019867 outer membrane; GO:0044429 mitochondrial part; GO:0098588 bounding membrane of organelle; GO:0031090 organelle membrane; GO:0005741 mitochondrial outer membrane; GO:0005737 cytoplasm; GO:0044446 intracellular organelle part; GO:0031967 organelle envelope; GO:0044424 intracellular part; GO:0005623 cell; GO:0044422 organelle part; …	GO:0015075 ion transmembrane transporter activity; GO:0022803 passive transmembrane transporter activity; GO:0005253 anion channel activity; GO:0022892 substrate-specific transporter activity; GO:0015267 channel activity; GO:0022891 substrate-specific transmembrane transporter activity; GO:0005244 voltage-gated ion channel activity; GO:0008308 voltage-gated anion channel activity; GO:0022838 subs…				IPR023614;	Porin domain;
Aco012595.1	391	0.591	Down	K	"Dihydrolipoyllysine-residue acetyltransferase component 1 of pyruvate dehydrogenase complex, mitochondrial OS=Arabidopsis thaliana GN=LTA3 PE=1 SV=2"	1	6.56e-07	146.11	NELK(1)EQHNVK	2	0.3992	2	1.257	0.743	chloroplast	GO:0008152 metabolic process;		GO:0016746 transferase activity, transferring acyl groups; GO:0003824 catalytic activity; GO:0016740 transferase activity;	K00627	DLAT; pyruvate dehydrogenase E2 component (dihydrolipoamide acetyltransferase) [EC:2.3.1.12]	zma00010 Glycolysis / Gluconeogenesis - Zea mays (maize); zma01200 Carbon metabolism - Zea mays (maize); zma01110 Biosynthesis of secondary metabolites - Zea mays (maize); zma01100 Metabolic pathways - Zea mays (maize); zma00020 Citrate cycle (TCA cycle) - Zea mays (maize); zma00620 Pyruvate metabolism - Zea mays (maize);	IPR004167; IPR001078; IPR011053; IPR000089; IPR023213;	E3-binding domain; 2-oxoacid dehydrogenase acyltransferase, catalytic domain; Single hybrid motif; Biotin/lipoyl attachment; Chloramphenicol acetyltransferase-like domain;
Aco012595.1	397	0.37	Down	K	"Dihydrolipoyllysine-residue acetyltransferase component 1 of pyruvate dehydrogenase complex, mitochondrial OS=Arabidopsis thaliana GN=LTA3 PE=1 SV=2"	1	8.61e-16	148.57	EQHNVK(1)VSVNDIVIK	2	0.18029	5	1.46	0.54	chloroplast	GO:0008152 metabolic process;		GO:0016746 transferase activity, transferring acyl groups; GO:0003824 catalytic activity; GO:0016740 transferase activity;	K00627	DLAT; pyruvate dehydrogenase E2 component (dihydrolipoamide acetyltransferase) [EC:2.3.1.12]	zma00010 Glycolysis / Gluconeogenesis - Zea mays (maize); zma01200 Carbon metabolism - Zea mays (maize); zma01110 Biosynthesis of secondary metabolites - Zea mays (maize); zma01100 Metabolic pathways - Zea mays (maize); zma00020 Citrate cycle (TCA cycle) - Zea mays (maize); zma00620 Pyruvate metabolism - Zea mays (maize);	IPR004167; IPR001078; IPR011053; IPR000089; IPR023213;	E3-binding domain; 2-oxoacid dehydrogenase acyltransferase, catalytic domain; Single hybrid motif; Biotin/lipoyl attachment; Chloramphenicol acetyltransferase-like domain;
Aco012595.1	473	0.269	Down	K	"Dihydrolipoyllysine-residue acetyltransferase component 1 of pyruvate dehydrogenase complex, mitochondrial OS=Arabidopsis thaliana GN=LTA3 PE=1 SV=2"	1	0.0362	71.296	ELAEK(1)AR	2	1.2547	1	1.576	0.424	chloroplast	GO:0008152 metabolic process;		GO:0016746 transferase activity, transferring acyl groups; GO:0003824 catalytic activity; GO:0016740 transferase activity;	K00627	DLAT; pyruvate dehydrogenase E2 component (dihydrolipoamide acetyltransferase) [EC:2.3.1.12]	zma00010 Glycolysis / Gluconeogenesis - Zea mays (maize); zma01200 Carbon metabolism - Zea mays (maize); zma01110 Biosynthesis of secondary metabolites - Zea mays (maize); zma01100 Metabolic pathways - Zea mays (maize); zma00020 Citrate cycle (TCA cycle) - Zea mays (maize); zma00620 Pyruvate metabolism - Zea mays (maize);	IPR004167; IPR001078; IPR011053; IPR000089; IPR023213;	E3-binding domain; 2-oxoacid dehydrogenase acyltransferase, catalytic domain; Single hybrid motif; Biotin/lipoyl attachment; Chloramphenicol acetyltransferase-like domain;
Aco012733.1	272	0.423	Down	K	"Formate dehydrogenase 1, mitochondrial OS=Oryza sativa subsp. japonica GN=Os06g0486800 PE=1 SV=2"	1	0.0115	109.11	GLFNK(1)ER	2	-0.41058	2	1.405	0.595	mitochondria	GO:0044699 single-organism process; GO:0008152 metabolic process; GO:0055114 oxidation-reduction process; GO:0044710 single-organism metabolic process;		GO:1901265 nucleoside phosphate binding; GO:0016903 oxidoreductase activity, acting on the aldehyde or oxo group of donors; GO:0000166 nucleotide binding; GO:0048037 cofactor binding; GO:0016491 oxidoreductase activity; GO:0016614 oxidoreductase activity, acting on CH-OH group of donors; GO:1901363 heterocyclic compound binding; GO:0097159 organic cyclic compound binding; GO:0016620 oxidoreductas…	K00122	FDH; formate dehydrogenase [EC:1.17.1.9]	zma01200 Carbon metabolism - Zea mays (maize); zma01100 Metabolic pathways - Zea mays (maize); zma00630 Glyoxylate and dicarboxylate metabolism - Zea mays (maize);	IPR006139; IPR006140; IPR016040;	D-isomer specific 2-hydroxyacid dehydrogenase, catalytic domain; D-isomer specific 2-hydroxyacid dehydrogenase, NAD-binding domain; NAD(P)-binding domain;
Aco012733.1	236	0.536	Down	K	"Formate dehydrogenase 1, mitochondrial OS=Oryza sativa subsp. japonica GN=Os06g0486800 PE=1 SV=2"	1	3.66e-10	140.91	IKIDPGLEK(1)EIGAK	2	0.053789	8	1.302	0.698	mitochondria	GO:0044699 single-organism process; GO:0008152 metabolic process; GO:0055114 oxidation-reduction process; GO:0044710 single-organism metabolic process;		GO:1901265 nucleoside phosphate binding; GO:0016903 oxidoreductase activity, acting on the aldehyde or oxo group of donors; GO:0000166 nucleotide binding; GO:0048037 cofactor binding; GO:0016491 oxidoreductase activity; GO:0016614 oxidoreductase activity, acting on CH-OH group of donors; GO:1901363 heterocyclic compound binding; GO:0097159 organic cyclic compound binding; GO:0016620 oxidoreductas…	K00122	FDH; formate dehydrogenase [EC:1.17.1.9]	zma01200 Carbon metabolism - Zea mays (maize); zma01100 Metabolic pathways - Zea mays (maize); zma00630 Glyoxylate and dicarboxylate metabolism - Zea mays (maize);	IPR006139; IPR006140; IPR016040;	D-isomer specific 2-hydroxyacid dehydrogenase, catalytic domain; D-isomer specific 2-hydroxyacid dehydrogenase, NAD-binding domain; NAD(P)-binding domain;
Aco012733.1	377	0.396	Down	K	"Formate dehydrogenase 1, mitochondrial OS=Oryza sativa subsp. japonica GN=Os06g0486800 PE=1 SV=2"	1	0.0353	50.04	EGK(1)LASQYQ	2	0.043763	1	1.433	0.567	mitochondria	GO:0044699 single-organism process; GO:0008152 metabolic process; GO:0055114 oxidation-reduction process; GO:0044710 single-organism metabolic process;		GO:1901265 nucleoside phosphate binding; GO:0016903 oxidoreductase activity, acting on the aldehyde or oxo group of donors; GO:0000166 nucleotide binding; GO:0048037 cofactor binding; GO:0016491 oxidoreductase activity; GO:0016614 oxidoreductase activity, acting on CH-OH group of donors; GO:1901363 heterocyclic compound binding; GO:0097159 organic cyclic compound binding; GO:0016620 oxidoreductas…	K00122	FDH; formate dehydrogenase [EC:1.17.1.9]	zma01200 Carbon metabolism - Zea mays (maize); zma01100 Metabolic pathways - Zea mays (maize); zma00630 Glyoxylate and dicarboxylate metabolism - Zea mays (maize);	IPR006139; IPR006140; IPR016040;	D-isomer specific 2-hydroxyacid dehydrogenase, catalytic domain; D-isomer specific 2-hydroxyacid dehydrogenase, NAD-binding domain; NAD(P)-binding domain;
Aco012733.1	362	0.192	Down	K	"Formate dehydrogenase 1, mitochondrial OS=Oryza sativa subsp. japonica GN=Os06g0486800 PE=1 SV=2"	1	0.00202	58.32	YFK(1)GEDFPAQNYIVK	2	-2.253	3	1.678	0.322	mitochondria	GO:0044699 single-organism process; GO:0008152 metabolic process; GO:0055114 oxidation-reduction process; GO:0044710 single-organism metabolic process;		GO:1901265 nucleoside phosphate binding; GO:0016903 oxidoreductase activity, acting on the aldehyde or oxo group of donors; GO:0000166 nucleotide binding; GO:0048037 cofactor binding; GO:0016491 oxidoreductase activity; GO:0016614 oxidoreductase activity, acting on CH-OH group of donors; GO:1901363 heterocyclic compound binding; GO:0097159 organic cyclic compound binding; GO:0016620 oxidoreductas…	K00122	FDH; formate dehydrogenase [EC:1.17.1.9]	zma01200 Carbon metabolism - Zea mays (maize); zma01100 Metabolic pathways - Zea mays (maize); zma00630 Glyoxylate and dicarboxylate metabolism - Zea mays (maize);	IPR006139; IPR006140; IPR016040;	D-isomer specific 2-hydroxyacid dehydrogenase, catalytic domain; D-isomer specific 2-hydroxyacid dehydrogenase, NAD-binding domain; NAD(P)-binding domain;
Aco012733.1	354	0.215	Down	K	"Formate dehydrogenase 1, mitochondrial OS=Oryza sativa subsp. japonica GN=Os06g0486800 PE=1 SV=2"	1	4.66e-10	144.55	YAAGVK(1)DMLDR	2	-0.8161	3	1.646	0.354	mitochondria	GO:0044699 single-organism process; GO:0008152 metabolic process; GO:0055114 oxidation-reduction process; GO:0044710 single-organism metabolic process;		GO:1901265 nucleoside phosphate binding; GO:0016903 oxidoreductase activity, acting on the aldehyde or oxo group of donors; GO:0000166 nucleotide binding; GO:0048037 cofactor binding; GO:0016491 oxidoreductase activity; GO:0016614 oxidoreductase activity, acting on CH-OH group of donors; GO:1901363 heterocyclic compound binding; GO:0097159 organic cyclic compound binding; GO:0016620 oxidoreductas…	K00122	FDH; formate dehydrogenase [EC:1.17.1.9]	zma01200 Carbon metabolism - Zea mays (maize); zma01100 Metabolic pathways - Zea mays (maize); zma00630 Glyoxylate and dicarboxylate metabolism - Zea mays (maize);	IPR006139; IPR006140; IPR016040;	D-isomer specific 2-hydroxyacid dehydrogenase, catalytic domain; D-isomer specific 2-hydroxyacid dehydrogenase, NAD-binding domain; NAD(P)-binding domain;
Aco012733.1	265	0.624	Down	K	"Formate dehydrogenase 1, mitochondrial OS=Oryza sativa subsp. japonica GN=Os06g0486800 PE=1 SV=2"	1	2.11e-15	141.85	CDVVVINTPLTEK(1)TR	2	0.9193	4	1.232	0.768	mitochondria	GO:0044699 single-organism process; GO:0008152 metabolic process; GO:0055114 oxidation-reduction process; GO:0044710 single-organism metabolic process;		GO:1901265 nucleoside phosphate binding; GO:0016903 oxidoreductase activity, acting on the aldehyde or oxo group of donors; GO:0000166 nucleotide binding; GO:0048037 cofactor binding; GO:0016491 oxidoreductase activity; GO:0016614 oxidoreductase activity, acting on CH-OH group of donors; GO:1901363 heterocyclic compound binding; GO:0097159 organic cyclic compound binding; GO:0016620 oxidoreductas…	K00122	FDH; formate dehydrogenase [EC:1.17.1.9]	zma01200 Carbon metabolism - Zea mays (maize); zma01100 Metabolic pathways - Zea mays (maize); zma00630 Glyoxylate and dicarboxylate metabolism - Zea mays (maize);	IPR006139; IPR006140; IPR016040;	D-isomer specific 2-hydroxyacid dehydrogenase, catalytic domain; D-isomer specific 2-hydroxyacid dehydrogenase, NAD-binding domain; NAD(P)-binding domain;
Aco012733.1	229	0.611	Down	K	"Formate dehydrogenase 1, mitochondrial OS=Oryza sativa subsp. japonica GN=Os06g0486800 PE=1 SV=2"	1	0.000105	128.81	IK(1)IDPGLEK	2	-0.33184	2	1.242	0.758	mitochondria	GO:0044699 single-organism process; GO:0008152 metabolic process; GO:0055114 oxidation-reduction process; GO:0044710 single-organism metabolic process;		GO:1901265 nucleoside phosphate binding; GO:0016903 oxidoreductase activity, acting on the aldehyde or oxo group of donors; GO:0000166 nucleotide binding; GO:0048037 cofactor binding; GO:0016491 oxidoreductase activity; GO:0016614 oxidoreductase activity, acting on CH-OH group of donors; GO:1901363 heterocyclic compound binding; GO:0097159 organic cyclic compound binding; GO:0016620 oxidoreductas…	K00122	FDH; formate dehydrogenase [EC:1.17.1.9]	zma01200 Carbon metabolism - Zea mays (maize); zma01100 Metabolic pathways - Zea mays (maize); zma00630 Glyoxylate and dicarboxylate metabolism - Zea mays (maize);	IPR006139; IPR006140; IPR016040;	D-isomer specific 2-hydroxyacid dehydrogenase, catalytic domain; D-isomer specific 2-hydroxyacid dehydrogenase, NAD-binding domain; NAD(P)-binding domain;
Aco012797.1	179	0.487	Down	K	"Probable trans-2-enoyl-CoA reductase, mitochondrial OS=Arabidopsis thaliana GN=At3g45770 PE=1 SV=1"	1	0.000494	81.625	AIEWDAFTK(1)EK	2	-1.8396	2	1.345	0.655	chloroplast							IPR016040;	NAD(P)-binding domain;
Aco012946.1	306	0.582	Down	K	Uncharacterized protein	1	0.0107	57.175	TK(1)DSASPSIFK	2	-0.36056	1	1.264	0.736	mitochondria	GO:0016051 carbohydrate biosynthetic process; GO:0019319 hexose biosynthetic process; GO:0044711 single-organism biosynthetic process; GO:0044281 small molecule metabolic process; GO:0044699 single-organism process; GO:0009058 biosynthetic process; GO:0046364 monosaccharide biosynthetic process; GO:0044238 primary metabolic process; GO:0005975 carbohydrate metabolic process; GO:1901576 organic su…		GO:0005524 ATP binding; GO:1901265 nucleoside phosphate binding; GO:0004611 phosphoenolpyruvate carboxykinase activity; GO:0001882 nucleoside binding; GO:0043167 ion binding; GO:0016829 lyase activity; GO:0000166 nucleotide binding; GO:0004612 phosphoenolpyruvate carboxykinase (ATP) activity; GO:0097159 organic cyclic compound binding; GO:1901363 heterocyclic compound binding; GO:0032549 ribonucl…				IPR008210; IPR013035;	Phosphoenolpyruvate carboxykinase, N-terminal; Phosphoenolpyruvate carboxykinase, C-terminal;
Aco012946.1	122	0.607	Down	K	Uncharacterized protein	1	0.0222	73.26	AQFGK(1)LLK	2	0.3619	1	1.245	0.755	mitochondria	GO:0016051 carbohydrate biosynthetic process; GO:0019319 hexose biosynthetic process; GO:0044711 single-organism biosynthetic process; GO:0044281 small molecule metabolic process; GO:0044699 single-organism process; GO:0009058 biosynthetic process; GO:0046364 monosaccharide biosynthetic process; GO:0044238 primary metabolic process; GO:0005975 carbohydrate metabolic process; GO:1901576 organic su…		GO:0005524 ATP binding; GO:1901265 nucleoside phosphate binding; GO:0004611 phosphoenolpyruvate carboxykinase activity; GO:0001882 nucleoside binding; GO:0043167 ion binding; GO:0016829 lyase activity; GO:0000166 nucleotide binding; GO:0004612 phosphoenolpyruvate carboxykinase (ATP) activity; GO:0097159 organic cyclic compound binding; GO:1901363 heterocyclic compound binding; GO:0032549 ribonucl…				IPR008210; IPR013035;	Phosphoenolpyruvate carboxykinase, N-terminal; Phosphoenolpyruvate carboxykinase, C-terminal;
Aco012946.1	396	0.41	Down	K	Uncharacterized protein	1	9.87e-16	106.39	EHNIPSFLINVNDGGK(1)HISGK	4	0.56321	4	1.419	0.581	mitochondria	GO:0016051 carbohydrate biosynthetic process; GO:0019319 hexose biosynthetic process; GO:0044711 single-organism biosynthetic process; GO:0044281 small molecule metabolic process; GO:0044699 single-organism process; GO:0009058 biosynthetic process; GO:0046364 monosaccharide biosynthetic process; GO:0044238 primary metabolic process; GO:0005975 carbohydrate metabolic process; GO:1901576 organic su…		GO:0005524 ATP binding; GO:1901265 nucleoside phosphate binding; GO:0004611 phosphoenolpyruvate carboxykinase activity; GO:0001882 nucleoside binding; GO:0043167 ion binding; GO:0016829 lyase activity; GO:0000166 nucleotide binding; GO:0004612 phosphoenolpyruvate carboxykinase (ATP) activity; GO:0097159 organic cyclic compound binding; GO:1901363 heterocyclic compound binding; GO:0032549 ribonucl…				IPR008210; IPR013035;	Phosphoenolpyruvate carboxykinase, N-terminal; Phosphoenolpyruvate carboxykinase, C-terminal;
Aco012946.1	434	0.547	Down	K	Uncharacterized protein	1	0.00711	104.2	YK(1)SFLSGK	2	0.50088	2	1.293	0.707	mitochondria	GO:0016051 carbohydrate biosynthetic process; GO:0019319 hexose biosynthetic process; GO:0044711 single-organism biosynthetic process; GO:0044281 small molecule metabolic process; GO:0044699 single-organism process; GO:0009058 biosynthetic process; GO:0046364 monosaccharide biosynthetic process; GO:0044238 primary metabolic process; GO:0005975 carbohydrate metabolic process; GO:1901576 organic su…		GO:0005524 ATP binding; GO:1901265 nucleoside phosphate binding; GO:0004611 phosphoenolpyruvate carboxykinase activity; GO:0001882 nucleoside binding; GO:0043167 ion binding; GO:0016829 lyase activity; GO:0000166 nucleotide binding; GO:0004612 phosphoenolpyruvate carboxykinase (ATP) activity; GO:0097159 organic cyclic compound binding; GO:1901363 heterocyclic compound binding; GO:0032549 ribonucl…				IPR008210; IPR013035;	Phosphoenolpyruvate carboxykinase, N-terminal; Phosphoenolpyruvate carboxykinase, C-terminal;
Aco012946.1	88	0.326	Down	K	Uncharacterized protein	1	3.33e-25	127.01	SSELQK(1)SGATGVESLSGLPLHVR	3	0.78706	2	1.509	0.491	mitochondria	GO:0016051 carbohydrate biosynthetic process; GO:0019319 hexose biosynthetic process; GO:0044711 single-organism biosynthetic process; GO:0044281 small molecule metabolic process; GO:0044699 single-organism process; GO:0009058 biosynthetic process; GO:0046364 monosaccharide biosynthetic process; GO:0044238 primary metabolic process; GO:0005975 carbohydrate metabolic process; GO:1901576 organic su…		GO:0005524 ATP binding; GO:1901265 nucleoside phosphate binding; GO:0004611 phosphoenolpyruvate carboxykinase activity; GO:0001882 nucleoside binding; GO:0043167 ion binding; GO:0016829 lyase activity; GO:0000166 nucleotide binding; GO:0004612 phosphoenolpyruvate carboxykinase (ATP) activity; GO:0097159 organic cyclic compound binding; GO:1901363 heterocyclic compound binding; GO:0032549 ribonucl…				IPR008210; IPR013035;	Phosphoenolpyruvate carboxykinase, N-terminal; Phosphoenolpyruvate carboxykinase, C-terminal;
Aco012946.1	117	0.552	Down	K	Uncharacterized protein	1	5.45e-07	80.738	GNVVGGASDVSK(1)AQFGK	2	0.080662	3	1.289	0.711	mitochondria	GO:0016051 carbohydrate biosynthetic process; GO:0019319 hexose biosynthetic process; GO:0044711 single-organism biosynthetic process; GO:0044281 small molecule metabolic process; GO:0044699 single-organism process; GO:0009058 biosynthetic process; GO:0046364 monosaccharide biosynthetic process; GO:0044238 primary metabolic process; GO:0005975 carbohydrate metabolic process; GO:1901576 organic su…		GO:0005524 ATP binding; GO:1901265 nucleoside phosphate binding; GO:0004611 phosphoenolpyruvate carboxykinase activity; GO:0001882 nucleoside binding; GO:0043167 ion binding; GO:0016829 lyase activity; GO:0000166 nucleotide binding; GO:0004612 phosphoenolpyruvate carboxykinase (ATP) activity; GO:0097159 organic cyclic compound binding; GO:1901363 heterocyclic compound binding; GO:0032549 ribonucl…				IPR008210; IPR013035;	Phosphoenolpyruvate carboxykinase, N-terminal; Phosphoenolpyruvate carboxykinase, C-terminal;
Aco012968.1	6	2.54	Up	K	Polyubiquitin 4 OS=Arabidopsis thaliana GN=UBQ4 PE=3 SV=1	1	0.00236	63.473	MQIFVK(1)TLTGK	2	0.57134	2	0.565	1.435	cytoplasm			GO:0005515 protein binding; GO:0005488 binding;	K08770			IPR029071; IPR000626;	Ubiquitin-related domain; Ubiquitin domain;
Aco012968.1	48	2.421	Up	K	Polyubiquitin 4 OS=Arabidopsis thaliana GN=UBQ4 PE=3 SV=1	1	1.2e-07	126.66	LIFAGK(1)QLEDGR	2	0.16606	2	0.585	1.415	cytoplasm			GO:0005515 protein binding; GO:0005488 binding;	K08770			IPR029071; IPR000626;	Ubiquitin-related domain; Ubiquitin domain;
Aco013124.1	176	1.629	Up	K	"Triosephosphate isomerase, chloroplastic OS=Spinacia oleracea GN=TPIP1 PE=1 SV=1"	1	9.73e-05	78.548	HIIGEDNEFIGK(1)K	2	0.35738	2	0.761	1.239	chloroplast	GO:0006757 ATP generation from ADP; GO:0009116 nucleoside metabolic process; GO:0042278 purine nucleoside metabolic process; GO:0006165 nucleoside diphosphate phosphorylation; GO:0046031 ADP metabolic process; GO:0019362 pyridine nucleotide metabolic process; GO:0006096 glycolytic process; GO:0009167 purine ribonucleoside monophosphate metabolic process; GO:0009117 nucleotide metabolic process; G…		GO:0016853 isomerase activity; GO:0016860 intramolecular oxidoreductase activity; GO:0004807 triose-phosphate isomerase activity; GO:0003824 catalytic activity; GO:0016861 intramolecular oxidoreductase activity, interconverting aldoses and ketoses;	K01803	TPI; triosephosphate isomerase (TIM) [EC:5.3.1.1]	zma00010 Glycolysis / Gluconeogenesis - Zea mays (maize); zma01230 Biosynthesis of amino acids - Zea mays (maize); zma01200 Carbon metabolism - Zea mays (maize); zma01110 Biosynthesis of secondary metabolites - Zea mays (maize); zma01100 Metabolic pathways - Zea mays (maize); zma00562 Inositol phosphate metabolism - Zea mays (maize); zma00051 Fructose and mannose metabolism - Zea mays (maize); zm…	IPR013785;	Aldolase-type TIM barrel;
Aco013257.1	395	0.539	Down	K	"Dihydrolipoyllysine-residue acetyltransferase component 3 of pyruvate dehydrogenase complex, mitochondrial OS=Arabidopsis thaliana GN=At1g54220 PE=1 SV=1"	1	9.44e-36	195.94	QQLNSLQEASGGK(1)R	2	0.35795	11	1.299	0.701	chloroplast	GO:0006090 pyruvate metabolic process; GO:0008152 metabolic process; GO:0044710 single-organism metabolic process; GO:0044281 small molecule metabolic process; GO:0044763 single-organism cellular process; GO:0019752 carboxylic acid metabolic process; GO:0044699 single-organism process; GO:0032787 monocarboxylic acid metabolic process; GO:0006082 organic acid metabolic process; GO:0009987 cellular…	GO:1902494 catalytic complex; GO:0044464 cell part; GO:0005622 intracellular; GO:1990204 oxidoreductase complex; GO:0005737 cytoplasm; GO:0032991 macromolecular complex; GO:0044424 intracellular part; GO:0045254 pyruvate dehydrogenase complex; GO:0005623 cell; GO:0044444 cytoplasmic part;	GO:0016417 S-acyltransferase activity; GO:0004742 dihydrolipoyllysine-residue acetyltransferase activity; GO:0016746 transferase activity, transferring acyl groups; GO:0003824 catalytic activity; GO:0016418 S-acetyltransferase activity; GO:0016747 transferase activity, transferring acyl groups other than amino-acyl groups; GO:0030523 dihydrolipoamide S-acyltransferase activity; GO:0016740 transfe…	K00627	DLAT; pyruvate dehydrogenase E2 component (dihydrolipoamide acetyltransferase) [EC:2.3.1.12]	zma00010 Glycolysis / Gluconeogenesis - Zea mays (maize); zma01200 Carbon metabolism - Zea mays (maize); zma01110 Biosynthesis of secondary metabolites - Zea mays (maize); zma01100 Metabolic pathways - Zea mays (maize); zma00020 Citrate cycle (TCA cycle) - Zea mays (maize); zma00620 Pyruvate metabolism - Zea mays (maize);	IPR004167; IPR001078; IPR011053; IPR000089; IPR023213;	E3-binding domain; 2-oxoacid dehydrogenase acyltransferase, catalytic domain; Single hybrid motif; Biotin/lipoyl attachment; Chloramphenicol acetyltransferase-like domain;
Aco013307.1	294	3.326	Up	K	Peroxisomal acyl-coenzyme A oxidase 1 OS=Arabidopsis thaliana GN=ACX1 PE=1 SV=1	1	3.63e-15	162.93	QTIVSDASK(1)ALSR	2	-0.056671	4	0.462	1.538	cytoplasm	GO:0034440 lipid oxidation; GO:0044699 single-organism process; GO:0044255 cellular lipid metabolic process; GO:0044237 cellular metabolic process; GO:0071704 organic substance metabolic process; GO:0008152 metabolic process; GO:0030258 lipid modification; GO:0044248 cellular catabolic process; GO:0032787 monocarboxylic acid metabolic process; GO:0009987 cellular process; GO:0006629 lipid metabol…	GO:0043226 organelle; GO:0043231 intracellular membrane-bounded organelle; GO:0043229 intracellular organelle; GO:0044464 cell part; GO:0005622 intracellular; GO:0005777 peroxisome; GO:0042579 microbody; GO:0005737 cytoplasm; GO:0044424 intracellular part; GO:0005623 cell; GO:0043227 membrane-bounded organelle; GO:0044444 cytoplasmic part;	GO:0016634 oxidoreductase activity, acting on the CH-CH group of donors, oxygen as acceptor; GO:1901265 nucleoside phosphate binding; GO:0050660 flavin adenine dinucleotide binding; GO:0043167 ion binding; GO:0003997 acyl-CoA oxidase activity; GO:0000166 nucleotide binding; GO:0048037 cofactor binding; GO:0016491 oxidoreductase activity; GO:0016627 oxidoreductase activity, acting on the CH-CH gro…	K00232	E1.3.3.6; acyl-CoA oxidase [EC:1.3.3.6]	zma00592 alpha-Linolenic acid metabolism - Zea mays (maize); zma01040 Biosynthesis of unsaturated fatty acids - Zea mays (maize); zma00071 Fatty acid degradation - Zea mays (maize); zma01212 Fatty acid metabolism - Zea mays (maize); zma01110 Biosynthesis of secondary metabolites - Zea mays (maize); zma01100 Metabolic pathways - Zea mays (maize); zma04146 Peroxisome - Zea mays (maize);	IPR029320; IPR009100; IPR013786; IPR006091; IPR002655; IPR009075;	Acyl-coenzyme A oxidase, N-terminal; Acyl-CoA dehydrogenase/oxidase, N-terminal and middle domain; Acyl-CoA dehydrogenase/oxidase, N-terminal; Acyl-CoA oxidase/dehydrogenase, central domain; Acyl-CoA oxidase, C-terminal; Acyl-CoA dehydrogenase/oxidase C-terminal;
Aco013307.1	468	6.896	Up	K	Peroxisomal acyl-coenzyme A oxidase 1 OS=Arabidopsis thaliana GN=ACX1 PE=1 SV=1	1	2.6e-15	158.86	IQHLTQCK(1)CDVTR	2	0.032557	2	0.253	1.747	cytoplasm	GO:0034440 lipid oxidation; GO:0044699 single-organism process; GO:0044255 cellular lipid metabolic process; GO:0044237 cellular metabolic process; GO:0071704 organic substance metabolic process; GO:0008152 metabolic process; GO:0030258 lipid modification; GO:0044248 cellular catabolic process; GO:0032787 monocarboxylic acid metabolic process; GO:0009987 cellular process; GO:0006629 lipid metabol…	GO:0043226 organelle; GO:0043231 intracellular membrane-bounded organelle; GO:0043229 intracellular organelle; GO:0044464 cell part; GO:0005622 intracellular; GO:0005777 peroxisome; GO:0042579 microbody; GO:0005737 cytoplasm; GO:0044424 intracellular part; GO:0005623 cell; GO:0043227 membrane-bounded organelle; GO:0044444 cytoplasmic part;	GO:0016634 oxidoreductase activity, acting on the CH-CH group of donors, oxygen as acceptor; GO:1901265 nucleoside phosphate binding; GO:0050660 flavin adenine dinucleotide binding; GO:0043167 ion binding; GO:0003997 acyl-CoA oxidase activity; GO:0000166 nucleotide binding; GO:0048037 cofactor binding; GO:0016491 oxidoreductase activity; GO:0016627 oxidoreductase activity, acting on the CH-CH gro…	K00232	E1.3.3.6; acyl-CoA oxidase [EC:1.3.3.6]	zma00592 alpha-Linolenic acid metabolism - Zea mays (maize); zma01040 Biosynthesis of unsaturated fatty acids - Zea mays (maize); zma00071 Fatty acid degradation - Zea mays (maize); zma01212 Fatty acid metabolism - Zea mays (maize); zma01110 Biosynthesis of secondary metabolites - Zea mays (maize); zma01100 Metabolic pathways - Zea mays (maize); zma04146 Peroxisome - Zea mays (maize);	IPR029320; IPR009100; IPR013786; IPR006091; IPR002655; IPR009075;	Acyl-coenzyme A oxidase, N-terminal; Acyl-CoA dehydrogenase/oxidase, N-terminal and middle domain; Acyl-CoA dehydrogenase/oxidase, N-terminal; Acyl-CoA oxidase/dehydrogenase, central domain; Acyl-CoA oxidase, C-terminal; Acyl-CoA dehydrogenase/oxidase C-terminal;
Aco013307.1	440	0.622	Down	K	Peroxisomal acyl-coenzyme A oxidase 1 OS=Arabidopsis thaliana GN=ACX1 PE=1 SV=1	1	4.67e-07	120.59	FLMK(1)TVSQLASGK	2	1.1336	6	1.233	0.767	cytoplasm	GO:0034440 lipid oxidation; GO:0044699 single-organism process; GO:0044255 cellular lipid metabolic process; GO:0044237 cellular metabolic process; GO:0071704 organic substance metabolic process; GO:0008152 metabolic process; GO:0030258 lipid modification; GO:0044248 cellular catabolic process; GO:0032787 monocarboxylic acid metabolic process; GO:0009987 cellular process; GO:0006629 lipid metabol…	GO:0043226 organelle; GO:0043231 intracellular membrane-bounded organelle; GO:0043229 intracellular organelle; GO:0044464 cell part; GO:0005622 intracellular; GO:0005777 peroxisome; GO:0042579 microbody; GO:0005737 cytoplasm; GO:0044424 intracellular part; GO:0005623 cell; GO:0043227 membrane-bounded organelle; GO:0044444 cytoplasmic part;	GO:0016634 oxidoreductase activity, acting on the CH-CH group of donors, oxygen as acceptor; GO:1901265 nucleoside phosphate binding; GO:0050660 flavin adenine dinucleotide binding; GO:0043167 ion binding; GO:0003997 acyl-CoA oxidase activity; GO:0000166 nucleotide binding; GO:0048037 cofactor binding; GO:0016491 oxidoreductase activity; GO:0016627 oxidoreductase activity, acting on the CH-CH gro…	K00232	E1.3.3.6; acyl-CoA oxidase [EC:1.3.3.6]	zma00592 alpha-Linolenic acid metabolism - Zea mays (maize); zma01040 Biosynthesis of unsaturated fatty acids - Zea mays (maize); zma00071 Fatty acid degradation - Zea mays (maize); zma01212 Fatty acid metabolism - Zea mays (maize); zma01110 Biosynthesis of secondary metabolites - Zea mays (maize); zma01100 Metabolic pathways - Zea mays (maize); zma04146 Peroxisome - Zea mays (maize);	IPR029320; IPR009100; IPR013786; IPR006091; IPR002655; IPR009075;	Acyl-coenzyme A oxidase, N-terminal; Acyl-CoA dehydrogenase/oxidase, N-terminal and middle domain; Acyl-CoA dehydrogenase/oxidase, N-terminal; Acyl-CoA oxidase/dehydrogenase, central domain; Acyl-CoA oxidase, C-terminal; Acyl-CoA dehydrogenase/oxidase C-terminal;
Aco013307.1	63	2.661	Up	K	Peroxisomal acyl-coenzyme A oxidase 1 OS=Arabidopsis thaliana GN=ACX1 PE=1 SV=1	1	0.0016	127.56	ELFK(1)NTLR	2	0.88383	1	0.546	1.454	cytoplasm	GO:0034440 lipid oxidation; GO:0044699 single-organism process; GO:0044255 cellular lipid metabolic process; GO:0044237 cellular metabolic process; GO:0071704 organic substance metabolic process; GO:0008152 metabolic process; GO:0030258 lipid modification; GO:0044248 cellular catabolic process; GO:0032787 monocarboxylic acid metabolic process; GO:0009987 cellular process; GO:0006629 lipid metabol…	GO:0043226 organelle; GO:0043231 intracellular membrane-bounded organelle; GO:0043229 intracellular organelle; GO:0044464 cell part; GO:0005622 intracellular; GO:0005777 peroxisome; GO:0042579 microbody; GO:0005737 cytoplasm; GO:0044424 intracellular part; GO:0005623 cell; GO:0043227 membrane-bounded organelle; GO:0044444 cytoplasmic part;	GO:0016634 oxidoreductase activity, acting on the CH-CH group of donors, oxygen as acceptor; GO:1901265 nucleoside phosphate binding; GO:0050660 flavin adenine dinucleotide binding; GO:0043167 ion binding; GO:0003997 acyl-CoA oxidase activity; GO:0000166 nucleotide binding; GO:0048037 cofactor binding; GO:0016491 oxidoreductase activity; GO:0016627 oxidoreductase activity, acting on the CH-CH gro…	K00232	E1.3.3.6; acyl-CoA oxidase [EC:1.3.3.6]	zma00592 alpha-Linolenic acid metabolism - Zea mays (maize); zma01040 Biosynthesis of unsaturated fatty acids - Zea mays (maize); zma00071 Fatty acid degradation - Zea mays (maize); zma01212 Fatty acid metabolism - Zea mays (maize); zma01110 Biosynthesis of secondary metabolites - Zea mays (maize); zma01100 Metabolic pathways - Zea mays (maize); zma04146 Peroxisome - Zea mays (maize);	IPR029320; IPR009100; IPR013786; IPR006091; IPR002655; IPR009075;	Acyl-coenzyme A oxidase, N-terminal; Acyl-CoA dehydrogenase/oxidase, N-terminal and middle domain; Acyl-CoA dehydrogenase/oxidase, N-terminal; Acyl-CoA oxidase/dehydrogenase, central domain; Acyl-CoA oxidase, C-terminal; Acyl-CoA dehydrogenase/oxidase C-terminal;
Aco013307.1	266	4.271	Up	K	Peroxisomal acyl-coenzyme A oxidase 1 OS=Arabidopsis thaliana GN=ACX1 PE=1 SV=1	1	0.00272	70.942	EGK(1)FVQSDVPR	2	-0.10317	1	0.379	1.621	cytoplasm	GO:0034440 lipid oxidation; GO:0044699 single-organism process; GO:0044255 cellular lipid metabolic process; GO:0044237 cellular metabolic process; GO:0071704 organic substance metabolic process; GO:0008152 metabolic process; GO:0030258 lipid modification; GO:0044248 cellular catabolic process; GO:0032787 monocarboxylic acid metabolic process; GO:0009987 cellular process; GO:0006629 lipid metabol…	GO:0043226 organelle; GO:0043231 intracellular membrane-bounded organelle; GO:0043229 intracellular organelle; GO:0044464 cell part; GO:0005622 intracellular; GO:0005777 peroxisome; GO:0042579 microbody; GO:0005737 cytoplasm; GO:0044424 intracellular part; GO:0005623 cell; GO:0043227 membrane-bounded organelle; GO:0044444 cytoplasmic part;	GO:0016634 oxidoreductase activity, acting on the CH-CH group of donors, oxygen as acceptor; GO:1901265 nucleoside phosphate binding; GO:0050660 flavin adenine dinucleotide binding; GO:0043167 ion binding; GO:0003997 acyl-CoA oxidase activity; GO:0000166 nucleotide binding; GO:0048037 cofactor binding; GO:0016491 oxidoreductase activity; GO:0016627 oxidoreductase activity, acting on the CH-CH gro…	K00232	E1.3.3.6; acyl-CoA oxidase [EC:1.3.3.6]	zma00592 alpha-Linolenic acid metabolism - Zea mays (maize); zma01040 Biosynthesis of unsaturated fatty acids - Zea mays (maize); zma00071 Fatty acid degradation - Zea mays (maize); zma01212 Fatty acid metabolism - Zea mays (maize); zma01110 Biosynthesis of secondary metabolites - Zea mays (maize); zma01100 Metabolic pathways - Zea mays (maize); zma04146 Peroxisome - Zea mays (maize);	IPR029320; IPR009100; IPR013786; IPR006091; IPR002655; IPR009075;	Acyl-coenzyme A oxidase, N-terminal; Acyl-CoA dehydrogenase/oxidase, N-terminal and middle domain; Acyl-CoA dehydrogenase/oxidase, N-terminal; Acyl-CoA oxidase/dehydrogenase, central domain; Acyl-CoA oxidase, C-terminal; Acyl-CoA dehydrogenase/oxidase C-terminal;
Aco013307.1	29	1.524	Up	K	Peroxisomal acyl-coenzyme A oxidase 1 OS=Arabidopsis thaliana GN=ACX1 PE=1 SV=1	1	0.00178	48.899	VVWAGSK(1)HALDVADR	3	-1.4565	1	0.792	1.208	cytoplasm	GO:0034440 lipid oxidation; GO:0044699 single-organism process; GO:0044255 cellular lipid metabolic process; GO:0044237 cellular metabolic process; GO:0071704 organic substance metabolic process; GO:0008152 metabolic process; GO:0030258 lipid modification; GO:0044248 cellular catabolic process; GO:0032787 monocarboxylic acid metabolic process; GO:0009987 cellular process; GO:0006629 lipid metabol…	GO:0043226 organelle; GO:0043231 intracellular membrane-bounded organelle; GO:0043229 intracellular organelle; GO:0044464 cell part; GO:0005622 intracellular; GO:0005777 peroxisome; GO:0042579 microbody; GO:0005737 cytoplasm; GO:0044424 intracellular part; GO:0005623 cell; GO:0043227 membrane-bounded organelle; GO:0044444 cytoplasmic part;	GO:0016634 oxidoreductase activity, acting on the CH-CH group of donors, oxygen as acceptor; GO:1901265 nucleoside phosphate binding; GO:0050660 flavin adenine dinucleotide binding; GO:0043167 ion binding; GO:0003997 acyl-CoA oxidase activity; GO:0000166 nucleotide binding; GO:0048037 cofactor binding; GO:0016491 oxidoreductase activity; GO:0016627 oxidoreductase activity, acting on the CH-CH gro…	K00232	E1.3.3.6; acyl-CoA oxidase [EC:1.3.3.6]	zma00592 alpha-Linolenic acid metabolism - Zea mays (maize); zma01040 Biosynthesis of unsaturated fatty acids - Zea mays (maize); zma00071 Fatty acid degradation - Zea mays (maize); zma01212 Fatty acid metabolism - Zea mays (maize); zma01110 Biosynthesis of secondary metabolites - Zea mays (maize); zma01100 Metabolic pathways - Zea mays (maize); zma04146 Peroxisome - Zea mays (maize);	IPR029320; IPR009100; IPR013786; IPR006091; IPR002655; IPR009075;	Acyl-coenzyme A oxidase, N-terminal; Acyl-CoA dehydrogenase/oxidase, N-terminal and middle domain; Acyl-CoA dehydrogenase/oxidase, N-terminal; Acyl-CoA oxidase/dehydrogenase, central domain; Acyl-CoA oxidase, C-terminal; Acyl-CoA dehydrogenase/oxidase C-terminal;
Aco013317.1	371	0.287	Down	K	"Serine hydroxymethyltransferase, mitochondrial OS=Solanum tuberosum PE=2 SV=1"	1	4.33e-34	184	VEK(1)VLELVHIAANK	2	0.81834	4	1.554	0.446	mitochondria	GO:0044281 small molecule metabolic process; GO:0044763 single-organism cellular process; GO:0006807 nitrogen compound metabolic process; GO:0044699 single-organism process; GO:0044238 primary metabolic process; GO:0006544 glycine metabolic process; GO:1901605 alpha-amino acid metabolic process; GO:0044237 cellular metabolic process; GO:0071704 organic substance metabolic process; GO:0008152 meta…		GO:0097159 organic cyclic compound binding; GO:1901363 heterocyclic compound binding; GO:0003824 catalytic activity; GO:0005488 binding; GO:0043167 ion binding; GO:0004372 glycine hydroxymethyltransferase activity; GO:0016741 transferase activity, transferring one-carbon groups; GO:0043168 anion binding; GO:0016742 hydroxymethyl-, formyl- and related transferase activity; GO:0048037 cofactor bind…	K00600	glyA; glycine hydroxymethyltransferase [EC:2.1.2.1]	zma01230 Biosynthesis of amino acids - Zea mays (maize); zma01200 Carbon metabolism - Zea mays (maize); zma01110 Biosynthesis of secondary metabolites - Zea mays (maize); zma01100 Metabolic pathways - Zea mays (maize); zma00670 One carbon pool by folate - Zea mays (maize); zma00260 Glycine, serine and threonine metabolism - Zea mays (maize); zma00630 Glyoxylate and dicarboxylate metabolism - Zea …	IPR015424; IPR015421; IPR015422;	Pyridoxal phosphate-dependent transferase; Pyridoxal phosphate-dependent transferase, major region, subdomain 1; Pyridoxal phosphate-dependent transferase, major region, subdomain 2;
Aco013317.1	271	0.501	Down	K	"Serine hydroxymethyltransferase, mitochondrial OS=Solanum tuberosum PE=2 SV=1"	0.933102	0.0117	102.51	K(0.067)GVK(0.933)EINK	2	-0.06503	1	1.333	0.667	mitochondria	GO:0044281 small molecule metabolic process; GO:0044763 single-organism cellular process; GO:0006807 nitrogen compound metabolic process; GO:0044699 single-organism process; GO:0044238 primary metabolic process; GO:0006544 glycine metabolic process; GO:1901605 alpha-amino acid metabolic process; GO:0044237 cellular metabolic process; GO:0071704 organic substance metabolic process; GO:0008152 meta…		GO:0097159 organic cyclic compound binding; GO:1901363 heterocyclic compound binding; GO:0003824 catalytic activity; GO:0005488 binding; GO:0043167 ion binding; GO:0004372 glycine hydroxymethyltransferase activity; GO:0016741 transferase activity, transferring one-carbon groups; GO:0043168 anion binding; GO:0016742 hydroxymethyl-, formyl- and related transferase activity; GO:0048037 cofactor bind…	K00600	glyA; glycine hydroxymethyltransferase [EC:2.1.2.1]	zma01230 Biosynthesis of amino acids - Zea mays (maize); zma01200 Carbon metabolism - Zea mays (maize); zma01110 Biosynthesis of secondary metabolites - Zea mays (maize); zma01100 Metabolic pathways - Zea mays (maize); zma00670 One carbon pool by folate - Zea mays (maize); zma00260 Glycine, serine and threonine metabolism - Zea mays (maize); zma00630 Glyoxylate and dicarboxylate metabolism - Zea …	IPR015424; IPR015421; IPR015422;	Pyridoxal phosphate-dependent transferase; Pyridoxal phosphate-dependent transferase, major region, subdomain 1; Pyridoxal phosphate-dependent transferase, major region, subdomain 2;
Aco013317.1	360	0.238	Down	K	"Serine hydroxymethyltransferase, mitochondrial OS=Solanum tuberosum PE=2 SV=1"	1	3.99e-05	49.036	GYELVSGGTENHLVLVNLK(1)NK	3	-0.10467	1	1.615	0.385	mitochondria	GO:0044281 small molecule metabolic process; GO:0044763 single-organism cellular process; GO:0006807 nitrogen compound metabolic process; GO:0044699 single-organism process; GO:0044238 primary metabolic process; GO:0006544 glycine metabolic process; GO:1901605 alpha-amino acid metabolic process; GO:0044237 cellular metabolic process; GO:0071704 organic substance metabolic process; GO:0008152 meta…		GO:0097159 organic cyclic compound binding; GO:1901363 heterocyclic compound binding; GO:0003824 catalytic activity; GO:0005488 binding; GO:0043167 ion binding; GO:0004372 glycine hydroxymethyltransferase activity; GO:0016741 transferase activity, transferring one-carbon groups; GO:0043168 anion binding; GO:0016742 hydroxymethyl-, formyl- and related transferase activity; GO:0048037 cofactor bind…	K00600	glyA; glycine hydroxymethyltransferase [EC:2.1.2.1]	zma01230 Biosynthesis of amino acids - Zea mays (maize); zma01200 Carbon metabolism - Zea mays (maize); zma01110 Biosynthesis of secondary metabolites - Zea mays (maize); zma01100 Metabolic pathways - Zea mays (maize); zma00670 One carbon pool by folate - Zea mays (maize); zma00260 Glycine, serine and threonine metabolism - Zea mays (maize); zma00630 Glyoxylate and dicarboxylate metabolism - Zea …	IPR015424; IPR015421; IPR015422;	Pyridoxal phosphate-dependent transferase; Pyridoxal phosphate-dependent transferase, major region, subdomain 1; Pyridoxal phosphate-dependent transferase, major region, subdomain 2;
Aco013317.1	333	0.269	Down	K	"Serine hydroxymethyltransferase, mitochondrial OS=Solanum tuberosum PE=2 SV=1"	1	8.13e-28	178.67	AYQEQVLSNCAK(1)FAQR	2	-0.2301	4	1.576	0.424	mitochondria	GO:0044281 small molecule metabolic process; GO:0044763 single-organism cellular process; GO:0006807 nitrogen compound metabolic process; GO:0044699 single-organism process; GO:0044238 primary metabolic process; GO:0006544 glycine metabolic process; GO:1901605 alpha-amino acid metabolic process; GO:0044237 cellular metabolic process; GO:0071704 organic substance metabolic process; GO:0008152 meta…		GO:0097159 organic cyclic compound binding; GO:1901363 heterocyclic compound binding; GO:0003824 catalytic activity; GO:0005488 binding; GO:0043167 ion binding; GO:0004372 glycine hydroxymethyltransferase activity; GO:0016741 transferase activity, transferring one-carbon groups; GO:0043168 anion binding; GO:0016742 hydroxymethyl-, formyl- and related transferase activity; GO:0048037 cofactor bind…	K00600	glyA; glycine hydroxymethyltransferase [EC:2.1.2.1]	zma01230 Biosynthesis of amino acids - Zea mays (maize); zma01200 Carbon metabolism - Zea mays (maize); zma01110 Biosynthesis of secondary metabolites - Zea mays (maize); zma01100 Metabolic pathways - Zea mays (maize); zma00670 One carbon pool by folate - Zea mays (maize); zma00260 Glycine, serine and threonine metabolism - Zea mays (maize); zma00630 Glyoxylate and dicarboxylate metabolism - Zea …	IPR015424; IPR015421; IPR015422;	Pyridoxal phosphate-dependent transferase; Pyridoxal phosphate-dependent transferase, major region, subdomain 1; Pyridoxal phosphate-dependent transferase, major region, subdomain 2;
Aco013317.1	278	0.458	Down	K	"Serine hydroxymethyltransferase, mitochondrial OS=Solanum tuberosum PE=2 SV=1"	1	1.25e-14	163.51	QGK(1)EVLYDFEDK	2	0.15314	3	1.372	0.628	mitochondria	GO:0044281 small molecule metabolic process; GO:0044763 single-organism cellular process; GO:0006807 nitrogen compound metabolic process; GO:0044699 single-organism process; GO:0044238 primary metabolic process; GO:0006544 glycine metabolic process; GO:1901605 alpha-amino acid metabolic process; GO:0044237 cellular metabolic process; GO:0071704 organic substance metabolic process; GO:0008152 meta…		GO:0097159 organic cyclic compound binding; GO:1901363 heterocyclic compound binding; GO:0003824 catalytic activity; GO:0005488 binding; GO:0043167 ion binding; GO:0004372 glycine hydroxymethyltransferase activity; GO:0016741 transferase activity, transferring one-carbon groups; GO:0043168 anion binding; GO:0016742 hydroxymethyl-, formyl- and related transferase activity; GO:0048037 cofactor bind…	K00600	glyA; glycine hydroxymethyltransferase [EC:2.1.2.1]	zma01230 Biosynthesis of amino acids - Zea mays (maize); zma01200 Carbon metabolism - Zea mays (maize); zma01110 Biosynthesis of secondary metabolites - Zea mays (maize); zma01100 Metabolic pathways - Zea mays (maize); zma00670 One carbon pool by folate - Zea mays (maize); zma00260 Glycine, serine and threonine metabolism - Zea mays (maize); zma00630 Glyoxylate and dicarboxylate metabolism - Zea …	IPR015424; IPR015421; IPR015422;	Pyridoxal phosphate-dependent transferase; Pyridoxal phosphate-dependent transferase, major region, subdomain 1; Pyridoxal phosphate-dependent transferase, major region, subdomain 2;
Aco013317.1	186	0.304	Down	K	"Serine hydroxymethyltransferase, mitochondrial OS=Solanum tuberosum PE=2 SV=1"	1	2.94e-22	123.12	IMALDLPHGGHLSHGYQTDTK(1)K	5	-0.11865	16	1.534	0.466	mitochondria	GO:0044281 small molecule metabolic process; GO:0044763 single-organism cellular process; GO:0006807 nitrogen compound metabolic process; GO:0044699 single-organism process; GO:0044238 primary metabolic process; GO:0006544 glycine metabolic process; GO:1901605 alpha-amino acid metabolic process; GO:0044237 cellular metabolic process; GO:0071704 organic substance metabolic process; GO:0008152 meta…		GO:0097159 organic cyclic compound binding; GO:1901363 heterocyclic compound binding; GO:0003824 catalytic activity; GO:0005488 binding; GO:0043167 ion binding; GO:0004372 glycine hydroxymethyltransferase activity; GO:0016741 transferase activity, transferring one-carbon groups; GO:0043168 anion binding; GO:0016742 hydroxymethyl-, formyl- and related transferase activity; GO:0048037 cofactor bind…	K00600	glyA; glycine hydroxymethyltransferase [EC:2.1.2.1]	zma01230 Biosynthesis of amino acids - Zea mays (maize); zma01200 Carbon metabolism - Zea mays (maize); zma01110 Biosynthesis of secondary metabolites - Zea mays (maize); zma01100 Metabolic pathways - Zea mays (maize); zma00670 One carbon pool by folate - Zea mays (maize); zma00260 Glycine, serine and threonine metabolism - Zea mays (maize); zma00630 Glyoxylate and dicarboxylate metabolism - Zea …	IPR015424; IPR015421; IPR015422;	Pyridoxal phosphate-dependent transferase; Pyridoxal phosphate-dependent transferase, major region, subdomain 1; Pyridoxal phosphate-dependent transferase, major region, subdomain 2;
Aco013881.1	28	4.105	Up	K	"L-ascorbate peroxidase 3, peroxisomal OS=Arabidopsis thaliana GN=APX3 PE=1 SV=1"	1	0.00351	57.106	ALIASK(1)NCAPIMLR	2	-1.882	1	0.392	1.608	cytoplasm	GO:0008152 metabolic process; GO:0006950 response to stress; GO:0055114 oxidation-reduction process; GO:0044710 single-organism metabolic process; GO:0006979 response to oxidative stress; GO:0044699 single-organism process; GO:0050896 response to stimulus;		GO:0097159 organic cyclic compound binding; GO:1901363 heterocyclic compound binding; GO:0020037 heme binding; GO:0003824 catalytic activity; GO:0005488 binding; GO:0016209 antioxidant activity; GO:0004601 peroxidase activity; GO:0046906 tetrapyrrole binding; GO:0016491 oxidoreductase activity; GO:0016684 oxidoreductase activity, acting on peroxide as acceptor;
Aco013935.1	123	1.746	Up	K	"Malate dehydrogenase, cytoplasmic OS=Medicago sativa GN=CMDH PE=2 SV=1"	1	7.11e-12	125.97	SQASALEQYAAK(1)NCK	3	-0.78535	3	0.728	1.272	cytoplasm	GO:0043648 dicarboxylic acid metabolic process; GO:0055114 oxidation-reduction process; GO:0044281 small molecule metabolic process; GO:0044763 single-organism cellular process; GO:0044699 single-organism process; GO:0005975 carbohydrate metabolic process; GO:0044238 primary metabolic process; GO:0044237 cellular metabolic process; GO:0071704 organic substance metabolic process; GO:0008152 metabo…		GO:0016614 oxidoreductase activity, acting on CH-OH group of donors; GO:0016616 oxidoreductase activity, acting on the CH-OH group of donors, NAD or NADP as acceptor; GO:0016615 malate dehydrogenase activity; GO:0003824 catalytic activity; GO:0030060 L-malate dehydrogenase activity; GO:0016491 oxidoreductase activity;	K00025	MDH1; malate dehydrogenase [EC:1.1.1.37]	zma01200 Carbon metabolism - Zea mays (maize); zma01110 Biosynthesis of secondary metabolites - Zea mays (maize); zma01100 Metabolic pathways - Zea mays (maize); zma00020 Citrate cycle (TCA cycle) - Zea mays (maize); zma00630 Glyoxylate and dicarboxylate metabolism - Zea mays (maize); zma00710 Carbon fixation in photosynthetic organisms - Zea mays (maize); zma00270 Cysteine and methionine metabol…	IPR022383; IPR016040; IPR001236; IPR015955;	Lactate/malate dehydrogenase, C-terminal; NAD(P)-binding domain; Lactate/malate dehydrogenase, N-terminal; Lactate dehydrogenase/glycoside hydrolase, family 4, C-terminal;
Aco013935.1	202	2.961	Up	K	"Malate dehydrogenase, cytoplasmic OS=Medicago sativa GN=CMDH PE=2 SV=1"	0.996606	2.87e-06	40.067	NAIIWGNHSSTQYPDVSHATVK(0.997)TPSGEK(0.003)PVR	4	0.1438	1	0.505	1.495	cytoplasm	GO:0043648 dicarboxylic acid metabolic process; GO:0055114 oxidation-reduction process; GO:0044281 small molecule metabolic process; GO:0044763 single-organism cellular process; GO:0044699 single-organism process; GO:0005975 carbohydrate metabolic process; GO:0044238 primary metabolic process; GO:0044237 cellular metabolic process; GO:0071704 organic substance metabolic process; GO:0008152 metabo…		GO:0016614 oxidoreductase activity, acting on CH-OH group of donors; GO:0016616 oxidoreductase activity, acting on the CH-OH group of donors, NAD or NADP as acceptor; GO:0016615 malate dehydrogenase activity; GO:0003824 catalytic activity; GO:0030060 L-malate dehydrogenase activity; GO:0016491 oxidoreductase activity;	K00025	MDH1; malate dehydrogenase [EC:1.1.1.37]	zma01200 Carbon metabolism - Zea mays (maize); zma01110 Biosynthesis of secondary metabolites - Zea mays (maize); zma01100 Metabolic pathways - Zea mays (maize); zma00020 Citrate cycle (TCA cycle) - Zea mays (maize); zma00630 Glyoxylate and dicarboxylate metabolism - Zea mays (maize); zma00710 Carbon fixation in photosynthetic organisms - Zea mays (maize); zma00270 Cysteine and methionine metabol…	IPR022383; IPR016040; IPR001236; IPR015955;	Lactate/malate dehydrogenase, C-terminal; NAD(P)-binding domain; Lactate/malate dehydrogenase, N-terminal; Lactate dehydrogenase/glycoside hydrolase, family 4, C-terminal;
Aco013935.1	312	1.96	Up	K	"Malate dehydrogenase, cytoplasmic OS=Medicago sativa GN=CMDH PE=2 SV=1"	1	0.00258	59.709	K(1)LDATAEELAEEK	2	1.1459	2	0.676	1.324	cytoplasm	GO:0043648 dicarboxylic acid metabolic process; GO:0055114 oxidation-reduction process; GO:0044281 small molecule metabolic process; GO:0044763 single-organism cellular process; GO:0044699 single-organism process; GO:0005975 carbohydrate metabolic process; GO:0044238 primary metabolic process; GO:0044237 cellular metabolic process; GO:0071704 organic substance metabolic process; GO:0008152 metabo…		GO:0016614 oxidoreductase activity, acting on CH-OH group of donors; GO:0016616 oxidoreductase activity, acting on the CH-OH group of donors, NAD or NADP as acceptor; GO:0016615 malate dehydrogenase activity; GO:0003824 catalytic activity; GO:0030060 L-malate dehydrogenase activity; GO:0016491 oxidoreductase activity;	K00025	MDH1; malate dehydrogenase [EC:1.1.1.37]	zma01200 Carbon metabolism - Zea mays (maize); zma01110 Biosynthesis of secondary metabolites - Zea mays (maize); zma01100 Metabolic pathways - Zea mays (maize); zma00020 Citrate cycle (TCA cycle) - Zea mays (maize); zma00630 Glyoxylate and dicarboxylate metabolism - Zea mays (maize); zma00710 Carbon fixation in photosynthetic organisms - Zea mays (maize); zma00270 Cysteine and methionine metabol…	IPR022383; IPR016040; IPR001236; IPR015955;	Lactate/malate dehydrogenase, C-terminal; NAD(P)-binding domain; Lactate/malate dehydrogenase, N-terminal; Lactate dehydrogenase/glycoside hydrolase, family 4, C-terminal;
Aco013935.1	151	0.615	Down	K	"Malate dehydrogenase, cytoplasmic OS=Medicago sativa GN=CMDH PE=2 SV=1"	1	1.51e-06	88.385	EFAPSIPEK(1)NITCLTR	2	-0.40073	2	1.239	0.761	cytoplasm	GO:0043648 dicarboxylic acid metabolic process; GO:0055114 oxidation-reduction process; GO:0044281 small molecule metabolic process; GO:0044763 single-organism cellular process; GO:0044699 single-organism process; GO:0005975 carbohydrate metabolic process; GO:0044238 primary metabolic process; GO:0044237 cellular metabolic process; GO:0071704 organic substance metabolic process; GO:0008152 metabo…		GO:0016614 oxidoreductase activity, acting on CH-OH group of donors; GO:0016616 oxidoreductase activity, acting on the CH-OH group of donors, NAD or NADP as acceptor; GO:0016615 malate dehydrogenase activity; GO:0003824 catalytic activity; GO:0030060 L-malate dehydrogenase activity; GO:0016491 oxidoreductase activity;	K00025	MDH1; malate dehydrogenase [EC:1.1.1.37]	zma01200 Carbon metabolism - Zea mays (maize); zma01110 Biosynthesis of secondary metabolites - Zea mays (maize); zma01100 Metabolic pathways - Zea mays (maize); zma00020 Citrate cycle (TCA cycle) - Zea mays (maize); zma00630 Glyoxylate and dicarboxylate metabolism - Zea mays (maize); zma00710 Carbon fixation in photosynthetic organisms - Zea mays (maize); zma00270 Cysteine and methionine metabol…	IPR022383; IPR016040; IPR001236; IPR015955;	Lactate/malate dehydrogenase, C-terminal; NAD(P)-binding domain; Lactate/malate dehydrogenase, N-terminal; Lactate dehydrogenase/glycoside hydrolase, family 4, C-terminal;
Aco013935.1	105	1.887	Up	K	"Malate dehydrogenase, cytoplasmic OS=Medicago sativa GN=CMDH PE=2 SV=1"	1	6.22e-14	154.28	DVMSK(1)NVAIYK	2	0.51853	7	0.693	1.307	cytoplasm	GO:0043648 dicarboxylic acid metabolic process; GO:0055114 oxidation-reduction process; GO:0044281 small molecule metabolic process; GO:0044763 single-organism cellular process; GO:0044699 single-organism process; GO:0005975 carbohydrate metabolic process; GO:0044238 primary metabolic process; GO:0044237 cellular metabolic process; GO:0071704 organic substance metabolic process; GO:0008152 metabo…		GO:0016614 oxidoreductase activity, acting on CH-OH group of donors; GO:0016616 oxidoreductase activity, acting on the CH-OH group of donors, NAD or NADP as acceptor; GO:0016615 malate dehydrogenase activity; GO:0003824 catalytic activity; GO:0030060 L-malate dehydrogenase activity; GO:0016491 oxidoreductase activity;	K00025	MDH1; malate dehydrogenase [EC:1.1.1.37]	zma01200 Carbon metabolism - Zea mays (maize); zma01110 Biosynthesis of secondary metabolites - Zea mays (maize); zma01100 Metabolic pathways - Zea mays (maize); zma00020 Citrate cycle (TCA cycle) - Zea mays (maize); zma00630 Glyoxylate and dicarboxylate metabolism - Zea mays (maize); zma00710 Carbon fixation in photosynthetic organisms - Zea mays (maize); zma00270 Cysteine and methionine metabol…	IPR022383; IPR016040; IPR001236; IPR015955;	Lactate/malate dehydrogenase, C-terminal; NAD(P)-binding domain; Lactate/malate dehydrogenase, N-terminal; Lactate dehydrogenase/glycoside hydrolase, family 4, C-terminal;
Aco014029.1	22	2.476	Up	K	Peptidyl-prolyl cis-trans isomerase Pin1 OS=Malus domestica GN=PIN1 PE=2 SV=1	1	0.00906	44.367	ASHILIK(1)HEGSR	3	-0.26106	1	0.575	1.425	cytoplasm,nucleus			GO:0016853 isomerase activity; GO:0003824 catalytic activity;	K09578			IPR000297;	Peptidyl-prolyl cis-trans isomerase, PpiC-type;
Aco014119.1	307	1.866	Up	K	"Sedoheptulose-1,7-bisphosphatase, chloroplastic OS=Triticum aestivum PE=2 SV=1"	1	1.25e-07	99.927	EK(1)GIFTNVTSPTTK	2	-0.34905	2	0.698	1.302	chloroplast	GO:0008152 metabolic process; GO:0005975 carbohydrate metabolic process; GO:0044238 primary metabolic process; GO:0071704 organic substance metabolic process;		GO:0016787 hydrolase activity; GO:0042578 phosphoric ester hydrolase activity; GO:0003824 catalytic activity; GO:0016791 phosphatase activity; GO:0016788 hydrolase activity, acting on ester bonds;	K01100	E3.1.3.37; sedoheptulose-bisphosphatase [EC:3.1.3.37]	zma01200 Carbon metabolism - Zea mays (maize); zma01100 Metabolic pathways - Zea mays (maize); zma00710 Carbon fixation in photosynthetic organisms - Zea mays (maize);	IPR033391;	Fructose-1-6-bisphosphatase class I, N-terminal;
Aco014349.1	91	0.507	Down	K	"ATP synthase subunit d, mitochondrial OS=Arabidopsis thaliana GN=At3g52300 PE=1 SV=3"	0.999997	1.16e-10	83.167	EAYESIEIPK(1)YVDTVTPEYKPK	3	0.24762	2	1.327	0.673	nucleus	GO:0009116 nucleoside metabolic process; GO:0042278 purine nucleoside metabolic process; GO:0009167 purine ribonucleoside monophosphate metabolic process; GO:0009117 nucleotide metabolic process; GO:0044699 single-organism process; GO:0046129 purine ribonucleoside biosynthetic process; GO:0009163 nucleoside biosynthetic process; GO:0009058 biosynthetic process; GO:0009156 ribonucleoside monophosp…	GO:0016020 membrane; GO:0098800 inner mitochondrial membrane protein complex; GO:0031090 organelle membrane; GO:0098796 membrane protein complex; GO:0005737 cytoplasm; GO:0032991 macromolecular complex; GO:0098798 mitochondrial protein complex; GO:0044424 intracellular part; GO:0005623 cell; GO:0044455 mitochondrial membrane part; GO:0044422 organelle part; GO:0005740 mitochondrial envelope; GO:0…	GO:0015075 ion transmembrane transporter activity; GO:0022892 substrate-specific transporter activity; GO:0015077 monovalent inorganic cation transmembrane transporter activity; GO:0022890 inorganic cation transmembrane transporter activity; GO:0015078 hydrogen ion transmembrane transporter activity; GO:0008324 cation transmembrane transporter activity; GO:0022891 substrate-specific transmembrane…	K02138	ATPeF0D; F-type H+-transporting ATPase subunit d	zma00190 Oxidative phosphorylation - Zea mays (maize); zma01100 Metabolic pathways - Zea mays (maize);
Aco014349.1	136	1.791	Up	K	"ATP synthase subunit d, mitochondrial OS=Arabidopsis thaliana GN=At3g52300 PE=1 SV=3"	1	0.00522	83.862	EIAEVQEMK(1)K	2	0.54799	2	0.716	1.284	nucleus	GO:0009116 nucleoside metabolic process; GO:0042278 purine nucleoside metabolic process; GO:0009167 purine ribonucleoside monophosphate metabolic process; GO:0009117 nucleotide metabolic process; GO:0044699 single-organism process; GO:0046129 purine ribonucleoside biosynthetic process; GO:0009163 nucleoside biosynthetic process; GO:0009058 biosynthetic process; GO:0009156 ribonucleoside monophosp…	GO:0016020 membrane; GO:0098800 inner mitochondrial membrane protein complex; GO:0031090 organelle membrane; GO:0098796 membrane protein complex; GO:0005737 cytoplasm; GO:0032991 macromolecular complex; GO:0098798 mitochondrial protein complex; GO:0044424 intracellular part; GO:0005623 cell; GO:0044455 mitochondrial membrane part; GO:0044422 organelle part; GO:0005740 mitochondrial envelope; GO:0…	GO:0015075 ion transmembrane transporter activity; GO:0022892 substrate-specific transporter activity; GO:0015077 monovalent inorganic cation transmembrane transporter activity; GO:0022890 inorganic cation transmembrane transporter activity; GO:0015078 hydrogen ion transmembrane transporter activity; GO:0008324 cation transmembrane transporter activity; GO:0022891 substrate-specific transmembrane…	K02138	ATPeF0D; F-type H+-transporting ATPase subunit d	zma00190 Oxidative phosphorylation - Zea mays (maize); zma01100 Metabolic pathways - Zea mays (maize);
Aco014620.1	303	2.012	Up	K	"Chaperonin CPN60-2, mitochondrial OS=Zea mays GN=CPN60II PE=2 SV=1"	1	0.0213	60.019	AGIK(1)VCAIK	2	-0.36862	2	0.664	1.336	mitochondria	GO:0006457 protein folding; GO:0009987 cellular process; GO:0042026 protein refolding;	GO:0044424 intracellular part; GO:0005623 cell; GO:0044464 cell part; GO:0005622 intracellular; GO:0005737 cytoplasm;	GO:0005524 ATP binding; GO:1901265 nucleoside phosphate binding; GO:0001882 nucleoside binding; GO:0043167 ion binding; GO:0000166 nucleotide binding; GO:0097159 organic cyclic compound binding; GO:1901363 heterocyclic compound binding; GO:0032549 ribonucleoside binding; GO:0097367 carbohydrate derivative binding; GO:0032553 ribonucleotide binding; GO:0005488 binding; GO:0032550 purine ribonucleo…	K04077	groEL; chaperonin GroEL	zma03018 RNA degradation - Zea mays (maize);	IPR027409; IPR027413;	GroEL-like apical domain; GroEL-like equatorial domain;
Aco014620.1	402	3.008	Up	K	"Chaperonin CPN60-2, mitochondrial OS=Zea mays GN=CPN60II PE=2 SV=1"	1	0.00534	61.48	LAK(1)LSGGVAVLK	2	-0.59011	1	0.499	1.501	mitochondria	GO:0006457 protein folding; GO:0009987 cellular process; GO:0042026 protein refolding;	GO:0044424 intracellular part; GO:0005623 cell; GO:0044464 cell part; GO:0005622 intracellular; GO:0005737 cytoplasm;	GO:0005524 ATP binding; GO:1901265 nucleoside phosphate binding; GO:0001882 nucleoside binding; GO:0043167 ion binding; GO:0000166 nucleotide binding; GO:0097159 organic cyclic compound binding; GO:1901363 heterocyclic compound binding; GO:0032549 ribonucleoside binding; GO:0097367 carbohydrate derivative binding; GO:0032553 ribonucleotide binding; GO:0005488 binding; GO:0032550 purine ribonucleo…	K04077	groEL; chaperonin GroEL	zma03018 RNA degradation - Zea mays (maize);	IPR027409; IPR027413;	GroEL-like apical domain; GroEL-like equatorial domain;
Aco014620.1	459	2.588	Up	K	"Chaperonin CPN60-2, mitochondrial OS=Zea mays GN=CPN60II PE=2 SV=1"	1	0.00113	70.563	ELEK(1)LQTANFDQK	2	-0.30897	2	0.557	1.443	mitochondria	GO:0006457 protein folding; GO:0009987 cellular process; GO:0042026 protein refolding;	GO:0044424 intracellular part; GO:0005623 cell; GO:0044464 cell part; GO:0005622 intracellular; GO:0005737 cytoplasm;	GO:0005524 ATP binding; GO:1901265 nucleoside phosphate binding; GO:0001882 nucleoside binding; GO:0043167 ion binding; GO:0000166 nucleotide binding; GO:0097159 organic cyclic compound binding; GO:1901363 heterocyclic compound binding; GO:0032549 ribonucleoside binding; GO:0097367 carbohydrate derivative binding; GO:0032553 ribonucleotide binding; GO:0005488 binding; GO:0032550 purine ribonucleo…	K04077	groEL; chaperonin GroEL	zma03018 RNA degradation - Zea mays (maize);	IPR027409; IPR027413;	GroEL-like apical domain; GroEL-like equatorial domain;
Aco014620.1	65	2.83	Up	K	"Chaperonin CPN60-2, mitochondrial OS=Zea mays GN=CPN60II PE=2 SV=1"	1	0.0251	67.169	VTMGPK(1)GR	2	-4.1781	1	0.522	1.478	mitochondria	GO:0006457 protein folding; GO:0009987 cellular process; GO:0042026 protein refolding;	GO:0044424 intracellular part; GO:0005623 cell; GO:0044464 cell part; GO:0005622 intracellular; GO:0005737 cytoplasm;	GO:0005524 ATP binding; GO:1901265 nucleoside phosphate binding; GO:0001882 nucleoside binding; GO:0043167 ion binding; GO:0000166 nucleotide binding; GO:0097159 organic cyclic compound binding; GO:1901363 heterocyclic compound binding; GO:0032549 ribonucleoside binding; GO:0097367 carbohydrate derivative binding; GO:0032553 ribonucleotide binding; GO:0005488 binding; GO:0032550 purine ribonucleo…	K04077	groEL; chaperonin GroEL	zma03018 RNA degradation - Zea mays (maize);	IPR027409; IPR027413;	GroEL-like apical domain; GroEL-like equatorial domain;
Aco014842.1	347	0.594	Down	K	"Aminomethyltransferase, mitochondrial OS=Solanum tuberosum GN=GDCST PE=2 SV=1"	1	0.000109	128.36	QLEEGPK(1)IR	2	0.053621	2	1.255	0.745	chloroplast			GO:0005515 protein binding; GO:0005488 binding;	K00605	gcvT; aminomethyltransferase [EC:2.1.2.10]	zma01200 Carbon metabolism - Zea mays (maize); zma01110 Biosynthesis of secondary metabolites - Zea mays (maize); zma01100 Metabolic pathways - Zea mays (maize); zma00670 One carbon pool by folate - Zea mays (maize); zma00260 Glycine, serine and threonine metabolism - Zea mays (maize); zma00630 Glyoxylate and dicarboxylate metabolism - Zea mays (maize);	IPR029043; IPR013977; IPR006222; IPR027266;	Glycine cleavage T-protein/YgfZ, C-terminal domain; Glycine cleavage T-protein, C-terminal barrel domain; Glycine cleavage T-protein-like, N-terminal; GTP-binding protein TrmE/Glycine cleavage system T protein, domain 1;
Aco014842.1	413	0.278	Down	K	"Aminomethyltransferase, mitochondrial OS=Solanum tuberosum GN=GDCST PE=2 SV=1"	1	0.0383	45.661	GK(1)PYDAVVTK	2	0.36996	1	1.565	0.435	chloroplast			GO:0005515 protein binding; GO:0005488 binding;	K00605	gcvT; aminomethyltransferase [EC:2.1.2.10]	zma01200 Carbon metabolism - Zea mays (maize); zma01110 Biosynthesis of secondary metabolites - Zea mays (maize); zma01100 Metabolic pathways - Zea mays (maize); zma00670 One carbon pool by folate - Zea mays (maize); zma00260 Glycine, serine and threonine metabolism - Zea mays (maize); zma00630 Glyoxylate and dicarboxylate metabolism - Zea mays (maize);	IPR029043; IPR013977; IPR006222; IPR027266;	Glycine cleavage T-protein/YgfZ, C-terminal domain; Glycine cleavage T-protein, C-terminal barrel domain; Glycine cleavage T-protein-like, N-terminal; GTP-binding protein TrmE/Glycine cleavage system T protein, domain 1;
Aco014842.1	174	0.653	Down	K	"Aminomethyltransferase, mitochondrial OS=Solanum tuberosum GN=GDCST PE=2 SV=1"	1	1.04e-05	86.497	AK(1)GGDVAWHVHDER	2	-0.16915	4	1.21	0.79	chloroplast			GO:0005515 protein binding; GO:0005488 binding;	K00605	gcvT; aminomethyltransferase [EC:2.1.2.10]	zma01200 Carbon metabolism - Zea mays (maize); zma01110 Biosynthesis of secondary metabolites - Zea mays (maize); zma01100 Metabolic pathways - Zea mays (maize); zma00670 One carbon pool by folate - Zea mays (maize); zma00260 Glycine, serine and threonine metabolism - Zea mays (maize); zma00630 Glyoxylate and dicarboxylate metabolism - Zea mays (maize);	IPR029043; IPR013977; IPR006222; IPR027266;	Glycine cleavage T-protein/YgfZ, C-terminal domain; Glycine cleavage T-protein, C-terminal barrel domain; Glycine cleavage T-protein-like, N-terminal; GTP-binding protein TrmE/Glycine cleavage system T protein, domain 1;
Aco014842.1	144	0.458	Down	K	"Aminomethyltransferase, mitochondrial OS=Solanum tuberosum GN=GDCST PE=2 SV=1"	1	2.16e-09	109.1	VK(1)DDHVYLVVNAGCR	3	-0.75733	2	1.372	0.628	chloroplast			GO:0005515 protein binding; GO:0005488 binding;	K00605	gcvT; aminomethyltransferase [EC:2.1.2.10]	zma01200 Carbon metabolism - Zea mays (maize); zma01110 Biosynthesis of secondary metabolites - Zea mays (maize); zma01100 Metabolic pathways - Zea mays (maize); zma00670 One carbon pool by folate - Zea mays (maize); zma00260 Glycine, serine and threonine metabolism - Zea mays (maize); zma00630 Glyoxylate and dicarboxylate metabolism - Zea mays (maize);	IPR029043; IPR013977; IPR006222; IPR027266;	Glycine cleavage T-protein/YgfZ, C-terminal domain; Glycine cleavage T-protein, C-terminal barrel domain; Glycine cleavage T-protein-like, N-terminal; GTP-binding protein TrmE/Glycine cleavage system T protein, domain 1;
Aco014852.1	680	0.654	Down	K	"Putative aconitate hydratase, cytoplasmic OS=Oryza sativa subsp. japonica GN=Os08g0191100 PE=3 SV=1"	1	0.0213	75.213	NGK(1)NIYFK	2	1.8914	1	1.209	0.791	chloroplast	GO:0008152 metabolic process;			K01681	ACO; aconitate hydratase [EC:4.2.1.3]	zma01230 Biosynthesis of amino acids - Zea mays (maize); zma01200 Carbon metabolism - Zea mays (maize); zma01110 Biosynthesis of secondary metabolites - Zea mays (maize); zma01100 Metabolic pathways - Zea mays (maize); zma00020 Citrate cycle (TCA cycle) - Zea mays (maize); zma01210 2-Oxocarboxylic acid metabolism - Zea mays (maize); zma00630 Glyoxylate and dicarboxylate metabolism - Zea mays (mai…	IPR001030; IPR000573; IPR015932; IPR015928; IPR015931;	Aconitase/3-isopropylmalate dehydratase large subunit, alpha/beta/alpha domain; Aconitase A/isopropylmalate dehydratase small subunit, swivel domain; Aconitase/3-isopropylmalate dehydratase large subunit, alpha/beta/alpha, subdomain 2; Aconitase/3-isopropylmalate dehydratase, swivel; Aconitase/3-isopropylmalate dehydratase large subunit, alpha/beta/alpha, subdomain 1/3;
Aco014902.1	238	0.412	Down	K	"NADH dehydrogenase [ubiquinone] flavoprotein 1, mitochondrial OS=Arabidopsis thaliana GN=At5g08530 PE=2 SV=1"	1	0.00593	121.52	HNLEK(1)AR	2	0.46831	2	1.417	0.583	chloroplast	GO:0044699 single-organism process; GO:0008152 metabolic process; GO:0055114 oxidation-reduction process; GO:0044710 single-organism metabolic process;		GO:0016651 oxidoreductase activity, acting on NAD(P)H; GO:1901265 nucleoside phosphate binding; GO:0043167 ion binding; GO:0050136 NADH dehydrogenase (quinone) activity; GO:0000166 nucleotide binding; GO:0051539 4 iron, 4 sulfur cluster binding; GO:0048037 cofactor binding; GO:0016655 oxidoreductase activity, acting on NAD(P)H, quinone or similar compound as acceptor; GO:0008137 NADH dehydrogenas…	K03942	NDUFV1; NADH dehydrogenase (ubiquinone) flavoprotein 1 [EC:1.6.5.3 1.6.99.3]	zma00190 Oxidative phosphorylation - Zea mays (maize); zma01100 Metabolic pathways - Zea mays (maize);	IPR011538; IPR019554; IPR019575;	NADH-ubiquinone oxidoreductase 51 kDa subunit, FMN-binding domain; Soluble ligand binding domain; NADH-ubiquinone oxidoreductase 51 kDa subunit, iron-sulphur binding domain;
Aco014902.1	148	0.379	Down	K	"NADH dehydrogenase [ubiquinone] flavoprotein 1, mitochondrial OS=Arabidopsis thaliana GN=At5g08530 PE=2 SV=1"	1	9.19e-05	104.82	GADWIVNEMK(1)K	2	-1.6223	3	1.45	0.55	chloroplast	GO:0044699 single-organism process; GO:0008152 metabolic process; GO:0055114 oxidation-reduction process; GO:0044710 single-organism metabolic process;		GO:0016651 oxidoreductase activity, acting on NAD(P)H; GO:1901265 nucleoside phosphate binding; GO:0043167 ion binding; GO:0050136 NADH dehydrogenase (quinone) activity; GO:0000166 nucleotide binding; GO:0051539 4 iron, 4 sulfur cluster binding; GO:0048037 cofactor binding; GO:0016655 oxidoreductase activity, acting on NAD(P)H, quinone or similar compound as acceptor; GO:0008137 NADH dehydrogenas…	K03942	NDUFV1; NADH dehydrogenase (ubiquinone) flavoprotein 1 [EC:1.6.5.3 1.6.99.3]	zma00190 Oxidative phosphorylation - Zea mays (maize); zma01100 Metabolic pathways - Zea mays (maize);	IPR011538; IPR019554; IPR019575;	NADH-ubiquinone oxidoreductase 51 kDa subunit, FMN-binding domain; Soluble ligand binding domain; NADH-ubiquinone oxidoreductase 51 kDa subunit, iron-sulphur binding domain;
Aco015084.1	106	0.516	Down	K	"Pyruvate dehydrogenase E1 component subunit beta-1, mitochondrial OS=Oryza sativa subsp. japonica GN=Os08g0536000 PE=2 SV=1"	1	0.00183	125.82	ITK(1)GLLEK	2	0.033164	2	1.319	0.681	chloroplast	GO:0008152 metabolic process;		GO:0003824 catalytic activity;	K00162	PDHB; pyruvate dehydrogenase E1 component beta subunit [EC:1.2.4.1]	zma00010 Glycolysis / Gluconeogenesis - Zea mays (maize); zma01200 Carbon metabolism - Zea mays (maize); zma01110 Biosynthesis of secondary metabolites - Zea mays (maize); zma01100 Metabolic pathways - Zea mays (maize); zma00020 Citrate cycle (TCA cycle) - Zea mays (maize); zma00620 Pyruvate metabolism - Zea mays (maize);	IPR009014; IPR033248; IPR005475; IPR029061;	Transketolase C-terminal/Pyruvate-ferredoxin oxidoreductase domain II; Transketolase, C-terminal domain; Transketolase-like, pyrimidine-binding domain; Thiamin diphosphate-binding fold;
Aco015226.1	396	2.006	Up	K	V-type proton ATPase subunit B2 OS=Arabidopsis thaliana GN=VHA-B2 PE=1 SV=1	1	4.69e-05	99.5	LMK(1)SAIGEGMTR	2	0.6233	2	0.665	1.335	cytoplasm	GO:0009116 nucleoside metabolic process; GO:0042278 purine nucleoside metabolic process; GO:0034220 ion transmembrane transport; GO:0006725 cellular aromatic compound metabolic process; GO:0009167 purine ribonucleoside monophosphate metabolic process; GO:0090662 ATP hydrolysis coupled transmembrane transport; GO:0009259 ribonucleotide metabolic process; GO:0009117 nucleotide metabolic process; GO…	GO:0032991 macromolecular complex; GO:0016020 membrane; GO:0033178 proton-transporting two-sector ATPase complex, catalytic domain; GO:0033176 proton-transporting V-type ATPase complex; GO:0043234 protein complex; GO:0098796 membrane protein complex; GO:0044425 membrane part; GO:0016469 proton-transporting two-sector ATPase complex; GO:0033180 proton-transporting V-type ATPase, V1 domain;	GO:0022804 active transmembrane transporter activity; GO:0005524 ATP binding; GO:1901265 nucleoside phosphate binding; GO:0001882 nucleoside binding; GO:0043167 ion binding; GO:0016817 hydrolase activity, acting on acid anhydrides; GO:0016787 hydrolase activity; GO:0000166 nucleotide binding; GO:0097159 organic cyclic compound binding; GO:1901363 heterocyclic compound binding; GO:0032549 ribonucl…	K02147	ATPeV1B; V-type H+-transporting ATPase subunit B	zma04145 Phagosome - Zea mays (maize); zma00190 Oxidative phosphorylation - Zea mays (maize); zma01100 Metabolic pathways - Zea mays (maize);	IPR004100; IPR027417; IPR000194;	ATPase, F1/V1/A1 complex, alpha/beta subunit, N-terminal domain; P-loop containing nucleoside triphosphate hydrolase; ATPase, F1/V1/A1 complex, alpha/beta subunit, nucleotide-binding domain;
Aco015226.1	454	2.307	Up	K	V-type proton ATPase subunit B2 OS=Arabidopsis thaliana GN=VHA-B2 PE=1 SV=1	1	2.18e-05	111.52	K(1)FVAQGAYDTR	2	0.0027475	2	0.605	1.395	cytoplasm	GO:0009116 nucleoside metabolic process; GO:0042278 purine nucleoside metabolic process; GO:0034220 ion transmembrane transport; GO:0006725 cellular aromatic compound metabolic process; GO:0009167 purine ribonucleoside monophosphate metabolic process; GO:0090662 ATP hydrolysis coupled transmembrane transport; GO:0009259 ribonucleotide metabolic process; GO:0009117 nucleotide metabolic process; GO…	GO:0032991 macromolecular complex; GO:0016020 membrane; GO:0033178 proton-transporting two-sector ATPase complex, catalytic domain; GO:0033176 proton-transporting V-type ATPase complex; GO:0043234 protein complex; GO:0098796 membrane protein complex; GO:0044425 membrane part; GO:0016469 proton-transporting two-sector ATPase complex; GO:0033180 proton-transporting V-type ATPase, V1 domain;	GO:0022804 active transmembrane transporter activity; GO:0005524 ATP binding; GO:1901265 nucleoside phosphate binding; GO:0001882 nucleoside binding; GO:0043167 ion binding; GO:0016817 hydrolase activity, acting on acid anhydrides; GO:0016787 hydrolase activity; GO:0000166 nucleotide binding; GO:0097159 organic cyclic compound binding; GO:1901363 heterocyclic compound binding; GO:0032549 ribonucl…	K02147	ATPeV1B; V-type H+-transporting ATPase subunit B	zma04145 Phagosome - Zea mays (maize); zma00190 Oxidative phosphorylation - Zea mays (maize); zma01100 Metabolic pathways - Zea mays (maize);	IPR004100; IPR027417; IPR000194;	ATPase, F1/V1/A1 complex, alpha/beta subunit, N-terminal domain; P-loop containing nucleoside triphosphate hydrolase; ATPase, F1/V1/A1 complex, alpha/beta subunit, nucleotide-binding domain;
Aco015226.1	491	2.187	Up	K	V-type proton ATPase subunit B2 OS=Arabidopsis thaliana GN=VHA-B2 PE=1 SV=1	1	4.84e-06	114.24	IPAK(1)TLDQYYSR	2	0.89535	2	0.628	1.372	cytoplasm	GO:0009116 nucleoside metabolic process; GO:0042278 purine nucleoside metabolic process; GO:0034220 ion transmembrane transport; GO:0006725 cellular aromatic compound metabolic process; GO:0009167 purine ribonucleoside monophosphate metabolic process; GO:0090662 ATP hydrolysis coupled transmembrane transport; GO:0009259 ribonucleotide metabolic process; GO:0009117 nucleotide metabolic process; GO…	GO:0032991 macromolecular complex; GO:0016020 membrane; GO:0033178 proton-transporting two-sector ATPase complex, catalytic domain; GO:0033176 proton-transporting V-type ATPase complex; GO:0043234 protein complex; GO:0098796 membrane protein complex; GO:0044425 membrane part; GO:0016469 proton-transporting two-sector ATPase complex; GO:0033180 proton-transporting V-type ATPase, V1 domain;	GO:0022804 active transmembrane transporter activity; GO:0005524 ATP binding; GO:1901265 nucleoside phosphate binding; GO:0001882 nucleoside binding; GO:0043167 ion binding; GO:0016817 hydrolase activity, acting on acid anhydrides; GO:0016787 hydrolase activity; GO:0000166 nucleotide binding; GO:0097159 organic cyclic compound binding; GO:1901363 heterocyclic compound binding; GO:0032549 ribonucl…	K02147	ATPeV1B; V-type H+-transporting ATPase subunit B	zma04145 Phagosome - Zea mays (maize); zma00190 Oxidative phosphorylation - Zea mays (maize); zma01100 Metabolic pathways - Zea mays (maize);	IPR004100; IPR027417; IPR000194;	ATPase, F1/V1/A1 complex, alpha/beta subunit, N-terminal domain; P-loop containing nucleoside triphosphate hydrolase; ATPase, F1/V1/A1 complex, alpha/beta subunit, nucleotide-binding domain;
Aco015262.1	396	4.507	Up	K	"Betaine aldehyde dehydrogenase 1, chloroplastic OS=Arabidopsis thaliana GN=ALDH10A8 PE=2 SV=1"	1	0.000144	55.437	NEGATILSGGVRPK(1)HLEK	3	1.1065	2	0.363	1.637	plasma membrane	GO:0044699 single-organism process; GO:0008152 metabolic process; GO:0055114 oxidation-reduction process; GO:0044710 single-organism metabolic process;		GO:0016620 oxidoreductase activity, acting on the aldehyde or oxo group of donors, NAD or NADP as acceptor; GO:0003824 catalytic activity; GO:0016491 oxidoreductase activity; GO:0016903 oxidoreductase activity, acting on the aldehyde or oxo group of donors;	K00130	betB; betaine-aldehyde dehydrogenase [EC:1.2.1.8]	zma01100 Metabolic pathways - Zea mays (maize); zma00260 Glycine, serine and threonine metabolism - Zea mays (maize);	IPR016161; IPR015590; IPR016162; IPR016163;	Aldehyde/histidinol dehydrogenase; Aldehyde dehydrogenase domain; Aldehyde dehydrogenase N-terminal domain; Aldehyde dehydrogenase, C-terminal;
Aco015453.1	4	2.751	Up	K	"Triosephosphate isomerase, cytosolic OS=Zea mays PE=3 SV=3"	1	0.00453	99.7	K(1)FFVGGNWK	2	0.15882	2	0.533	1.467	peroxisome	GO:0006757 ATP generation from ADP; GO:0009116 nucleoside metabolic process; GO:0042278 purine nucleoside metabolic process; GO:0006165 nucleoside diphosphate phosphorylation; GO:0046031 ADP metabolic process; GO:0019362 pyridine nucleotide metabolic process; GO:0006096 glycolytic process; GO:0009167 purine ribonucleoside monophosphate metabolic process; GO:0009117 nucleotide metabolic process; G…		GO:0016853 isomerase activity; GO:0016860 intramolecular oxidoreductase activity; GO:0004807 triose-phosphate isomerase activity; GO:0003824 catalytic activity; GO:0016861 intramolecular oxidoreductase activity, interconverting aldoses and ketoses;	K01803	TPI; triosephosphate isomerase (TIM) [EC:5.3.1.1]	zma00010 Glycolysis / Gluconeogenesis - Zea mays (maize); zma01230 Biosynthesis of amino acids - Zea mays (maize); zma01200 Carbon metabolism - Zea mays (maize); zma01110 Biosynthesis of secondary metabolites - Zea mays (maize); zma01100 Metabolic pathways - Zea mays (maize); zma00562 Inositol phosphate metabolism - Zea mays (maize); zma00051 Fructose and mannose metabolism - Zea mays (maize); zm…	IPR013785;	Aldolase-type TIM barrel;
Aco015453.1	139	2.875	Up	K	"Triosephosphate isomerase, cytosolic OS=Zea mays PE=3 SV=3"	1	0.000839	68.044	EAGK(1)TMDVVAAQTK	2	0.27215	2	0.516	1.484	peroxisome	GO:0006757 ATP generation from ADP; GO:0009116 nucleoside metabolic process; GO:0042278 purine nucleoside metabolic process; GO:0006165 nucleoside diphosphate phosphorylation; GO:0046031 ADP metabolic process; GO:0019362 pyridine nucleotide metabolic process; GO:0006096 glycolytic process; GO:0009167 purine ribonucleoside monophosphate metabolic process; GO:0009117 nucleotide metabolic process; G…		GO:0016853 isomerase activity; GO:0016860 intramolecular oxidoreductase activity; GO:0004807 triose-phosphate isomerase activity; GO:0003824 catalytic activity; GO:0016861 intramolecular oxidoreductase activity, interconverting aldoses and ketoses;	K01803	TPI; triosephosphate isomerase (TIM) [EC:5.3.1.1]	zma00010 Glycolysis / Gluconeogenesis - Zea mays (maize); zma01230 Biosynthesis of amino acids - Zea mays (maize); zma01200 Carbon metabolism - Zea mays (maize); zma01110 Biosynthesis of secondary metabolites - Zea mays (maize); zma01100 Metabolic pathways - Zea mays (maize); zma00562 Inositol phosphate metabolism - Zea mays (maize); zma00051 Fructose and mannose metabolism - Zea mays (maize); zm…	IPR013785;	Aldolase-type TIM barrel;
Aco015466.1	252	1.625	Up	K	Heat shock cognate 70 kDa protein OS=Petunia hybrida GN=HSP70 PE=2 SV=1	1	0.00474	52.247	MVNHFVQEFK(1)R	3	0.27492	1	0.762	1.238	cytoplasm				K03283	HSPA1s; heat shock 70kDa protein 1/2/6/8	zma04144 Endocytosis - Zea mays (maize); zma03040 Spliceosome - Zea mays (maize); zma04141 Protein processing in endoplasmic reticulum - Zea mays (maize);	IPR029048; IPR029047;	Heat shock protein 70kD, C-terminal domain; Heat shock protein 70kD, peptide-binding domain;
Aco015466.1	506	2.64	Up	K	Heat shock cognate 70 kDa protein OS=Petunia hybrida GN=HSP70 PE=2 SV=1	1	0.00414	89.08	NK(1)ITITNDK	2	0.79544	1	0.549	1.451	cytoplasm				K03283	HSPA1s; heat shock 70kDa protein 1/2/6/8	zma04144 Endocytosis - Zea mays (maize); zma03040 Spliceosome - Zea mays (maize); zma04141 Protein processing in endoplasmic reticulum - Zea mays (maize);	IPR029048; IPR029047;	Heat shock protein 70kD, C-terminal domain; Heat shock protein 70kD, peptide-binding domain;
Aco015466.1	518	2.815	Up	K	Heat shock cognate 70 kDa protein OS=Petunia hybrida GN=HSP70 PE=2 SV=1	1	0.0348	59.368	LSK(1)DEIEK	2	0.96218	1	0.524	1.476	cytoplasm				K03283	HSPA1s; heat shock 70kDa protein 1/2/6/8	zma04144 Endocytosis - Zea mays (maize); zma03040 Spliceosome - Zea mays (maize); zma04141 Protein processing in endoplasmic reticulum - Zea mays (maize);	IPR029048; IPR029047;	Heat shock protein 70kD, C-terminal domain; Heat shock protein 70kD, peptide-binding domain;
Aco015466.1	513	1.637	Up	K	Heat shock cognate 70 kDa protein OS=Petunia hybrida GN=HSP70 PE=2 SV=1	1	0.00679	79.489	ITITNDK(1)GR	2	-0.19753	2	0.759	1.241	cytoplasm				K03283	HSPA1s; heat shock 70kDa protein 1/2/6/8	zma04144 Endocytosis - Zea mays (maize); zma03040 Spliceosome - Zea mays (maize); zma04141 Protein processing in endoplasmic reticulum - Zea mays (maize);	IPR029048; IPR029047;	Heat shock protein 70kD, C-terminal domain; Heat shock protein 70kD, peptide-binding domain;
Aco015680.1	144	2.238	Up	K	"Enoyl-[acyl-carrier-protein] reductase [NADH] 1, chloroplastic OS=Oryza sativa subsp. japonica GN=Os08g0327400 PE=2 SV=1"	1	0.0339	79.116	GK(1)FDESR	2	0.20967	1	0.618	1.382	chloroplast				K00208	fabI; enoyl-[acyl-carrier protein] reductase I [EC:1.3.1.9 1.3.1.10]	zma00780 Biotin metabolism - Zea mays (maize); zma01212 Fatty acid metabolism - Zea mays (maize); zma01100 Metabolic pathways - Zea mays (maize); zma00061 Fatty acid biosynthesis - Zea mays (maize);	IPR016040;	NAD(P)-binding domain;
Aco015687.1	379	0.415	Down	K	"Citrate synthase, mitochondrial OS=Daucus carota GN=CS PE=2 SV=1"	1	2.74e-11	103.77	TLNSGK(1)VVPGFGHGVLR	2	0.58372	5	1.413	0.587	mitochondria	GO:0072350 tricarboxylic acid metabolic process; GO:0055114 oxidation-reduction process; GO:0044281 small molecule metabolic process; GO:0044763 single-organism cellular process; GO:0006099 tricarboxylic acid cycle; GO:0044699 single-organism process; GO:0044238 primary metabolic process; GO:0045333 cellular respiration; GO:0044237 cellular metabolic process; GO:0071704 organic substance metaboli…		GO:0016746 transferase activity, transferring acyl groups; GO:0046912 transferase activity, transferring acyl groups, acyl groups converted into alkyl on transfer; GO:0003824 catalytic activity; GO:0016740 transferase activity;	K01647	CS; citrate synthase [EC:2.3.3.1]	zma01230 Biosynthesis of amino acids - Zea mays (maize); zma01200 Carbon metabolism - Zea mays (maize); zma01110 Biosynthesis of secondary metabolites - Zea mays (maize); zma01100 Metabolic pathways - Zea mays (maize); zma00020 Citrate cycle (TCA cycle) - Zea mays (maize); zma01210 2-Oxocarboxylic acid metabolism - Zea mays (maize); zma00630 Glyoxylate and dicarboxylate metabolism - Zea mays (mai…	IPR016142;	Citrate synthase-like, large alpha subdomain;
Aco015687.1	432	2.025	Up	K	"Citrate synthase, mitochondrial OS=Daucus carota GN=CS PE=2 SV=1"	1	1.32e-10	115.1	LYEVVPPILTELGK(1)VK	2	-0.43717	6	0.661	1.339	mitochondria	GO:0072350 tricarboxylic acid metabolic process; GO:0055114 oxidation-reduction process; GO:0044281 small molecule metabolic process; GO:0044763 single-organism cellular process; GO:0006099 tricarboxylic acid cycle; GO:0044699 single-organism process; GO:0044238 primary metabolic process; GO:0045333 cellular respiration; GO:0044237 cellular metabolic process; GO:0071704 organic substance metaboli…		GO:0016746 transferase activity, transferring acyl groups; GO:0046912 transferase activity, transferring acyl groups, acyl groups converted into alkyl on transfer; GO:0003824 catalytic activity; GO:0016740 transferase activity;	K01647	CS; citrate synthase [EC:2.3.3.1]	zma01230 Biosynthesis of amino acids - Zea mays (maize); zma01200 Carbon metabolism - Zea mays (maize); zma01110 Biosynthesis of secondary metabolites - Zea mays (maize); zma01100 Metabolic pathways - Zea mays (maize); zma00020 Citrate cycle (TCA cycle) - Zea mays (maize); zma01210 2-Oxocarboxylic acid metabolism - Zea mays (maize); zma00630 Glyoxylate and dicarboxylate metabolism - Zea mays (mai…	IPR016142;	Citrate synthase-like, large alpha subdomain;
Aco015687.1	146	0.536	Down	K	"Citrate synthase, mitochondrial OS=Daucus carota GN=CS PE=2 SV=1"	1	0.00206	58.079	VPSEEQTDALSK(1)ELR	2	0.67619	2	1.302	0.698	mitochondria	GO:0072350 tricarboxylic acid metabolic process; GO:0055114 oxidation-reduction process; GO:0044281 small molecule metabolic process; GO:0044763 single-organism cellular process; GO:0006099 tricarboxylic acid cycle; GO:0044699 single-organism process; GO:0044238 primary metabolic process; GO:0045333 cellular respiration; GO:0044237 cellular metabolic process; GO:0071704 organic substance metaboli…		GO:0016746 transferase activity, transferring acyl groups; GO:0046912 transferase activity, transferring acyl groups, acyl groups converted into alkyl on transfer; GO:0003824 catalytic activity; GO:0016740 transferase activity;	K01647	CS; citrate synthase [EC:2.3.3.1]	zma01230 Biosynthesis of amino acids - Zea mays (maize); zma01200 Carbon metabolism - Zea mays (maize); zma01110 Biosynthesis of secondary metabolites - Zea mays (maize); zma01100 Metabolic pathways - Zea mays (maize); zma00020 Citrate cycle (TCA cycle) - Zea mays (maize); zma01210 2-Oxocarboxylic acid metabolism - Zea mays (maize); zma00630 Glyoxylate and dicarboxylate metabolism - Zea mays (mai…	IPR016142;	Citrate synthase-like, large alpha subdomain;
Aco016112.1	211	1.888	Up	K	Adenosylhomocysteinase OS=Phalaenopsis sp. GN=SAHH PE=2 SV=1	1	0.00191	66.004	LVGVSEETTTGVK(1)R	2	-0.57724	1	0.692	1.308	cytoplasm	GO:1901606 alpha-amino acid catabolic process; GO:0009116 nucleoside metabolic process; GO:0042278 purine nucleoside metabolic process; GO:0046498 S-adenosylhomocysteine metabolic process; GO:0006725 cellular aromatic compound metabolic process; GO:0044699 single-organism process; GO:0072523 purine-containing compound catabolic process; GO:0044237 cellular metabolic process; GO:0071704 organic su…		GO:0097159 organic cyclic compound binding; GO:1901363 heterocyclic compound binding; GO:0004013 adenosylhomocysteinase activity; GO:0016801 hydrolase activity, acting on ether bonds; GO:1901265 nucleoside phosphate binding; GO:0051287 NAD binding; GO:0003824 catalytic activity; GO:0005488 binding; GO:0016787 hydrolase activity; GO:0000166 nucleotide binding; GO:0048037 cofactor binding; GO:00168…	K01251	E3.3.1.1; adenosylhomocysteinase [EC:3.3.1.1]	zma01100 Metabolic pathways - Zea mays (maize); zma00270 Cysteine and methionine metabolism - Zea mays (maize);	IPR016040; IPR015878;	NAD(P)-binding domain; S-adenosyl-L-homocysteine hydrolase, NAD binding domain;
Aco016173.1	50	2.434	Up	K	"Glyceraldehyde-3-phosphate dehydrogenase A, chloroplastic OS=Spinacia oleracea GN=GAPA PE=1 SV=2"	1	5.32e-06	113.22	AVALVLPSLK(1)GK	2	0.15287	3	0.582	1.418	cytoplasm	GO:0044699 single-organism process; GO:0008152 metabolic process; GO:0055114 oxidation-reduction process; GO:0044710 single-organism metabolic process;		GO:0016620 oxidoreductase activity, acting on the aldehyde or oxo group of donors, NAD or NADP as acceptor; GO:0003824 catalytic activity; GO:0016491 oxidoreductase activity; GO:0016903 oxidoreductase activity, acting on the aldehyde or oxo group of donors;	K05298	GAPA; glyceraldehyde-3-phosphate dehydrogenase (NADP+) (phosphorylating) [EC:1.2.1.13]	zma01200 Carbon metabolism - Zea mays (maize); zma01100 Metabolic pathways - Zea mays (maize); zma00710 Carbon fixation in photosynthetic organisms - Zea mays (maize);	IPR020829;	Glyceraldehyde 3-phosphate dehydrogenase, catalytic domain;
Aco016569.1	274	0.591	Down	K	"NAD-dependent malic enzyme 62 kDa isoform, mitochondrial OS=Solanum tuberosum PE=1 SV=1"	1	0.0353	74.439	WALK(1)LLK	2	0.57612	2	1.257	0.743	chloroplast,mitochondria	GO:0043648 dicarboxylic acid metabolic process; GO:0008152 metabolic process; GO:0055114 oxidation-reduction process; GO:0044710 single-organism metabolic process; GO:0006108 malate metabolic process; GO:0044281 small molecule metabolic process; GO:0019752 carboxylic acid metabolic process; GO:0044763 single-organism cellular process; GO:0044699 single-organism process; GO:0006082 organic acid me…		GO:0004471 malate dehydrogenase (decarboxylating) (NAD+) activity; GO:1901265 nucleoside phosphate binding; GO:0000166 nucleotide binding; GO:0048037 cofactor binding; GO:0016491 oxidoreductase activity; GO:0016614 oxidoreductase activity, acting on CH-OH group of donors; GO:1901363 heterocyclic compound binding; GO:0097159 organic cyclic compound binding; GO:0016616 oxidoreductase activity, acti…	K00028	E1.1.1.39; malate dehydrogenase (decarboxylating) [EC:1.1.1.39]	zma01200 Carbon metabolism - Zea mays (maize); zma01100 Metabolic pathways - Zea mays (maize); zma00710 Carbon fixation in photosynthetic organisms - Zea mays (maize); zma00620 Pyruvate metabolism - Zea mays (maize);	IPR012302; IPR012301; IPR016040;	Malic enzyme, NAD-binding; Malic enzyme, N-terminal domain; NAD(P)-binding domain;
Aco016819.1	260	6.227	Up	K	Uncharacterized protein	0.999981	1.13e-06	81.526	ELLVGKDDELLK(1)TDTR	3	1.0157	1	0.277	1.723	chloroplast							IPR016040;	NAD(P)-binding domain;
Aco017282.1	308	5.936	Up	K	"Phosphoribulokinase, chloroplastic OS=Triticum aestivum PE=2 SV=1"	1	0.0239	69.825	LIMK(1)EGLK	2	0.011065	2	0.288	1.712	chloroplast	GO:0008152 metabolic process; GO:0005975 carbohydrate metabolic process; GO:0044238 primary metabolic process; GO:0071704 organic substance metabolic process;		GO:0005524 ATP binding; GO:1901265 nucleoside phosphate binding; GO:0016773 phosphotransferase activity, alcohol group as acceptor; GO:0001882 nucleoside binding; GO:0043167 ion binding; GO:0000166 nucleotide binding; GO:0008974 phosphoribulokinase activity; GO:0097159 organic cyclic compound binding; GO:1901363 heterocyclic compound binding; GO:0032549 ribonucleoside binding; GO:0097367 carbohyd…	K00855	PRK; phosphoribulokinase [EC:2.7.1.19]	zma01200 Carbon metabolism - Zea mays (maize); zma01100 Metabolic pathways - Zea mays (maize); zma00710 Carbon fixation in photosynthetic organisms - Zea mays (maize);	IPR006083; IPR027417;	Phosphoribulokinase/uridine kinase; P-loop containing nucleoside triphosphate hydrolase;
Aco017282.1	259	4.478	Up	K	"Phosphoribulokinase, chloroplastic OS=Triticum aestivum PE=2 SV=1"	1	2.36e-11	123.95	GHSLESIK(1)ASIQAR	2	3.5802	4	0.365	1.635	chloroplast	GO:0008152 metabolic process; GO:0005975 carbohydrate metabolic process; GO:0044238 primary metabolic process; GO:0071704 organic substance metabolic process;		GO:0005524 ATP binding; GO:1901265 nucleoside phosphate binding; GO:0016773 phosphotransferase activity, alcohol group as acceptor; GO:0001882 nucleoside binding; GO:0043167 ion binding; GO:0000166 nucleotide binding; GO:0008974 phosphoribulokinase activity; GO:0097159 organic cyclic compound binding; GO:1901363 heterocyclic compound binding; GO:0032549 ribonucleoside binding; GO:0097367 carbohyd…	K00855	PRK; phosphoribulokinase [EC:2.7.1.19]	zma01200 Carbon metabolism - Zea mays (maize); zma01100 Metabolic pathways - Zea mays (maize); zma00710 Carbon fixation in photosynthetic organisms - Zea mays (maize);	IPR006083; IPR027417;	Phosphoribulokinase/uridine kinase; P-loop containing nucleoside triphosphate hydrolase;
Aco017286.1	531	15.815	Up	K	26S protease regulatory subunit 6A homolog OS=Solanum lycopersicum GN=TBP1 PE=2 SV=1	1	0.00415	89.029	LYLDK(1)YIAK	2	0.49668	1	0.119	1.881	chloroplast			GO:0005524 ATP binding; GO:1901265 nucleoside phosphate binding; GO:0001882 nucleoside binding; GO:0043167 ion binding; GO:0000166 nucleotide binding; GO:0097159 organic cyclic compound binding; GO:1901363 heterocyclic compound binding; GO:0032549 ribonucleoside binding; GO:0097367 carbohydrate derivative binding; GO:0032553 ribonucleotide binding; GO:0005488 binding; GO:0032550 purine ribonucleo…	K17681			IPR003959; IPR003593; IPR021911; IPR027417;	ATPase, AAA-type, core; AAA+ ATPase domain; ATPase family AAA domain-containing protein 3, domain of unknown function DUF3523; P-loop containing nucleoside triphosphate hydrolase;
Aco017458.1	999	1.72	Up	K	Uncharacterized protein	1	7.25e-06	136.8	AHVTLAHK(1)R	3	-0.15429	2	0.735	1.265	chloroplast	GO:0006396 RNA processing; GO:0034470 ncRNA processing; GO:0006725 cellular aromatic compound metabolic process; GO:1901360 organic cyclic compound metabolic process; GO:0006807 nitrogen compound metabolic process; GO:0044238 primary metabolic process; GO:0044237 cellular metabolic process; GO:0071704 organic substance metabolic process; GO:0016070 RNA metabolic process; GO:0008152 metabolic proc…		GO:0005524 ATP binding; GO:1901265 nucleoside phosphate binding; GO:0016874 ligase activity; GO:0001882 nucleoside binding; GO:0043167 ion binding; GO:0016886 ligase activity, forming phosphoric ester bonds; GO:0000166 nucleotide binding; GO:0097159 organic cyclic compound binding; GO:1901363 heterocyclic compound binding; GO:0032549 ribonucleoside binding; GO:0097367 carbohydrate derivative bind…				IPR015965;	tRNA ligase, phosphodiesterase, fungi;
Aco017477.1	154	0.343	Down	K	"Glycine cleavage system H protein, mitochondrial OS=Oryza sativa subsp. indica GN=GDCSH PE=2 SV=1"	1	0.000176	130.27	K(1)LCEEEDAH	2	-0.016251	2	1.489	0.511	mitochondria	GO:1901606 alpha-amino acid catabolic process; GO:0044712 single-organism catabolic process; GO:0044281 small molecule metabolic process; GO:0044763 single-organism cellular process; GO:0019464 glycine decarboxylation via glycine cleavage system; GO:0006807 nitrogen compound metabolic process; GO:0044699 single-organism process; GO:0044282 small molecule catabolic process; GO:0044238 primary meta…	GO:0005960 glycine cleavage complex; GO:1902494 catalytic complex; GO:0044464 cell part; GO:0005622 intracellular; GO:1990204 oxidoreductase complex; GO:0005737 cytoplasm; GO:0032991 macromolecular complex; GO:0044424 intracellular part; GO:0005623 cell; GO:0044444 cytoplasmic part;		K02437	gcvH; glycine cleavage system H protein	zma01200 Carbon metabolism - Zea mays (maize); zma01110 Biosynthesis of secondary metabolites - Zea mays (maize); zma01100 Metabolic pathways - Zea mays (maize); zma00260 Glycine, serine and threonine metabolism - Zea mays (maize); zma00630 Glyoxylate and dicarboxylate metabolism - Zea mays (maize);	IPR011053; IPR000089;	Single hybrid motif; Biotin/lipoyl attachment;
Aco017477.1	150	0.263	Down	K	"Glycine cleavage system H protein, mitochondrial OS=Oryza sativa subsp. indica GN=GDCSH PE=2 SV=1"	1	2.65e-23	140.2	VRPSSPSELDSLLGPK(1)EYK	3	0.26165	11	1.583	0.417	mitochondria	GO:1901606 alpha-amino acid catabolic process; GO:0044712 single-organism catabolic process; GO:0044281 small molecule metabolic process; GO:0044763 single-organism cellular process; GO:0019464 glycine decarboxylation via glycine cleavage system; GO:0006807 nitrogen compound metabolic process; GO:0044699 single-organism process; GO:0044282 small molecule catabolic process; GO:0044238 primary meta…	GO:0005960 glycine cleavage complex; GO:1902494 catalytic complex; GO:0044464 cell part; GO:0005622 intracellular; GO:1990204 oxidoreductase complex; GO:0005737 cytoplasm; GO:0032991 macromolecular complex; GO:0044424 intracellular part; GO:0005623 cell; GO:0044444 cytoplasmic part;		K02437	gcvH; glycine cleavage system H protein	zma01200 Carbon metabolism - Zea mays (maize); zma01110 Biosynthesis of secondary metabolites - Zea mays (maize); zma01100 Metabolic pathways - Zea mays (maize); zma00260 Glycine, serine and threonine metabolism - Zea mays (maize); zma00630 Glyoxylate and dicarboxylate metabolism - Zea mays (maize);	IPR011053; IPR000089;	Single hybrid motif; Biotin/lipoyl attachment;
Aco018155.1	351	0.662	Down	K	"Cysteine--tRNA ligase, chloroplastic/mitochondrial OS=Arabidopsis thaliana GN=SYCO PE=2 SV=1"	1	0.0214	59.908	SK(1)GNFITIR	2	1.7159	1	1.204	0.796	chloroplast	GO:0006518 peptide metabolic process; GO:0006725 cellular aromatic compound metabolic process; GO:0044267 cellular protein metabolic process; GO:0044699 single-organism process; GO:0009058 biosynthetic process; GO:0006423 cysteinyl-tRNA aminoacylation; GO:1901566 organonitrogen compound biosynthetic process; GO:0043039 tRNA aminoacylation; GO:0044237 cellular metabolic process; GO:0071704 organic…	GO:0044424 intracellular part; GO:0005623 cell; GO:0044464 cell part; GO:0005622 intracellular; GO:0005737 cytoplasm;	GO:0016876 ligase activity, forming aminoacyl-tRNA and related compounds; GO:0005524 ATP binding; GO:1901265 nucleoside phosphate binding; GO:0016875 ligase activity, forming carbon-oxygen bonds; GO:0001882 nucleoside binding; GO:0043167 ion binding; GO:0016874 ligase activity; GO:0000166 nucleotide binding; GO:0097159 organic cyclic compound binding; GO:1901363 heterocyclic compound binding; GO:…	K01883	CARS; cysteinyl-tRNA synthetase [EC:6.1.1.16]	zma00970 Aminoacyl-tRNA biosynthesis - Zea mays (maize);	IPR014729; IPR032678; IPR015273; IPR009080;	Rossmann-like alpha/beta/alpha sandwich fold; tRNA synthetases class I, catalytic domain; Cysteinyl-tRNA synthetase, class Ia, DALR; Aminoacyl-tRNA synthetase, class Ia, anticodon-binding;
Aco018378.1	235	2.749	Up	K	UTP--glucose-1-phosphate uridylyltransferase OS=Musa acuminata GN=UGPA PE=2 SV=1	1	3.57e-10	114.63	TLADVK(1)GGTLISYEGR	2	-0.34106	1	0.533	1.467	cytoplasm	GO:0008152 metabolic process; GO:0006011 UDP-glucose metabolic process; GO:0046483 heterocycle metabolic process; GO:0006725 cellular aromatic compound metabolic process; GO:0006139 nucleobase-containing compound metabolic process; GO:0006793 phosphorus metabolic process; GO:1901135 carbohydrate derivative metabolic process; GO:1901360 organic cyclic compound metabolic process; GO:0006807 nitroge…		GO:0051748 UTP-monosaccharide-1-phosphate uridylyltransferase activity; GO:0016779 nucleotidyltransferase activity; GO:0070569 uridylyltransferase activity; GO:0016740 transferase activity; GO:0003983 UTP:glucose-1-phosphate uridylyltransferase activity; GO:0003824 catalytic activity; GO:0016772 transferase activity, transferring phosphorus-containing groups;	K00963	UGP2; UTP--glucose-1-phosphate uridylyltransferase [EC:2.7.7.9]	zma00052 Galactose metabolism - Zea mays (maize); zma00500 Starch and sucrose metabolism - Zea mays (maize); zma00520 Amino sugar and nucleotide sugar metabolism - Zea mays (maize); zma01100 Metabolic pathways - Zea mays (maize); zma00040 Pentose and glucuronate interconversions - Zea mays (maize);	IPR029044;	Nucleotide-diphospho-sugar transferases;
Aco018423.1	272	1.653	Up	K	Glutamine synthetase nodule isozyme OS=Vigna aconitifolia PE=2 SV=1	1	0.0377	48.561	AIEK(1)LGLR	2	-0.19213	1	0.754	1.246	cytoplasm	GO:0009064 glutamine family amino acid metabolic process; GO:0008652 cellular amino acid biosynthetic process; GO:0006542 glutamine biosynthetic process; GO:0016053 organic acid biosynthetic process; GO:0044711 single-organism biosynthetic process; GO:0044281 small molecule metabolic process; GO:0006541 glutamine metabolic process; GO:0044763 single-organism cellular process; GO:0044699 single-or…		GO:0016879 ligase activity, forming carbon-nitrogen bonds; GO:0016211 ammonia ligase activity; GO:0004356 glutamate-ammonia ligase activity; GO:0016880 acid-ammonia (or amide) ligase activity; GO:0003824 catalytic activity; GO:0016874 ligase activity;	K01915	glnA; glutamine synthetase [EC:6.3.1.2]	zma01230 Biosynthesis of amino acids - Zea mays (maize); zma01100 Metabolic pathways - Zea mays (maize); zma00250 Alanine, aspartate and glutamate metabolism - Zea mays (maize); zma00630 Glyoxylate and dicarboxylate metabolism - Zea mays (maize); zma00220 Arginine biosynthesis - Zea mays (maize); zma00910 Nitrogen metabolism - Zea mays (maize);	IPR008146; IPR008147; IPR014746;	Glutamine synthetase, catalytic domain; Glutamine synthetase, beta-Grasp domain; Glutamine synthetase/guanido kinase, catalytic domain;
Aco018423.1	278	3.105	Up	K	Glutamine synthetase nodule isozyme OS=Vigna aconitifolia PE=2 SV=1	1	0.00134	57.288	HK(1)EHIAAYGEGNER	3	0.070105	1	0.487	1.513	cytoplasm	GO:0009064 glutamine family amino acid metabolic process; GO:0008652 cellular amino acid biosynthetic process; GO:0006542 glutamine biosynthetic process; GO:0016053 organic acid biosynthetic process; GO:0044711 single-organism biosynthetic process; GO:0044281 small molecule metabolic process; GO:0006541 glutamine metabolic process; GO:0044763 single-organism cellular process; GO:0044699 single-or…		GO:0016879 ligase activity, forming carbon-nitrogen bonds; GO:0016211 ammonia ligase activity; GO:0004356 glutamate-ammonia ligase activity; GO:0016880 acid-ammonia (or amide) ligase activity; GO:0003824 catalytic activity; GO:0016874 ligase activity;	K01915	glnA; glutamine synthetase [EC:6.3.1.2]	zma01230 Biosynthesis of amino acids - Zea mays (maize); zma01100 Metabolic pathways - Zea mays (maize); zma00250 Alanine, aspartate and glutamate metabolism - Zea mays (maize); zma00630 Glyoxylate and dicarboxylate metabolism - Zea mays (maize); zma00220 Arginine biosynthesis - Zea mays (maize); zma00910 Nitrogen metabolism - Zea mays (maize);	IPR008146; IPR008147; IPR014746;	Glutamine synthetase, catalytic domain; Glutamine synthetase, beta-Grasp domain; Glutamine synthetase/guanido kinase, catalytic domain;
Aco018500.1	190	0.268	Down	K	Ribulose bisphosphate carboxylase large chain OS=Ananas comosus GN=rbcL PE=3 SV=1	1	9.84e-07	142.56	LGLSAK(1)NYGR	2	0.077669	2	1.577	0.423	cytoplasm	GO:0044699 single-organism process; GO:0015977 carbon fixation; GO:0008152 metabolic process; GO:0044710 single-organism metabolic process; GO:0071704 organic substance metabolic process;		GO:0000287 magnesium ion binding; GO:0003824 catalytic activity; GO:0016830 carbon-carbon lyase activity; GO:0005488 binding; GO:0016984 ribulose-bisphosphate carboxylase activity; GO:0043167 ion binding; GO:0016831 carboxy-lyase activity; GO:0046872 metal ion binding; GO:0043169 cation binding; GO:0016829 lyase activity;	K01601	rbcL; ribulose-bisphosphate carboxylase large chain [EC:4.1.1.39]	zma01200 Carbon metabolism - Zea mays (maize); zma01100 Metabolic pathways - Zea mays (maize); zma00630 Glyoxylate and dicarboxylate metabolism - Zea mays (maize); zma00710 Carbon fixation in photosynthetic organisms - Zea mays (maize);	IPR000685; IPR017443;	Ribulose bisphosphate carboxylase, large subunit, C-terminal; Ribulose bisphosphate carboxylase, large subunit, ferrodoxin-like N-terminal;
Aco018500.1	28	0.207	Down	K	Ribulose bisphosphate carboxylase large chain OS=Ananas comosus GN=rbcL PE=3 SV=1	1	7.17e-10	121.24	DYK(1)LTYYTPEYETK	2	-0.51503	3	1.656	0.344	cytoplasm	GO:0044699 single-organism process; GO:0015977 carbon fixation; GO:0008152 metabolic process; GO:0044710 single-organism metabolic process; GO:0071704 organic substance metabolic process;		GO:0000287 magnesium ion binding; GO:0003824 catalytic activity; GO:0016830 carbon-carbon lyase activity; GO:0005488 binding; GO:0016984 ribulose-bisphosphate carboxylase activity; GO:0043167 ion binding; GO:0016831 carboxy-lyase activity; GO:0046872 metal ion binding; GO:0043169 cation binding; GO:0016829 lyase activity;	K01601	rbcL; ribulose-bisphosphate carboxylase large chain [EC:4.1.1.39]	zma01200 Carbon metabolism - Zea mays (maize); zma01100 Metabolic pathways - Zea mays (maize); zma00630 Glyoxylate and dicarboxylate metabolism - Zea mays (maize); zma00710 Carbon fixation in photosynthetic organisms - Zea mays (maize);	IPR000685; IPR017443;	Ribulose bisphosphate carboxylase, large subunit, C-terminal; Ribulose bisphosphate carboxylase, large subunit, ferrodoxin-like N-terminal;
Aco018500.1	182	0.312	Down	K	Ribulose bisphosphate carboxylase large chain OS=Ananas comosus GN=rbcL PE=3 SV=1	1	1.72e-05	89.46	YGRPLLGCTIK(1)PK	3	-0.24548	3	1.524	0.476	cytoplasm	GO:0044699 single-organism process; GO:0015977 carbon fixation; GO:0008152 metabolic process; GO:0044710 single-organism metabolic process; GO:0071704 organic substance metabolic process;		GO:0000287 magnesium ion binding; GO:0003824 catalytic activity; GO:0016830 carbon-carbon lyase activity; GO:0005488 binding; GO:0016984 ribulose-bisphosphate carboxylase activity; GO:0043167 ion binding; GO:0016831 carboxy-lyase activity; GO:0046872 metal ion binding; GO:0043169 cation binding; GO:0016829 lyase activity;	K01601	rbcL; ribulose-bisphosphate carboxylase large chain [EC:4.1.1.39]	zma01200 Carbon metabolism - Zea mays (maize); zma01100 Metabolic pathways - Zea mays (maize); zma00630 Glyoxylate and dicarboxylate metabolism - Zea mays (maize); zma00710 Carbon fixation in photosynthetic organisms - Zea mays (maize);	IPR000685; IPR017443;	Ribulose bisphosphate carboxylase, large subunit, C-terminal; Ribulose bisphosphate carboxylase, large subunit, ferrodoxin-like N-terminal;
Aco018500.1	259	0.323	Down	K	Ribulose bisphosphate carboxylase large chain OS=Ananas comosus GN=rbcL PE=3 SV=1	1	4.43e-34	170.42	GHYLNATAGTCEEMIK(1)R	3	-0.30468	3	1.511	0.489	cytoplasm	GO:0044699 single-organism process; GO:0015977 carbon fixation; GO:0008152 metabolic process; GO:0044710 single-organism metabolic process; GO:0071704 organic substance metabolic process;		GO:0000287 magnesium ion binding; GO:0003824 catalytic activity; GO:0016830 carbon-carbon lyase activity; GO:0005488 binding; GO:0016984 ribulose-bisphosphate carboxylase activity; GO:0043167 ion binding; GO:0016831 carboxy-lyase activity; GO:0046872 metal ion binding; GO:0043169 cation binding; GO:0016829 lyase activity;	K01601	rbcL; ribulose-bisphosphate carboxylase large chain [EC:4.1.1.39]	zma01200 Carbon metabolism - Zea mays (maize); zma01100 Metabolic pathways - Zea mays (maize); zma00630 Glyoxylate and dicarboxylate metabolism - Zea mays (maize); zma00710 Carbon fixation in photosynthetic organisms - Zea mays (maize);	IPR000685; IPR017443;	Ribulose bisphosphate carboxylase, large subunit, C-terminal; Ribulose bisphosphate carboxylase, large subunit, ferrodoxin-like N-terminal;
Aco018500.1	484	0.409	Down	K	Ribulose bisphosphate carboxylase large chain OS=Ananas comosus GN=rbcL PE=3 SV=1	0.983363	4.74e-07	113.95	FDFEPVDK(0.017)LDK(0.983)TK	3	-0.19577	3	1.419	0.581	cytoplasm	GO:0044699 single-organism process; GO:0015977 carbon fixation; GO:0008152 metabolic process; GO:0044710 single-organism metabolic process; GO:0071704 organic substance metabolic process;		GO:0000287 magnesium ion binding; GO:0003824 catalytic activity; GO:0016830 carbon-carbon lyase activity; GO:0005488 binding; GO:0016984 ribulose-bisphosphate carboxylase activity; GO:0043167 ion binding; GO:0016831 carboxy-lyase activity; GO:0046872 metal ion binding; GO:0043169 cation binding; GO:0016829 lyase activity;	K01601	rbcL; ribulose-bisphosphate carboxylase large chain [EC:4.1.1.39]	zma01200 Carbon metabolism - Zea mays (maize); zma01100 Metabolic pathways - Zea mays (maize); zma00630 Glyoxylate and dicarboxylate metabolism - Zea mays (maize); zma00710 Carbon fixation in photosynthetic organisms - Zea mays (maize);	IPR000685; IPR017443;	Ribulose bisphosphate carboxylase, large subunit, C-terminal; Ribulose bisphosphate carboxylase, large subunit, ferrodoxin-like N-terminal;
Aco018500.1	208	0.202	Down	K	Ribulose bisphosphate carboxylase large chain OS=Ananas comosus GN=rbcL PE=3 SV=1	1	0.000451	46.494	GGLDFTK(1)DDENVNSQPFMR	2	-1.3238	2	1.664	0.336	cytoplasm	GO:0044699 single-organism process; GO:0015977 carbon fixation; GO:0008152 metabolic process; GO:0044710 single-organism metabolic process; GO:0071704 organic substance metabolic process;		GO:0000287 magnesium ion binding; GO:0003824 catalytic activity; GO:0016830 carbon-carbon lyase activity; GO:0005488 binding; GO:0016984 ribulose-bisphosphate carboxylase activity; GO:0043167 ion binding; GO:0016831 carboxy-lyase activity; GO:0046872 metal ion binding; GO:0043169 cation binding; GO:0016829 lyase activity;	K01601	rbcL; ribulose-bisphosphate carboxylase large chain [EC:4.1.1.39]	zma01200 Carbon metabolism - Zea mays (maize); zma01100 Metabolic pathways - Zea mays (maize); zma00630 Glyoxylate and dicarboxylate metabolism - Zea mays (maize); zma00710 Carbon fixation in photosynthetic organisms - Zea mays (maize);	IPR000685; IPR017443;	Ribulose bisphosphate carboxylase, large subunit, C-terminal; Ribulose bisphosphate carboxylase, large subunit, ferrodoxin-like N-terminal;
Aco018500.1	341	0.248	Down	K	Ribulose bisphosphate carboxylase large chain OS=Ananas comosus GN=rbcL PE=3 SV=1	1	1.46e-16	120.56	MSGGDHIHAGTVVGK(1)LEGER	4	-0.30133	5	1.603	0.397	cytoplasm	GO:0044699 single-organism process; GO:0015977 carbon fixation; GO:0008152 metabolic process; GO:0044710 single-organism metabolic process; GO:0071704 organic substance metabolic process;		GO:0000287 magnesium ion binding; GO:0003824 catalytic activity; GO:0016830 carbon-carbon lyase activity; GO:0005488 binding; GO:0016984 ribulose-bisphosphate carboxylase activity; GO:0043167 ion binding; GO:0016831 carboxy-lyase activity; GO:0046872 metal ion binding; GO:0043169 cation binding; GO:0016829 lyase activity;	K01601	rbcL; ribulose-bisphosphate carboxylase large chain [EC:4.1.1.39]	zma01200 Carbon metabolism - Zea mays (maize); zma01100 Metabolic pathways - Zea mays (maize); zma00630 Glyoxylate and dicarboxylate metabolism - Zea mays (maize); zma00710 Carbon fixation in photosynthetic organisms - Zea mays (maize);	IPR000685; IPR017443;	Ribulose bisphosphate carboxylase, large subunit, C-terminal; Ribulose bisphosphate carboxylase, large subunit, ferrodoxin-like N-terminal;
Aco018500.1	153	0.23	Down	K	Ribulose bisphosphate carboxylase large chain OS=Ananas comosus GN=rbcL PE=3 SV=1	1	2.86e-44	188.84	IPTSYSK(1)TFQGPPHGIQVER	3	0.593	4	1.627	0.373	cytoplasm	GO:0044699 single-organism process; GO:0015977 carbon fixation; GO:0008152 metabolic process; GO:0044710 single-organism metabolic process; GO:0071704 organic substance metabolic process;		GO:0000287 magnesium ion binding; GO:0003824 catalytic activity; GO:0016830 carbon-carbon lyase activity; GO:0005488 binding; GO:0016984 ribulose-bisphosphate carboxylase activity; GO:0043167 ion binding; GO:0016831 carboxy-lyase activity; GO:0046872 metal ion binding; GO:0043169 cation binding; GO:0016829 lyase activity;	K01601	rbcL; ribulose-bisphosphate carboxylase large chain [EC:4.1.1.39]	zma01200 Carbon metabolism - Zea mays (maize); zma01100 Metabolic pathways - Zea mays (maize); zma00630 Glyoxylate and dicarboxylate metabolism - Zea mays (maize); zma00710 Carbon fixation in photosynthetic organisms - Zea mays (maize);	IPR000685; IPR017443;	Ribulose bisphosphate carboxylase, large subunit, C-terminal; Ribulose bisphosphate carboxylase, large subunit, ferrodoxin-like N-terminal;
Aco018500.1	243	0.358	Down	K	Ribulose bisphosphate carboxylase large chain OS=Ananas comosus GN=rbcL PE=3 SV=1	1	6.2e-09	54.521	AQAETGEIK(1)GHYLNATAGTCEEMIK	3	-0.49727	1	1.473	0.527	cytoplasm	GO:0044699 single-organism process; GO:0015977 carbon fixation; GO:0008152 metabolic process; GO:0044710 single-organism metabolic process; GO:0071704 organic substance metabolic process;		GO:0000287 magnesium ion binding; GO:0003824 catalytic activity; GO:0016830 carbon-carbon lyase activity; GO:0005488 binding; GO:0016984 ribulose-bisphosphate carboxylase activity; GO:0043167 ion binding; GO:0016831 carboxy-lyase activity; GO:0046872 metal ion binding; GO:0043169 cation binding; GO:0016829 lyase activity;	K01601	rbcL; ribulose-bisphosphate carboxylase large chain [EC:4.1.1.39]	zma01200 Carbon metabolism - Zea mays (maize); zma01100 Metabolic pathways - Zea mays (maize); zma00630 Glyoxylate and dicarboxylate metabolism - Zea mays (maize); zma00710 Carbon fixation in photosynthetic organisms - Zea mays (maize);	IPR000685; IPR017443;	Ribulose bisphosphate carboxylase, large subunit, C-terminal; Ribulose bisphosphate carboxylase, large subunit, ferrodoxin-like N-terminal;
Aco018500.1	363	0.294	Down	K	Ribulose bisphosphate carboxylase large chain OS=Ananas comosus GN=rbcL PE=3 SV=1	1	0.00606	108.74	DDFIEK(1)DR	2	0.34469	2	1.545	0.455	cytoplasm	GO:0044699 single-organism process; GO:0015977 carbon fixation; GO:0008152 metabolic process; GO:0044710 single-organism metabolic process; GO:0071704 organic substance metabolic process;		GO:0000287 magnesium ion binding; GO:0003824 catalytic activity; GO:0016830 carbon-carbon lyase activity; GO:0005488 binding; GO:0016984 ribulose-bisphosphate carboxylase activity; GO:0043167 ion binding; GO:0016831 carboxy-lyase activity; GO:0046872 metal ion binding; GO:0043169 cation binding; GO:0016829 lyase activity;	K01601	rbcL; ribulose-bisphosphate carboxylase large chain [EC:4.1.1.39]	zma01200 Carbon metabolism - Zea mays (maize); zma01100 Metabolic pathways - Zea mays (maize); zma00630 Glyoxylate and dicarboxylate metabolism - Zea mays (maize); zma00710 Carbon fixation in photosynthetic organisms - Zea mays (maize);	IPR000685; IPR017443;	Ribulose bisphosphate carboxylase, large subunit, C-terminal; Ribulose bisphosphate carboxylase, large subunit, ferrodoxin-like N-terminal;
Aco018500.1	312	0.565	Down	K	Ribulose bisphosphate carboxylase large chain OS=Ananas comosus GN=rbcL PE=3 SV=1	1	0.00718	62.546	QK(1)NHGMHFR	3	-0.015473	3	1.278	0.722	cytoplasm	GO:0044699 single-organism process; GO:0015977 carbon fixation; GO:0008152 metabolic process; GO:0044710 single-organism metabolic process; GO:0071704 organic substance metabolic process;		GO:0000287 magnesium ion binding; GO:0003824 catalytic activity; GO:0016830 carbon-carbon lyase activity; GO:0005488 binding; GO:0016984 ribulose-bisphosphate carboxylase activity; GO:0043167 ion binding; GO:0016831 carboxy-lyase activity; GO:0046872 metal ion binding; GO:0043169 cation binding; GO:0016829 lyase activity;	K01601	rbcL; ribulose-bisphosphate carboxylase large chain [EC:4.1.1.39]	zma01200 Carbon metabolism - Zea mays (maize); zma01100 Metabolic pathways - Zea mays (maize); zma00630 Glyoxylate and dicarboxylate metabolism - Zea mays (maize); zma00710 Carbon fixation in photosynthetic organisms - Zea mays (maize);	IPR000685; IPR017443;	Ribulose bisphosphate carboxylase, large subunit, C-terminal; Ribulose bisphosphate carboxylase, large subunit, ferrodoxin-like N-terminal;
Aco018500.1	481	0.218	Down	K	Ribulose bisphosphate carboxylase large chain OS=Ananas comosus GN=rbcL PE=3 SV=1	1	0.000294	88.734	FDFEPVDK(1)LDK	2	0.049299	2	1.642	0.358	cytoplasm	GO:0044699 single-organism process; GO:0015977 carbon fixation; GO:0008152 metabolic process; GO:0044710 single-organism metabolic process; GO:0071704 organic substance metabolic process;		GO:0000287 magnesium ion binding; GO:0003824 catalytic activity; GO:0016830 carbon-carbon lyase activity; GO:0005488 binding; GO:0016984 ribulose-bisphosphate carboxylase activity; GO:0043167 ion binding; GO:0016831 carboxy-lyase activity; GO:0046872 metal ion binding; GO:0043169 cation binding; GO:0016829 lyase activity;	K01601	rbcL; ribulose-bisphosphate carboxylase large chain [EC:4.1.1.39]	zma01200 Carbon metabolism - Zea mays (maize); zma01100 Metabolic pathways - Zea mays (maize); zma00630 Glyoxylate and dicarboxylate metabolism - Zea mays (maize); zma00710 Carbon fixation in photosynthetic organisms - Zea mays (maize);	IPR000685; IPR017443;	Ribulose bisphosphate carboxylase, large subunit, C-terminal; Ribulose bisphosphate carboxylase, large subunit, ferrodoxin-like N-terminal;
Aco018500.1	171	0.208	Down	K	Ribulose bisphosphate carboxylase large chain OS=Ananas comosus GN=rbcL PE=3 SV=1	1	1.02e-05	134.48	DKLNK(1)YGR	2	0.19915	4	1.656	0.344	cytoplasm	GO:0044699 single-organism process; GO:0015977 carbon fixation; GO:0008152 metabolic process; GO:0044710 single-organism metabolic process; GO:0071704 organic substance metabolic process;		GO:0000287 magnesium ion binding; GO:0003824 catalytic activity; GO:0016830 carbon-carbon lyase activity; GO:0005488 binding; GO:0016984 ribulose-bisphosphate carboxylase activity; GO:0043167 ion binding; GO:0016831 carboxy-lyase activity; GO:0046872 metal ion binding; GO:0043169 cation binding; GO:0016829 lyase activity;	K01601	rbcL; ribulose-bisphosphate carboxylase large chain [EC:4.1.1.39]	zma01200 Carbon metabolism - Zea mays (maize); zma01100 Metabolic pathways - Zea mays (maize); zma00630 Glyoxylate and dicarboxylate metabolism - Zea mays (maize); zma00710 Carbon fixation in photosynthetic organisms - Zea mays (maize);	IPR000685; IPR017443;	Ribulose bisphosphate carboxylase, large subunit, C-terminal; Ribulose bisphosphate carboxylase, large subunit, ferrodoxin-like N-terminal;
Aco018500.1	473	0.272	Down	K	Ribulose bisphosphate carboxylase large chain OS=Ananas comosus GN=rbcL PE=3 SV=1	1	2.89e-08	103.72	QIK(1)FDFEPVDKLDK	2	0.40951	6	1.572	0.428	cytoplasm	GO:0044699 single-organism process; GO:0015977 carbon fixation; GO:0008152 metabolic process; GO:0044710 single-organism metabolic process; GO:0071704 organic substance metabolic process;		GO:0000287 magnesium ion binding; GO:0003824 catalytic activity; GO:0016830 carbon-carbon lyase activity; GO:0005488 binding; GO:0016984 ribulose-bisphosphate carboxylase activity; GO:0043167 ion binding; GO:0016831 carboxy-lyase activity; GO:0046872 metal ion binding; GO:0043169 cation binding; GO:0016829 lyase activity;	K01601	rbcL; ribulose-bisphosphate carboxylase large chain [EC:4.1.1.39]	zma01200 Carbon metabolism - Zea mays (maize); zma01100 Metabolic pathways - Zea mays (maize); zma00630 Glyoxylate and dicarboxylate metabolism - Zea mays (maize); zma00710 Carbon fixation in photosynthetic organisms - Zea mays (maize);	IPR000685; IPR017443;	Ribulose bisphosphate carboxylase, large subunit, C-terminal; Ribulose bisphosphate carboxylase, large subunit, ferrodoxin-like N-terminal;
Aco018596.1	170	2.109	Up	K	"Glyceraldehyde-3-phosphate dehydrogenase 2, cytosolic OS=Oryza sativa subsp. japonica GN=GAPC2 PE=1 SV=1"	1	4.01e-12	103.13	AAGFNIIPSSTGAAK(1)AVGK	2	0.0050904	7	0.643	1.357	cytoplasm	GO:0044699 single-organism process; GO:0008152 metabolic process; GO:0055114 oxidation-reduction process; GO:0044710 single-organism metabolic process;		GO:0016620 oxidoreductase activity, acting on the aldehyde or oxo group of donors, NAD or NADP as acceptor; GO:0003824 catalytic activity; GO:0016491 oxidoreductase activity; GO:0016903 oxidoreductase activity, acting on the aldehyde or oxo group of donors;	K00134	GAPDH; glyceraldehyde 3-phosphate dehydrogenase [EC:1.2.1.12]	zma00010 Glycolysis / Gluconeogenesis - Zea mays (maize); zma01230 Biosynthesis of amino acids - Zea mays (maize); zma01200 Carbon metabolism - Zea mays (maize); zma01110 Biosynthesis of secondary metabolites - Zea mays (maize); zma01100 Metabolic pathways - Zea mays (maize); zma00710 Carbon fixation in photosynthetic organisms - Zea mays (maize);	IPR020829; IPR016040; IPR020828;	Glyceraldehyde 3-phosphate dehydrogenase, catalytic domain; NAD(P)-binding domain; Glyceraldehyde 3-phosphate dehydrogenase, NAD(P) binding domain;
Aco018596.1	149	1.666	Up	K	"Glyceraldehyde-3-phosphate dehydrogenase 2, cytosolic OS=Oryza sativa subsp. japonica GN=GAPC2 PE=1 SV=1"	1	6.72e-28	192.5	TVDGPSSK(1)DWR	2	0.042576	4	0.75	1.25	cytoplasm	GO:0044699 single-organism process; GO:0008152 metabolic process; GO:0055114 oxidation-reduction process; GO:0044710 single-organism metabolic process;		GO:0016620 oxidoreductase activity, acting on the aldehyde or oxo group of donors, NAD or NADP as acceptor; GO:0003824 catalytic activity; GO:0016491 oxidoreductase activity; GO:0016903 oxidoreductase activity, acting on the aldehyde or oxo group of donors;	K00134	GAPDH; glyceraldehyde 3-phosphate dehydrogenase [EC:1.2.1.12]	zma00010 Glycolysis / Gluconeogenesis - Zea mays (maize); zma01230 Biosynthesis of amino acids - Zea mays (maize); zma01200 Carbon metabolism - Zea mays (maize); zma01110 Biosynthesis of secondary metabolites - Zea mays (maize); zma01100 Metabolic pathways - Zea mays (maize); zma00710 Carbon fixation in photosynthetic organisms - Zea mays (maize);	IPR020829; IPR016040; IPR020828;	Glyceraldehyde 3-phosphate dehydrogenase, catalytic domain; NAD(P)-binding domain; Glyceraldehyde 3-phosphate dehydrogenase, NAD(P) binding domain;
Aco018596.1	214	1.783	Up	K	"Glyceraldehyde-3-phosphate dehydrogenase 2, cytosolic OS=Oryza sativa subsp. japonica GN=GAPC2 PE=1 SV=1"	1	1.41e-18	136.63	AASYEQIK(1)SAIK	2	-0.14698	6	0.719	1.281	cytoplasm	GO:0044699 single-organism process; GO:0008152 metabolic process; GO:0055114 oxidation-reduction process; GO:0044710 single-organism metabolic process;		GO:0016620 oxidoreductase activity, acting on the aldehyde or oxo group of donors, NAD or NADP as acceptor; GO:0003824 catalytic activity; GO:0016491 oxidoreductase activity; GO:0016903 oxidoreductase activity, acting on the aldehyde or oxo group of donors;	K00134	GAPDH; glyceraldehyde 3-phosphate dehydrogenase [EC:1.2.1.12]	zma00010 Glycolysis / Gluconeogenesis - Zea mays (maize); zma01230 Biosynthesis of amino acids - Zea mays (maize); zma01200 Carbon metabolism - Zea mays (maize); zma01110 Biosynthesis of secondary metabolites - Zea mays (maize); zma01100 Metabolic pathways - Zea mays (maize); zma00710 Carbon fixation in photosynthetic organisms - Zea mays (maize);	IPR020829; IPR016040; IPR020828;	Glyceraldehyde 3-phosphate dehydrogenase, catalytic domain; NAD(P)-binding domain; Glyceraldehyde 3-phosphate dehydrogenase, NAD(P) binding domain;
Aco018596.1	66	2.897	Up	K	"Glyceraldehyde-3-phosphate dehydrogenase 2, cytosolic OS=Oryza sativa subsp. japonica GN=GAPC2 PE=1 SV=1"	1	9.88e-11	164.9	HHDIQVK(1)DSK	2	1.0325	3	0.513	1.487	cytoplasm	GO:0044699 single-organism process; GO:0008152 metabolic process; GO:0055114 oxidation-reduction process; GO:0044710 single-organism metabolic process;		GO:0016620 oxidoreductase activity, acting on the aldehyde or oxo group of donors, NAD or NADP as acceptor; GO:0003824 catalytic activity; GO:0016491 oxidoreductase activity; GO:0016903 oxidoreductase activity, acting on the aldehyde or oxo group of donors;	K00134	GAPDH; glyceraldehyde 3-phosphate dehydrogenase [EC:1.2.1.12]	zma00010 Glycolysis / Gluconeogenesis - Zea mays (maize); zma01230 Biosynthesis of amino acids - Zea mays (maize); zma01200 Carbon metabolism - Zea mays (maize); zma01110 Biosynthesis of secondary metabolites - Zea mays (maize); zma01100 Metabolic pathways - Zea mays (maize); zma00710 Carbon fixation in photosynthetic organisms - Zea mays (maize);	IPR020829; IPR016040; IPR020828;	Glyceraldehyde 3-phosphate dehydrogenase, catalytic domain; NAD(P)-binding domain; Glyceraldehyde 3-phosphate dehydrogenase, NAD(P) binding domain;
Aco018814.1	405	0.507	Down	K	"Phenylalanine--tRNA ligase, chloroplastic/mitochondrial OS=Arabidopsis thaliana GN=At3g58140 PE=1 SV=1"	1	0.00481	98.044	LIDNFTNK(1)K	2	0.097007	2	1.328	0.672	chloroplast	GO:0006518 peptide metabolic process; GO:0006725 cellular aromatic compound metabolic process; GO:0044267 cellular protein metabolic process; GO:0044699 single-organism process; GO:0009058 biosynthetic process; GO:1901566 organonitrogen compound biosynthetic process; GO:0043039 tRNA aminoacylation; GO:0044237 cellular metabolic process; GO:0071704 organic substance metabolic process; GO:0006432 p…	GO:0044424 intracellular part; GO:0005623 cell; GO:0044464 cell part; GO:0005622 intracellular; GO:0005737 cytoplasm;	GO:0016876 ligase activity, forming aminoacyl-tRNA and related compounds; GO:1901265 nucleoside phosphate binding; GO:0016875 ligase activity, forming carbon-oxygen bonds; GO:0016874 ligase activity; GO:0004826 phenylalanine-tRNA ligase activity; GO:1901363 heterocyclic compound binding; GO:0097159 organic cyclic compound binding; GO:0000049 tRNA binding; GO:0032553 ribonucleotide binding; GO:000…	K01889	FARSA; phenylalanyl-tRNA synthetase alpha chain [EC:6.1.1.20]	zma00970 Aminoacyl-tRNA biosynthesis - Zea mays (maize);	IPR005121; IPR002319; IPR006195;	Phenylalanine-tRNA ligase, beta subunit, ferrodoxin-fold anticodon-binding; Phenylalanyl-tRNA synthetase; Aminoacyl-tRNA synthetase, class II;
Aco018958.1	162	0.65	Down	K	"ATP synthase subunit gamma, mitochondrial OS=Ipomoea batatas GN=ATPC PE=1 SV=2"	1	0.00193	58.814	DSK(1)GSIEMTVTELQK	2	-0.25344	2	1.212	0.788	chloroplast	GO:0009116 nucleoside metabolic process; GO:0042278 purine nucleoside metabolic process; GO:0009167 purine ribonucleoside monophosphate metabolic process; GO:0009117 nucleotide metabolic process; GO:0044699 single-organism process; GO:0046129 purine ribonucleoside biosynthetic process; GO:0009163 nucleoside biosynthetic process; GO:0009058 biosynthetic process; GO:0009156 ribonucleoside monophosp…	GO:0045261 proton-transporting ATP synthase complex, catalytic core F(1); GO:0016020 membrane; GO:0098796 membrane protein complex; GO:0044425 membrane part; GO:0044464 cell part; GO:0005622 intracellular; GO:0016469 proton-transporting two-sector ATPase complex; GO:0032991 macromolecular complex; GO:0033178 proton-transporting two-sector ATPase complex, catalytic domain; GO:0044424 intracellular…	GO:0022804 active transmembrane transporter activity; GO:0042625 ATPase coupled ion transmembrane transporter activity; GO:0015075 ion transmembrane transporter activity; GO:0022853 active ion transmembrane transporter activity; GO:0015399 primary active transmembrane transporter activity; GO:0022892 substrate-specific transporter activity; GO:0044769 ATPase activity, coupled to transmembrane mov…	K02136	ATPeF1G; F-type H+-transporting ATPase subunit gamma	zma00190 Oxidative phosphorylation - Zea mays (maize); zma01100 Metabolic pathways - Zea mays (maize);
Aco019046.1	231	7.656	Up	K	"Photosynthetic NDH subunit of lumenal location 5, chloroplastic OS=Arabidopsis thaliana GN=PNSL5 PE=1 SV=1"	1	0.00899	96.027	TFK(1)DENFK	2	-0.02489	2	0.231	1.769	chloroplast	GO:0044267 cellular protein metabolic process; GO:0044238 primary metabolic process; GO:0018208 peptidyl-proline modification; GO:0000413 protein peptidyl-prolyl isomerization; GO:0044237 cellular metabolic process; GO:0071704 organic substance metabolic process; GO:0006457 protein folding; GO:0018193 peptidyl-amino acid modification; GO:0008152 metabolic process; GO:0044260 cellular macromolecul…		GO:0003755 peptidyl-prolyl cis-trans isomerase activity; GO:0016853 isomerase activity; GO:0003824 catalytic activity; GO:0016859 cis-trans isomerase activity;	K03768			IPR002130; IPR029000;	Cyclophilin-type peptidyl-prolyl cis-trans isomerase domain; Cyclophilin-like domain;
Aco019046.1	196	6.718	Up	K	"Photosynthetic NDH subunit of lumenal location 5, chloroplastic OS=Arabidopsis thaliana GN=PNSL5 PE=1 SV=1"	1	5.94e-06	117.52	GFGYK(1)GSTFHR	2	0.28639	2	0.259	1.741	chloroplast	GO:0044267 cellular protein metabolic process; GO:0044238 primary metabolic process; GO:0018208 peptidyl-proline modification; GO:0000413 protein peptidyl-prolyl isomerization; GO:0044237 cellular metabolic process; GO:0071704 organic substance metabolic process; GO:0006457 protein folding; GO:0018193 peptidyl-amino acid modification; GO:0008152 metabolic process; GO:0044260 cellular macromolecul…		GO:0003755 peptidyl-prolyl cis-trans isomerase activity; GO:0016853 isomerase activity; GO:0003824 catalytic activity; GO:0016859 cis-trans isomerase activity;	K03768			IPR002130; IPR029000;	Cyclophilin-type peptidyl-prolyl cis-trans isomerase domain; Cyclophilin-like domain;
Aco019050.1	237	12.163	Up	K	"Dihydrolipoyllysine-residue succinyltransferase component of 2-oxoglutarate dehydrogenase complex 1, mitochondrial OS=Arabidopsis thaliana GN=At5g55070 PE=1 SV=1"	1	0.000165	70.272	AAPPPPPPPPAEK(1)EK	2	0.64228	2	0.152	1.848	chloroplast	GO:0072350 tricarboxylic acid metabolic process; GO:0055114 oxidation-reduction process; GO:0044281 small molecule metabolic process; GO:0044763 single-organism cellular process; GO:0006099 tricarboxylic acid cycle; GO:0044699 single-organism process; GO:0044238 primary metabolic process; GO:0045333 cellular respiration; GO:0044237 cellular metabolic process; GO:0071704 organic substance metaboli…	GO:1902494 catalytic complex; GO:0044464 cell part; GO:0005622 intracellular; GO:1990204 oxidoreductase complex; GO:0005737 cytoplasm; GO:0032991 macromolecular complex; GO:0044424 intracellular part; GO:0045252 oxoglutarate dehydrogenase complex; GO:1990234 transferase complex; GO:0043234 protein complex; GO:0005623 cell; GO:0045239 tricarboxylic acid cycle enzyme complex; GO:0044444 cytoplasmic…	GO:0016417 S-acyltransferase activity; GO:0016751 S-succinyltransferase activity; GO:0016746 transferase activity, transferring acyl groups; GO:0004149 dihydrolipoyllysine-residue succinyltransferase activity; GO:0003824 catalytic activity; GO:0016748 succinyltransferase activity; GO:0016740 transferase activity; GO:0016747 transferase activity, transferring acyl groups other than amino-acyl grou…	K00658	DLST; 2-oxoglutarate dehydrogenase E2 component (dihydrolipoamide succinyltransferase) [EC:2.3.1.61]	zma01200 Carbon metabolism - Zea mays (maize); zma00310 Lysine degradation - Zea mays (maize); zma01110 Biosynthesis of secondary metabolites - Zea mays (maize); zma01100 Metabolic pathways - Zea mays (maize); zma00020 Citrate cycle (TCA cycle) - Zea mays (maize);	IPR001078; IPR011053; IPR000089; IPR023213;	2-oxoacid dehydrogenase acyltransferase, catalytic domain; Single hybrid motif; Biotin/lipoyl attachment; Chloramphenicol acetyltransferase-like domain;
Aco019050.1	333	1.76	Up	K	"Dihydrolipoyllysine-residue succinyltransferase component of 2-oxoglutarate dehydrogenase complex 1, mitochondrial OS=Arabidopsis thaliana GN=At5g55070 PE=1 SV=1"	1	2.33e-09	137.8	HGVK(1)LGLMSGFIK	2	0.78458	2	0.725	1.275	chloroplast	GO:0072350 tricarboxylic acid metabolic process; GO:0055114 oxidation-reduction process; GO:0044281 small molecule metabolic process; GO:0044763 single-organism cellular process; GO:0006099 tricarboxylic acid cycle; GO:0044699 single-organism process; GO:0044238 primary metabolic process; GO:0045333 cellular respiration; GO:0044237 cellular metabolic process; GO:0071704 organic substance metaboli…	GO:1902494 catalytic complex; GO:0044464 cell part; GO:0005622 intracellular; GO:1990204 oxidoreductase complex; GO:0005737 cytoplasm; GO:0032991 macromolecular complex; GO:0044424 intracellular part; GO:0045252 oxoglutarate dehydrogenase complex; GO:1990234 transferase complex; GO:0043234 protein complex; GO:0005623 cell; GO:0045239 tricarboxylic acid cycle enzyme complex; GO:0044444 cytoplasmic…	GO:0016417 S-acyltransferase activity; GO:0016751 S-succinyltransferase activity; GO:0016746 transferase activity, transferring acyl groups; GO:0004149 dihydrolipoyllysine-residue succinyltransferase activity; GO:0003824 catalytic activity; GO:0016748 succinyltransferase activity; GO:0016740 transferase activity; GO:0016747 transferase activity, transferring acyl groups other than amino-acyl grou…	K00658	DLST; 2-oxoglutarate dehydrogenase E2 component (dihydrolipoamide succinyltransferase) [EC:2.3.1.61]	zma01200 Carbon metabolism - Zea mays (maize); zma00310 Lysine degradation - Zea mays (maize); zma01110 Biosynthesis of secondary metabolites - Zea mays (maize); zma01100 Metabolic pathways - Zea mays (maize); zma00020 Citrate cycle (TCA cycle) - Zea mays (maize);	IPR001078; IPR011053; IPR000089; IPR023213;	2-oxoacid dehydrogenase acyltransferase, catalytic domain; Single hybrid motif; Biotin/lipoyl attachment; Chloramphenicol acetyltransferase-like domain;
Aco019050.1	221	5.178	Up	K	"Dihydrolipoyllysine-residue succinyltransferase component of 2-oxoglutarate dehydrogenase complex 1, mitochondrial OS=Arabidopsis thaliana GN=At5g55070 PE=1 SV=1"	1	3.64e-05	50.358	IAVISPSETHVSPSEEK(1)AEK	3	0.68346	1	0.324	1.676	chloroplast	GO:0072350 tricarboxylic acid metabolic process; GO:0055114 oxidation-reduction process; GO:0044281 small molecule metabolic process; GO:0044763 single-organism cellular process; GO:0006099 tricarboxylic acid cycle; GO:0044699 single-organism process; GO:0044238 primary metabolic process; GO:0045333 cellular respiration; GO:0044237 cellular metabolic process; GO:0071704 organic substance metaboli…	GO:1902494 catalytic complex; GO:0044464 cell part; GO:0005622 intracellular; GO:1990204 oxidoreductase complex; GO:0005737 cytoplasm; GO:0032991 macromolecular complex; GO:0044424 intracellular part; GO:0045252 oxoglutarate dehydrogenase complex; GO:1990234 transferase complex; GO:0043234 protein complex; GO:0005623 cell; GO:0045239 tricarboxylic acid cycle enzyme complex; GO:0044444 cytoplasmic…	GO:0016417 S-acyltransferase activity; GO:0016751 S-succinyltransferase activity; GO:0016746 transferase activity, transferring acyl groups; GO:0004149 dihydrolipoyllysine-residue succinyltransferase activity; GO:0003824 catalytic activity; GO:0016748 succinyltransferase activity; GO:0016740 transferase activity; GO:0016747 transferase activity, transferring acyl groups other than amino-acyl grou…	K00658	DLST; 2-oxoglutarate dehydrogenase E2 component (dihydrolipoamide succinyltransferase) [EC:2.3.1.61]	zma01200 Carbon metabolism - Zea mays (maize); zma00310 Lysine degradation - Zea mays (maize); zma01110 Biosynthesis of secondary metabolites - Zea mays (maize); zma01100 Metabolic pathways - Zea mays (maize); zma00020 Citrate cycle (TCA cycle) - Zea mays (maize);	IPR001078; IPR011053; IPR000089; IPR023213;	2-oxoacid dehydrogenase acyltransferase, catalytic domain; Single hybrid motif; Biotin/lipoyl attachment; Chloramphenicol acetyltransferase-like domain;
Aco019050.1	204	4.288	Up	K	"Dihydrolipoyllysine-residue succinyltransferase component of 2-oxoglutarate dehydrogenase complex 1, mitochondrial OS=Arabidopsis thaliana GN=At5g55070 PE=1 SV=1"	1	3.39e-09	55.662	EGDTVTPGTK(1)IAVISPSETHVSPSEEK	3	0.086575	1	0.378	1.622	chloroplast	GO:0072350 tricarboxylic acid metabolic process; GO:0055114 oxidation-reduction process; GO:0044281 small molecule metabolic process; GO:0044763 single-organism cellular process; GO:0006099 tricarboxylic acid cycle; GO:0044699 single-organism process; GO:0044238 primary metabolic process; GO:0045333 cellular respiration; GO:0044237 cellular metabolic process; GO:0071704 organic substance metaboli…	GO:1902494 catalytic complex; GO:0044464 cell part; GO:0005622 intracellular; GO:1990204 oxidoreductase complex; GO:0005737 cytoplasm; GO:0032991 macromolecular complex; GO:0044424 intracellular part; GO:0045252 oxoglutarate dehydrogenase complex; GO:1990234 transferase complex; GO:0043234 protein complex; GO:0005623 cell; GO:0045239 tricarboxylic acid cycle enzyme complex; GO:0044444 cytoplasmic…	GO:0016417 S-acyltransferase activity; GO:0016751 S-succinyltransferase activity; GO:0016746 transferase activity, transferring acyl groups; GO:0004149 dihydrolipoyllysine-residue succinyltransferase activity; GO:0003824 catalytic activity; GO:0016748 succinyltransferase activity; GO:0016740 transferase activity; GO:0016747 transferase activity, transferring acyl groups other than amino-acyl grou…	K00658	DLST; 2-oxoglutarate dehydrogenase E2 component (dihydrolipoamide succinyltransferase) [EC:2.3.1.61]	zma01200 Carbon metabolism - Zea mays (maize); zma00310 Lysine degradation - Zea mays (maize); zma01110 Biosynthesis of secondary metabolites - Zea mays (maize); zma01100 Metabolic pathways - Zea mays (maize); zma00020 Citrate cycle (TCA cycle) - Zea mays (maize);	IPR001078; IPR011053; IPR000089; IPR023213;	2-oxoacid dehydrogenase acyltransferase, catalytic domain; Single hybrid motif; Biotin/lipoyl attachment; Chloramphenicol acetyltransferase-like domain;
Aco019050.1	328	1.559	Up	K	"Dihydrolipoyllysine-residue succinyltransferase component of 2-oxoglutarate dehydrogenase complex 1, mitochondrial OS=Arabidopsis thaliana GN=At5g55070 PE=1 SV=1"	1	5.44e-05	131.42	SDYKDEFLK(1)K	2	-0.25182	4	0.781	1.219	chloroplast	GO:0072350 tricarboxylic acid metabolic process; GO:0055114 oxidation-reduction process; GO:0044281 small molecule metabolic process; GO:0044763 single-organism cellular process; GO:0006099 tricarboxylic acid cycle; GO:0044699 single-organism process; GO:0044238 primary metabolic process; GO:0045333 cellular respiration; GO:0044237 cellular metabolic process; GO:0071704 organic substance metaboli…	GO:1902494 catalytic complex; GO:0044464 cell part; GO:0005622 intracellular; GO:1990204 oxidoreductase complex; GO:0005737 cytoplasm; GO:0032991 macromolecular complex; GO:0044424 intracellular part; GO:0045252 oxoglutarate dehydrogenase complex; GO:1990234 transferase complex; GO:0043234 protein complex; GO:0005623 cell; GO:0045239 tricarboxylic acid cycle enzyme complex; GO:0044444 cytoplasmic…	GO:0016417 S-acyltransferase activity; GO:0016751 S-succinyltransferase activity; GO:0016746 transferase activity, transferring acyl groups; GO:0004149 dihydrolipoyllysine-residue succinyltransferase activity; GO:0003824 catalytic activity; GO:0016748 succinyltransferase activity; GO:0016740 transferase activity; GO:0016747 transferase activity, transferring acyl groups other than amino-acyl grou…	K00658	DLST; 2-oxoglutarate dehydrogenase E2 component (dihydrolipoamide succinyltransferase) [EC:2.3.1.61]	zma01200 Carbon metabolism - Zea mays (maize); zma00310 Lysine degradation - Zea mays (maize); zma01110 Biosynthesis of secondary metabolites - Zea mays (maize); zma01100 Metabolic pathways - Zea mays (maize); zma00020 Citrate cycle (TCA cycle) - Zea mays (maize);	IPR001078; IPR011053; IPR000089; IPR023213;	2-oxoacid dehydrogenase acyltransferase, catalytic domain; Single hybrid motif; Biotin/lipoyl attachment; Chloramphenicol acetyltransferase-like domain;
Aco019050.1	194	4.251	Up	K	"Dihydrolipoyllysine-residue succinyltransferase component of 2-oxoglutarate dehydrogenase complex 1, mitochondrial OS=Arabidopsis thaliana GN=At5g55070 PE=1 SV=1"	1	4.71e-08	106.14	LTAK(1)EGDTVTPGTK	2	0.40126	2	0.381	1.619	chloroplast	GO:0072350 tricarboxylic acid metabolic process; GO:0055114 oxidation-reduction process; GO:0044281 small molecule metabolic process; GO:0044763 single-organism cellular process; GO:0006099 tricarboxylic acid cycle; GO:0044699 single-organism process; GO:0044238 primary metabolic process; GO:0045333 cellular respiration; GO:0044237 cellular metabolic process; GO:0071704 organic substance metaboli…	GO:1902494 catalytic complex; GO:0044464 cell part; GO:0005622 intracellular; GO:1990204 oxidoreductase complex; GO:0005737 cytoplasm; GO:0032991 macromolecular complex; GO:0044424 intracellular part; GO:0045252 oxoglutarate dehydrogenase complex; GO:1990234 transferase complex; GO:0043234 protein complex; GO:0005623 cell; GO:0045239 tricarboxylic acid cycle enzyme complex; GO:0044444 cytoplasmic…	GO:0016417 S-acyltransferase activity; GO:0016751 S-succinyltransferase activity; GO:0016746 transferase activity, transferring acyl groups; GO:0004149 dihydrolipoyllysine-residue succinyltransferase activity; GO:0003824 catalytic activity; GO:0016748 succinyltransferase activity; GO:0016740 transferase activity; GO:0016747 transferase activity, transferring acyl groups other than amino-acyl grou…	K00658	DLST; 2-oxoglutarate dehydrogenase E2 component (dihydrolipoamide succinyltransferase) [EC:2.3.1.61]	zma01200 Carbon metabolism - Zea mays (maize); zma00310 Lysine degradation - Zea mays (maize); zma01110 Biosynthesis of secondary metabolites - Zea mays (maize); zma01100 Metabolic pathways - Zea mays (maize); zma00020 Citrate cycle (TCA cycle) - Zea mays (maize);	IPR001078; IPR011053; IPR000089; IPR023213;	2-oxoacid dehydrogenase acyltransferase, catalytic domain; Single hybrid motif; Biotin/lipoyl attachment; Chloramphenicol acetyltransferase-like domain;
Aco019050.1	406	1.575	Up	K	"Dihydrolipoyllysine-residue succinyltransferase component of 2-oxoglutarate dehydrogenase complex 1, mitochondrial OS=Arabidopsis thaliana GN=At5g55070 PE=1 SV=1"	1	0.00874	114.99	TINTLAK(1)K	2	-0.028003	3	0.777	1.223	chloroplast	GO:0072350 tricarboxylic acid metabolic process; GO:0055114 oxidation-reduction process; GO:0044281 small molecule metabolic process; GO:0044763 single-organism cellular process; GO:0006099 tricarboxylic acid cycle; GO:0044699 single-organism process; GO:0044238 primary metabolic process; GO:0045333 cellular respiration; GO:0044237 cellular metabolic process; GO:0071704 organic substance metaboli…	GO:1902494 catalytic complex; GO:0044464 cell part; GO:0005622 intracellular; GO:1990204 oxidoreductase complex; GO:0005737 cytoplasm; GO:0032991 macromolecular complex; GO:0044424 intracellular part; GO:0045252 oxoglutarate dehydrogenase complex; GO:1990234 transferase complex; GO:0043234 protein complex; GO:0005623 cell; GO:0045239 tricarboxylic acid cycle enzyme complex; GO:0044444 cytoplasmic…	GO:0016417 S-acyltransferase activity; GO:0016751 S-succinyltransferase activity; GO:0016746 transferase activity, transferring acyl groups; GO:0004149 dihydrolipoyllysine-residue succinyltransferase activity; GO:0003824 catalytic activity; GO:0016748 succinyltransferase activity; GO:0016740 transferase activity; GO:0016747 transferase activity, transferring acyl groups other than amino-acyl grou…	K00658	DLST; 2-oxoglutarate dehydrogenase E2 component (dihydrolipoamide succinyltransferase) [EC:2.3.1.61]	zma01200 Carbon metabolism - Zea mays (maize); zma00310 Lysine degradation - Zea mays (maize); zma01110 Biosynthesis of secondary metabolites - Zea mays (maize); zma01100 Metabolic pathways - Zea mays (maize); zma00020 Citrate cycle (TCA cycle) - Zea mays (maize);	IPR001078; IPR011053; IPR000089; IPR023213;	2-oxoacid dehydrogenase acyltransferase, catalytic domain; Single hybrid motif; Biotin/lipoyl attachment; Chloramphenicol acetyltransferase-like domain;
Aco019207.1	59	1.785	Up	K	NADH dehydrogenase [ubiquinone] iron-sulfur protein 5-B OS=Arabidopsis thaliana GN=At3g62790 PE=3 SV=1	1	0.0366	69.998	IYK(1)EEQR	2	2.1064	1	0.718	1.282	chloroplast				K03938	NDUFS5; NADH dehydrogenase (ubiquinone) Fe-S protein 5	zma00190 Oxidative phosphorylation - Zea mays (maize); zma01100 Metabolic pathways - Zea mays (maize);
Aco019217.1	28	1.645	Up	K	Horcolin OS=Hordeum vulgare subsp. vulgare PE=1 SV=2	1	0.0013	135.87	LTK(1)IVIR	2	0.33249	2	0.756	1.244	cytoplasm			GO:0030246 carbohydrate binding; GO:0005488 binding;				IPR001229; IPR033734;	Jacalin-like lectin domain; Jacalin-like lectin domain, plant;
Aco019608.1	95	4.361	Up	K	Glutathione S-transferase T1 OS=Arabidopsis thaliana GN=GSTT1 PE=2 SV=1	1	0.000182	69.261	AK(1)IDSILDWHHSNLR	3	0.19128	2	0.373	1.627	mitochondria			GO:0005515 protein binding; GO:0005488 binding;	K00799	GST; glutathione S-transferase [EC:2.5.1.18]	zma00480 Glutathione metabolism - Zea mays (maize);	IPR010987; IPR012336; IPR004045;	Glutathione S-transferase, C-terminal-like; Thioredoxin-like fold; Glutathione S-transferase, N-terminal;
Aco019787.1	15	8.812	Up	K	"ATP synthase subunit d, mitochondrial OS=Arabidopsis thaliana GN=At3g52300 PE=1 SV=3"	1	0.011	63.624	AAEVATK(1)AGK	2	-0.08678	1	0.204	1.796	nucleus	GO:0009116 nucleoside metabolic process; GO:0042278 purine nucleoside metabolic process; GO:0009167 purine ribonucleoside monophosphate metabolic process; GO:0009117 nucleotide metabolic process; GO:0044699 single-organism process; GO:0046129 purine ribonucleoside biosynthetic process; GO:0009163 nucleoside biosynthetic process; GO:0009058 biosynthetic process; GO:0009156 ribonucleoside monophosp…	GO:0016020 membrane; GO:0098800 inner mitochondrial membrane protein complex; GO:0031090 organelle membrane; GO:0098796 membrane protein complex; GO:0005737 cytoplasm; GO:0032991 macromolecular complex; GO:0098798 mitochondrial protein complex; GO:0044424 intracellular part; GO:0005623 cell; GO:0044455 mitochondrial membrane part; GO:0044422 organelle part; GO:0005740 mitochondrial envelope; GO:0…	GO:0015075 ion transmembrane transporter activity; GO:0022892 substrate-specific transporter activity; GO:0015077 monovalent inorganic cation transmembrane transporter activity; GO:0022890 inorganic cation transmembrane transporter activity; GO:0015078 hydrogen ion transmembrane transporter activity; GO:0008324 cation transmembrane transporter activity; GO:0022891 substrate-specific transmembrane…	K02138	ATPeF0D; F-type H+-transporting ATPase subunit d	zma00190 Oxidative phosphorylation - Zea mays (maize); zma01100 Metabolic pathways - Zea mays (maize);
Aco020081.1	156	1.853	Up	K	"50S ribosomal protein L12-2, chloroplastic OS=Secale cereale GN=RPL12-2 PE=2 SV=1"	1	0.0179	81.95	EAK(1)DLVEK	2	0.84228	2	0.701	1.299	chloroplast	GO:0006518 peptide metabolic process; GO:0043043 peptide biosynthetic process; GO:0044267 cellular protein metabolic process; GO:0006807 nitrogen compound metabolic process; GO:0009058 biosynthetic process; GO:0043603 cellular amide metabolic process; GO:0044238 primary metabolic process; GO:1901566 organonitrogen compound biosynthetic process; GO:1901576 organic substance biosynthetic process; G…	GO:0005840 ribosome; GO:0043226 organelle; GO:0043229 intracellular organelle; GO:0043232 intracellular non-membrane-bounded organelle; GO:0044464 cell part; GO:0005622 intracellular; GO:0005737 cytoplasm; GO:0032991 macromolecular complex; GO:0044424 intracellular part; GO:1990904 ribonucleoprotein complex; GO:0005623 cell; GO:0030529 intracellular ribonucleoprotein complex; GO:0044444 cytoplasm…	GO:0003735 structural constituent of ribosome; GO:0005198 structural molecule activity;	K02935	RP-L7; large subunit ribosomal protein L7/L12	zma03010 Ribosome - Zea mays (maize);	IPR014719; IPR013823;	Ribosomal protein L7/L12, C-terminal/adaptor protein ClpS-like; Ribosomal protein L7/L12, C-terminal;
Aco020410.1	67	0.324	Down	K	"Succinate--CoA ligase [ADP-forming] subunit alpha-1, mitochondrial OS=Arabidopsis thaliana GN=At5g08300 PE=1 SV=1"	1	1.34e-07	63.376	VICQGITGK(1)NGTFHTEQAIEYGTK	3	0.16973	2	1.51	0.49	mitochondria	GO:0008152 metabolic process;		GO:0048037 cofactor binding; GO:0003824 catalytic activity; GO:0005488 binding;	K01899	LSC1; succinyl-CoA synthetase alpha subunit [EC:6.2.1.4 6.2.1.5]	zma01200 Carbon metabolism - Zea mays (maize); zma00640 Propanoate metabolism - Zea mays (maize); zma01110 Biosynthesis of secondary metabolites - Zea mays (maize); zma01100 Metabolic pathways - Zea mays (maize); zma00020 Citrate cycle (TCA cycle) - Zea mays (maize);	IPR005811; IPR016040; IPR003781; IPR016102;	ATP-citrate lyase/succinyl-CoA ligase; NAD(P)-binding domain; CoA-binding; Succinyl-CoA synthetase-like;
Aco020540.1	212	1.707	Up	K	Tropinone reductase-like 3 OS=Erythroxylum coca PE=2 SV=1	1	0.00198	103.55	SIEEK(1)TLMK	2	-0.39891	2	0.739	1.261	cytoplasm			GO:0003824 catalytic activity; GO:0016491 oxidoreductase activity;	K11147	DHRS4; dehydrogenase/reductase SDR family member 4 [EC:1.1.-.-]	zma01100 Metabolic pathways - Zea mays (maize); zma04146 Peroxisome - Zea mays (maize);	IPR016040;	NAD(P)-binding domain;
Aco020962.1	238	2.11	Up	K	Enolase 1 OS=Zea mays GN=ENO1 PE=2 SV=1	1	4.41e-05	105.2	TAIAK(1)AGYTGK	2	-0.1412	4	0.643	1.357	cytoplasm	GO:0006757 ATP generation from ADP; GO:0009116 nucleoside metabolic process; GO:0042278 purine nucleoside metabolic process; GO:0006165 nucleoside diphosphate phosphorylation; GO:0046031 ADP metabolic process; GO:0019362 pyridine nucleotide metabolic process; GO:0006096 glycolytic process; GO:0009167 purine ribonucleoside monophosphate metabolic process; GO:0009117 nucleotide metabolic process; G…	GO:1902494 catalytic complex; GO:0044464 cell part; GO:0005622 intracellular; GO:0005737 cytoplasm; GO:0032991 macromolecular complex; GO:0044424 intracellular part; GO:0044445 cytosolic part; GO:0005623 cell; GO:0005829 cytosol; GO:0000015 phosphopyruvate hydratase complex; GO:0044444 cytoplasmic part;	GO:0000287 magnesium ion binding; GO:0004634 phosphopyruvate hydratase activity; GO:0003824 catalytic activity; GO:0005488 binding; GO:0043167 ion binding; GO:0046872 metal ion binding; GO:0043169 cation binding; GO:0016829 lyase activity; GO:0016836 hydro-lyase activity; GO:0016835 carbon-oxygen lyase activity;	K01689	ENO; enolase [EC:4.2.1.11]	zma00010 Glycolysis / Gluconeogenesis - Zea mays (maize); zma01230 Biosynthesis of amino acids - Zea mays (maize); zma01200 Carbon metabolism - Zea mays (maize); zma03018 RNA degradation - Zea mays (maize); zma01110 Biosynthesis of secondary metabolites - Zea mays (maize); zma01100 Metabolic pathways - Zea mays (maize);	IPR029065; IPR020810; IPR029017; IPR020811;	Enolase C-terminal domain-like; Enolase, C-terminal TIM barrel domain; Enolase N-terminal domain-like; Enolase, N-terminal;
Aco020962.1	204	2.1	Up	K	Enolase 1 OS=Zea mays GN=ENO1 PE=2 SV=1	1	3.18e-17	109.32	K(1)YGQDATNVGDEGGFAPNIQENK	3	-0.0063046	4	0.645	1.355	cytoplasm	GO:0006757 ATP generation from ADP; GO:0009116 nucleoside metabolic process; GO:0042278 purine nucleoside metabolic process; GO:0006165 nucleoside diphosphate phosphorylation; GO:0046031 ADP metabolic process; GO:0019362 pyridine nucleotide metabolic process; GO:0006096 glycolytic process; GO:0009167 purine ribonucleoside monophosphate metabolic process; GO:0009117 nucleotide metabolic process; G…	GO:1902494 catalytic complex; GO:0044464 cell part; GO:0005622 intracellular; GO:0005737 cytoplasm; GO:0032991 macromolecular complex; GO:0044424 intracellular part; GO:0044445 cytosolic part; GO:0005623 cell; GO:0005829 cytosol; GO:0000015 phosphopyruvate hydratase complex; GO:0044444 cytoplasmic part;	GO:0000287 magnesium ion binding; GO:0004634 phosphopyruvate hydratase activity; GO:0003824 catalytic activity; GO:0005488 binding; GO:0043167 ion binding; GO:0046872 metal ion binding; GO:0043169 cation binding; GO:0016829 lyase activity; GO:0016836 hydro-lyase activity; GO:0016835 carbon-oxygen lyase activity;	K01689	ENO; enolase [EC:4.2.1.11]	zma00010 Glycolysis / Gluconeogenesis - Zea mays (maize); zma01230 Biosynthesis of amino acids - Zea mays (maize); zma01200 Carbon metabolism - Zea mays (maize); zma03018 RNA degradation - Zea mays (maize); zma01110 Biosynthesis of secondary metabolites - Zea mays (maize); zma01100 Metabolic pathways - Zea mays (maize);	IPR029065; IPR020810; IPR029017; IPR020811;	Enolase C-terminal domain-like; Enolase, C-terminal TIM barrel domain; Enolase N-terminal domain-like; Enolase, N-terminal;
Aco020962.1	3	1.954	Up	K	Enolase 1 OS=Zea mays GN=ENO1 PE=2 SV=1	1	0.0285	85.212	VK(1)ITGVK	2	-0.025364	1	0.677	1.323	cytoplasm	GO:0006757 ATP generation from ADP; GO:0009116 nucleoside metabolic process; GO:0042278 purine nucleoside metabolic process; GO:0006165 nucleoside diphosphate phosphorylation; GO:0046031 ADP metabolic process; GO:0019362 pyridine nucleotide metabolic process; GO:0006096 glycolytic process; GO:0009167 purine ribonucleoside monophosphate metabolic process; GO:0009117 nucleotide metabolic process; G…	GO:1902494 catalytic complex; GO:0044464 cell part; GO:0005622 intracellular; GO:0005737 cytoplasm; GO:0032991 macromolecular complex; GO:0044424 intracellular part; GO:0044445 cytosolic part; GO:0005623 cell; GO:0005829 cytosol; GO:0000015 phosphopyruvate hydratase complex; GO:0044444 cytoplasmic part;	GO:0000287 magnesium ion binding; GO:0004634 phosphopyruvate hydratase activity; GO:0003824 catalytic activity; GO:0005488 binding; GO:0043167 ion binding; GO:0046872 metal ion binding; GO:0043169 cation binding; GO:0016829 lyase activity; GO:0016836 hydro-lyase activity; GO:0016835 carbon-oxygen lyase activity;	K01689	ENO; enolase [EC:4.2.1.11]	zma00010 Glycolysis / Gluconeogenesis - Zea mays (maize); zma01230 Biosynthesis of amino acids - Zea mays (maize); zma01200 Carbon metabolism - Zea mays (maize); zma03018 RNA degradation - Zea mays (maize); zma01110 Biosynthesis of secondary metabolites - Zea mays (maize); zma01100 Metabolic pathways - Zea mays (maize);	IPR029065; IPR020810; IPR029017; IPR020811;	Enolase C-terminal domain-like; Enolase, C-terminal TIM barrel domain; Enolase N-terminal domain-like; Enolase, N-terminal;
Aco020962.1	198	2.965	Up	K	Enolase 1 OS=Zea mays GN=ENO1 PE=2 SV=1	1	0.000974	66.004	MGVEVYHNLK(1)AVIK	2	-0.32515	1	0.504	1.496	cytoplasm	GO:0006757 ATP generation from ADP; GO:0009116 nucleoside metabolic process; GO:0042278 purine nucleoside metabolic process; GO:0006165 nucleoside diphosphate phosphorylation; GO:0046031 ADP metabolic process; GO:0019362 pyridine nucleotide metabolic process; GO:0006096 glycolytic process; GO:0009167 purine ribonucleoside monophosphate metabolic process; GO:0009117 nucleotide metabolic process; G…	GO:1902494 catalytic complex; GO:0044464 cell part; GO:0005622 intracellular; GO:0005737 cytoplasm; GO:0032991 macromolecular complex; GO:0044424 intracellular part; GO:0044445 cytosolic part; GO:0005623 cell; GO:0005829 cytosol; GO:0000015 phosphopyruvate hydratase complex; GO:0044444 cytoplasmic part;	GO:0000287 magnesium ion binding; GO:0004634 phosphopyruvate hydratase activity; GO:0003824 catalytic activity; GO:0005488 binding; GO:0043167 ion binding; GO:0046872 metal ion binding; GO:0043169 cation binding; GO:0016829 lyase activity; GO:0016836 hydro-lyase activity; GO:0016835 carbon-oxygen lyase activity;	K01689	ENO; enolase [EC:4.2.1.11]	zma00010 Glycolysis / Gluconeogenesis - Zea mays (maize); zma01230 Biosynthesis of amino acids - Zea mays (maize); zma01200 Carbon metabolism - Zea mays (maize); zma03018 RNA degradation - Zea mays (maize); zma01110 Biosynthesis of secondary metabolites - Zea mays (maize); zma01100 Metabolic pathways - Zea mays (maize);	IPR029065; IPR020810; IPR029017; IPR020811;	Enolase C-terminal domain-like; Enolase, C-terminal TIM barrel domain; Enolase N-terminal domain-like; Enolase, N-terminal;
Aco020962.1	61	2.796	Up	K	Enolase 1 OS=Zea mays GN=ENO1 PE=2 SV=1	1	4.28e-06	107.17	DGGSDYLGK(1)GVLK	2	0.6584	2	0.527	1.473	cytoplasm	GO:0006757 ATP generation from ADP; GO:0009116 nucleoside metabolic process; GO:0042278 purine nucleoside metabolic process; GO:0006165 nucleoside diphosphate phosphorylation; GO:0046031 ADP metabolic process; GO:0019362 pyridine nucleotide metabolic process; GO:0006096 glycolytic process; GO:0009167 purine ribonucleoside monophosphate metabolic process; GO:0009117 nucleotide metabolic process; G…	GO:1902494 catalytic complex; GO:0044464 cell part; GO:0005622 intracellular; GO:0005737 cytoplasm; GO:0032991 macromolecular complex; GO:0044424 intracellular part; GO:0044445 cytosolic part; GO:0005623 cell; GO:0005829 cytosol; GO:0000015 phosphopyruvate hydratase complex; GO:0044444 cytoplasmic part;	GO:0000287 magnesium ion binding; GO:0004634 phosphopyruvate hydratase activity; GO:0003824 catalytic activity; GO:0005488 binding; GO:0043167 ion binding; GO:0046872 metal ion binding; GO:0043169 cation binding; GO:0016829 lyase activity; GO:0016836 hydro-lyase activity; GO:0016835 carbon-oxygen lyase activity;	K01689	ENO; enolase [EC:4.2.1.11]	zma00010 Glycolysis / Gluconeogenesis - Zea mays (maize); zma01230 Biosynthesis of amino acids - Zea mays (maize); zma01200 Carbon metabolism - Zea mays (maize); zma03018 RNA degradation - Zea mays (maize); zma01110 Biosynthesis of secondary metabolites - Zea mays (maize); zma01100 Metabolic pathways - Zea mays (maize);	IPR029065; IPR020810; IPR029017; IPR020811;	Enolase C-terminal domain-like; Enolase, C-terminal TIM barrel domain; Enolase N-terminal domain-like; Enolase, N-terminal;
Aco020962.1	345	1.778	Up	K	Enolase 1 OS=Zea mays GN=ENO1 PE=2 SV=1	1	2.56e-07	122.33	AISEK(1)TCNALLLK	2	0.0016712	2	0.72	1.28	cytoplasm	GO:0006757 ATP generation from ADP; GO:0009116 nucleoside metabolic process; GO:0042278 purine nucleoside metabolic process; GO:0006165 nucleoside diphosphate phosphorylation; GO:0046031 ADP metabolic process; GO:0019362 pyridine nucleotide metabolic process; GO:0006096 glycolytic process; GO:0009167 purine ribonucleoside monophosphate metabolic process; GO:0009117 nucleotide metabolic process; G…	GO:1902494 catalytic complex; GO:0044464 cell part; GO:0005622 intracellular; GO:0005737 cytoplasm; GO:0032991 macromolecular complex; GO:0044424 intracellular part; GO:0044445 cytosolic part; GO:0005623 cell; GO:0005829 cytosol; GO:0000015 phosphopyruvate hydratase complex; GO:0044444 cytoplasmic part;	GO:0000287 magnesium ion binding; GO:0004634 phosphopyruvate hydratase activity; GO:0003824 catalytic activity; GO:0005488 binding; GO:0043167 ion binding; GO:0046872 metal ion binding; GO:0043169 cation binding; GO:0016829 lyase activity; GO:0016836 hydro-lyase activity; GO:0016835 carbon-oxygen lyase activity;	K01689	ENO; enolase [EC:4.2.1.11]	zma00010 Glycolysis / Gluconeogenesis - Zea mays (maize); zma01230 Biosynthesis of amino acids - Zea mays (maize); zma01200 Carbon metabolism - Zea mays (maize); zma03018 RNA degradation - Zea mays (maize); zma01110 Biosynthesis of secondary metabolites - Zea mays (maize); zma01100 Metabolic pathways - Zea mays (maize);	IPR029065; IPR020810; IPR029017; IPR020811;	Enolase C-terminal domain-like; Enolase, C-terminal TIM barrel domain; Enolase N-terminal domain-like; Enolase, N-terminal;
Aco020962.1	8	2.014	Up	K	Enolase 1 OS=Zea mays GN=ENO1 PE=2 SV=1	1	0.0119	108.24	ITGVK(1)AR	2	0.18172	1	0.664	1.336	cytoplasm	GO:0006757 ATP generation from ADP; GO:0009116 nucleoside metabolic process; GO:0042278 purine nucleoside metabolic process; GO:0006165 nucleoside diphosphate phosphorylation; GO:0046031 ADP metabolic process; GO:0019362 pyridine nucleotide metabolic process; GO:0006096 glycolytic process; GO:0009167 purine ribonucleoside monophosphate metabolic process; GO:0009117 nucleotide metabolic process; G…	GO:1902494 catalytic complex; GO:0044464 cell part; GO:0005622 intracellular; GO:0005737 cytoplasm; GO:0032991 macromolecular complex; GO:0044424 intracellular part; GO:0044445 cytosolic part; GO:0005623 cell; GO:0005829 cytosol; GO:0000015 phosphopyruvate hydratase complex; GO:0044444 cytoplasmic part;	GO:0000287 magnesium ion binding; GO:0004634 phosphopyruvate hydratase activity; GO:0003824 catalytic activity; GO:0005488 binding; GO:0043167 ion binding; GO:0046872 metal ion binding; GO:0043169 cation binding; GO:0016829 lyase activity; GO:0016836 hydro-lyase activity; GO:0016835 carbon-oxygen lyase activity;	K01689	ENO; enolase [EC:4.2.1.11]	zma00010 Glycolysis / Gluconeogenesis - Zea mays (maize); zma01230 Biosynthesis of amino acids - Zea mays (maize); zma01200 Carbon metabolism - Zea mays (maize); zma03018 RNA degradation - Zea mays (maize); zma01110 Biosynthesis of secondary metabolites - Zea mays (maize); zma01100 Metabolic pathways - Zea mays (maize);	IPR029065; IPR020810; IPR029017; IPR020811;	Enolase C-terminal domain-like; Enolase, C-terminal TIM barrel domain; Enolase N-terminal domain-like; Enolase, N-terminal;
Aco020962.1	416	2.328	Up	K	Enolase 1 OS=Zea mays GN=ENO1 PE=2 SV=1	1	0.00264	95.815	LAK(1)YNQLLR	2	0.013098	2	0.601	1.399	cytoplasm	GO:0006757 ATP generation from ADP; GO:0009116 nucleoside metabolic process; GO:0042278 purine nucleoside metabolic process; GO:0006165 nucleoside diphosphate phosphorylation; GO:0046031 ADP metabolic process; GO:0019362 pyridine nucleotide metabolic process; GO:0006096 glycolytic process; GO:0009167 purine ribonucleoside monophosphate metabolic process; GO:0009117 nucleotide metabolic process; G…	GO:1902494 catalytic complex; GO:0044464 cell part; GO:0005622 intracellular; GO:0005737 cytoplasm; GO:0032991 macromolecular complex; GO:0044424 intracellular part; GO:0044445 cytosolic part; GO:0005623 cell; GO:0005829 cytosol; GO:0000015 phosphopyruvate hydratase complex; GO:0044444 cytoplasmic part;	GO:0000287 magnesium ion binding; GO:0004634 phosphopyruvate hydratase activity; GO:0003824 catalytic activity; GO:0005488 binding; GO:0043167 ion binding; GO:0046872 metal ion binding; GO:0043169 cation binding; GO:0016829 lyase activity; GO:0016836 hydro-lyase activity; GO:0016835 carbon-oxygen lyase activity;	K01689	ENO; enolase [EC:4.2.1.11]	zma00010 Glycolysis / Gluconeogenesis - Zea mays (maize); zma01230 Biosynthesis of amino acids - Zea mays (maize); zma01200 Carbon metabolism - Zea mays (maize); zma03018 RNA degradation - Zea mays (maize); zma01110 Biosynthesis of secondary metabolites - Zea mays (maize); zma01100 Metabolic pathways - Zea mays (maize);	IPR029065; IPR020810; IPR029017; IPR020811;	Enolase C-terminal domain-like; Enolase, C-terminal TIM barrel domain; Enolase N-terminal domain-like; Enolase, N-terminal;
Aco020962.1	132	2.59	Up	K	Enolase 1 OS=Zea mays GN=ENO1 PE=2 SV=1	1	0.000201	65.895	K(1)IPLYQHIANLAGNK	3	0.48998	2	0.557	1.443	cytoplasm	GO:0006757 ATP generation from ADP; GO:0009116 nucleoside metabolic process; GO:0042278 purine nucleoside metabolic process; GO:0006165 nucleoside diphosphate phosphorylation; GO:0046031 ADP metabolic process; GO:0019362 pyridine nucleotide metabolic process; GO:0006096 glycolytic process; GO:0009167 purine ribonucleoside monophosphate metabolic process; GO:0009117 nucleotide metabolic process; G…	GO:1902494 catalytic complex; GO:0044464 cell part; GO:0005622 intracellular; GO:0005737 cytoplasm; GO:0032991 macromolecular complex; GO:0044424 intracellular part; GO:0044445 cytosolic part; GO:0005623 cell; GO:0005829 cytosol; GO:0000015 phosphopyruvate hydratase complex; GO:0044444 cytoplasmic part;	GO:0000287 magnesium ion binding; GO:0004634 phosphopyruvate hydratase activity; GO:0003824 catalytic activity; GO:0005488 binding; GO:0043167 ion binding; GO:0046872 metal ion binding; GO:0043169 cation binding; GO:0016829 lyase activity; GO:0016836 hydro-lyase activity; GO:0016835 carbon-oxygen lyase activity;	K01689	ENO; enolase [EC:4.2.1.11]	zma00010 Glycolysis / Gluconeogenesis - Zea mays (maize); zma01230 Biosynthesis of amino acids - Zea mays (maize); zma01200 Carbon metabolism - Zea mays (maize); zma03018 RNA degradation - Zea mays (maize); zma01110 Biosynthesis of secondary metabolites - Zea mays (maize); zma01100 Metabolic pathways - Zea mays (maize);	IPR029065; IPR020810; IPR029017; IPR020811;	Enolase C-terminal domain-like; Enolase, C-terminal TIM barrel domain; Enolase N-terminal domain-like; Enolase, N-terminal;
Aco020962.1	340	2.263	Up	K	Enolase 1 OS=Zea mays GN=ENO1 PE=2 SV=1	1	0.00207	124.08	VAK(1)AISEK	2	3.0153	1	0.613	1.387	cytoplasm	GO:0006757 ATP generation from ADP; GO:0009116 nucleoside metabolic process; GO:0042278 purine nucleoside metabolic process; GO:0006165 nucleoside diphosphate phosphorylation; GO:0046031 ADP metabolic process; GO:0019362 pyridine nucleotide metabolic process; GO:0006096 glycolytic process; GO:0009167 purine ribonucleoside monophosphate metabolic process; GO:0009117 nucleotide metabolic process; G…	GO:1902494 catalytic complex; GO:0044464 cell part; GO:0005622 intracellular; GO:0005737 cytoplasm; GO:0032991 macromolecular complex; GO:0044424 intracellular part; GO:0044445 cytosolic part; GO:0005623 cell; GO:0005829 cytosol; GO:0000015 phosphopyruvate hydratase complex; GO:0044444 cytoplasmic part;	GO:0000287 magnesium ion binding; GO:0004634 phosphopyruvate hydratase activity; GO:0003824 catalytic activity; GO:0005488 binding; GO:0043167 ion binding; GO:0046872 metal ion binding; GO:0043169 cation binding; GO:0016829 lyase activity; GO:0016836 hydro-lyase activity; GO:0016835 carbon-oxygen lyase activity;	K01689	ENO; enolase [EC:4.2.1.11]	zma00010 Glycolysis / Gluconeogenesis - Zea mays (maize); zma01230 Biosynthesis of amino acids - Zea mays (maize); zma01200 Carbon metabolism - Zea mays (maize); zma03018 RNA degradation - Zea mays (maize); zma01110 Biosynthesis of secondary metabolites - Zea mays (maize); zma01100 Metabolic pathways - Zea mays (maize);	IPR029065; IPR020810; IPR029017; IPR020811;	Enolase C-terminal domain-like; Enolase, C-terminal TIM barrel domain; Enolase N-terminal domain-like; Enolase, N-terminal;
Aco021288.1	271	2.716	Up	K	"Acyl-coenzyme A oxidase 4, peroxisomal OS=Arabidopsis thaliana GN=ACX4 PE=1 SV=1"	1	0.000162	79.875	SFQDTSK(1)VLAVSR	2	0.53712	2	0.538	1.462	chloroplast	GO:0044699 single-organism process; GO:0008152 metabolic process; GO:0055114 oxidation-reduction process; GO:0044710 single-organism metabolic process;		GO:1901265 nucleoside phosphate binding; GO:0050660 flavin adenine dinucleotide binding; GO:0043167 ion binding; GO:0000166 nucleotide binding; GO:0048037 cofactor binding; GO:0016491 oxidoreductase activity; GO:0016627 oxidoreductase activity, acting on the CH-CH group of donors; GO:1901363 heterocyclic compound binding; GO:0097159 organic cyclic compound binding; GO:0003824 catalytic activity; …	K00232	E1.3.3.6; acyl-CoA oxidase [EC:1.3.3.6]	zma00592 alpha-Linolenic acid metabolism - Zea mays (maize); zma01040 Biosynthesis of unsaturated fatty acids - Zea mays (maize); zma00071 Fatty acid degradation - Zea mays (maize); zma01212 Fatty acid metabolism - Zea mays (maize); zma01110 Biosynthesis of secondary metabolites - Zea mays (maize); zma01100 Metabolic pathways - Zea mays (maize); zma04146 Peroxisome - Zea mays (maize);	IPR009100; IPR013786; IPR006091; IPR009075;	Acyl-CoA dehydrogenase/oxidase, N-terminal and middle domain; Acyl-CoA dehydrogenase/oxidase, N-terminal; Acyl-CoA oxidase/dehydrogenase, central domain; Acyl-CoA dehydrogenase/oxidase C-terminal;
Aco021289.1	224	0.385	Down	K	"Arginine--tRNA ligase, chloroplastic/mitochondrial OS=Arabidopsis thaliana GN=EMB1027 PE=1 SV=1"	1	1.02e-06	70.117	AVIDFSSPNIAK(1)EMHVGHLR	4	0.19158	1	1.444	0.556	chloroplast	GO:0006518 peptide metabolic process; GO:0006725 cellular aromatic compound metabolic process; GO:0044267 cellular protein metabolic process; GO:0044699 single-organism process; GO:0009058 biosynthetic process; GO:1901566 organonitrogen compound biosynthetic process; GO:0043039 tRNA aminoacylation; GO:0044237 cellular metabolic process; GO:0071704 organic substance metabolic process; GO:0008152 m…	GO:0044424 intracellular part; GO:0005623 cell; GO:0044464 cell part; GO:0005622 intracellular; GO:0005737 cytoplasm;	GO:0016876 ligase activity, forming aminoacyl-tRNA and related compounds; GO:0005524 ATP binding; GO:1901265 nucleoside phosphate binding; GO:0016875 ligase activity, forming carbon-oxygen bonds; GO:0001882 nucleoside binding; GO:0043167 ion binding; GO:0016874 ligase activity; GO:0000166 nucleotide binding; GO:0097159 organic cyclic compound binding; GO:1901363 heterocyclic compound binding; GO:…	K01887	RARS; arginyl-tRNA synthetase [EC:6.1.1.19]	zma00970 Aminoacyl-tRNA biosynthesis - Zea mays (maize);	IPR014729; IPR008909; IPR005148; IPR009080;	Rossmann-like alpha/beta/alpha sandwich fold; DALR anticodon binding; Arginyl tRNA synthetase N-terminal domain; Aminoacyl-tRNA synthetase, class Ia, anticodon-binding;
Aco021289.1	143	0.559	Down	K	"Arginine--tRNA ligase, chloroplastic/mitochondrial OS=Arabidopsis thaliana GN=EMB1027 PE=1 SV=1"	1	0.0186	62.463	IK(1)GSGTNFK	2	-1.2286	1	1.283	0.717	chloroplast	GO:0006518 peptide metabolic process; GO:0006725 cellular aromatic compound metabolic process; GO:0044267 cellular protein metabolic process; GO:0044699 single-organism process; GO:0009058 biosynthetic process; GO:1901566 organonitrogen compound biosynthetic process; GO:0043039 tRNA aminoacylation; GO:0044237 cellular metabolic process; GO:0071704 organic substance metabolic process; GO:0008152 m…	GO:0044424 intracellular part; GO:0005623 cell; GO:0044464 cell part; GO:0005622 intracellular; GO:0005737 cytoplasm;	GO:0016876 ligase activity, forming aminoacyl-tRNA and related compounds; GO:0005524 ATP binding; GO:1901265 nucleoside phosphate binding; GO:0016875 ligase activity, forming carbon-oxygen bonds; GO:0001882 nucleoside binding; GO:0043167 ion binding; GO:0016874 ligase activity; GO:0000166 nucleotide binding; GO:0097159 organic cyclic compound binding; GO:1901363 heterocyclic compound binding; GO:…	K01887	RARS; arginyl-tRNA synthetase [EC:6.1.1.19]	zma00970 Aminoacyl-tRNA biosynthesis - Zea mays (maize);	IPR014729; IPR008909; IPR005148; IPR009080;	Rossmann-like alpha/beta/alpha sandwich fold; DALR anticodon binding; Arginyl tRNA synthetase N-terminal domain; Aminoacyl-tRNA synthetase, class Ia, anticodon-binding;
Aco021523.1	353	3.675	Up	K	Glyoxysomal fatty acid beta-oxidation multifunctional protein MFP-a OS=Cucumis sativus PE=1 SV=1	1	0.00513	112.41	VK(1)ANLQSR	2	0.56351	1	0.428	1.572	chloroplast	GO:0055114 oxidation-reduction process; GO:0044281 small molecule metabolic process; GO:0044763 single-organism cellular process; GO:0044699 single-organism process; GO:0044255 cellular lipid metabolic process; GO:0006631 fatty acid metabolic process; GO:0044238 primary metabolic process; GO:0044237 cellular metabolic process; GO:0071704 organic substance metabolic process; GO:0008152 metabolic p…		GO:0016614 oxidoreductase activity, acting on CH-OH group of donors; GO:0016616 oxidoreductase activity, acting on the CH-OH group of donors, NAD or NADP as acceptor; GO:0003857 3-hydroxyacyl-CoA dehydrogenase activity; GO:0003824 catalytic activity; GO:0016491 oxidoreductase activity;	K10527	MFP2; enoyl-CoA hydratase/3-hydroxyacyl-CoA dehydrogenase [EC:4.2.1.17 1.1.1.35 1.1.1.211]	zma00592 alpha-Linolenic acid metabolism - Zea mays (maize); zma00071 Fatty acid degradation - Zea mays (maize); zma01212 Fatty acid metabolism - Zea mays (maize); zma01110 Biosynthesis of secondary metabolites - Zea mays (maize); zma01100 Metabolic pathways - Zea mays (maize);	IPR029045; IPR013328; IPR008927; IPR016040; IPR006176; IPR006108;	ClpP/crotonase-like domain; 6-phosphogluconate dehydrogenase, domain 2; 6-phosphogluconate dehydrogenase C-terminal domain-like; NAD(P)-binding domain; 3-hydroxyacyl-CoA dehydrogenase, NAD binding; 3-hydroxyacyl-CoA dehydrogenase, C-terminal;
Aco021523.1	229	3.203	Up	K	Glyoxysomal fatty acid beta-oxidation multifunctional protein MFP-a OS=Cucumis sativus PE=1 SV=1	1	0.036	71.949	EILK(1)FAR	2	-0.36329	1	0.476	1.524	chloroplast	GO:0055114 oxidation-reduction process; GO:0044281 small molecule metabolic process; GO:0044763 single-organism cellular process; GO:0044699 single-organism process; GO:0044255 cellular lipid metabolic process; GO:0006631 fatty acid metabolic process; GO:0044238 primary metabolic process; GO:0044237 cellular metabolic process; GO:0071704 organic substance metabolic process; GO:0008152 metabolic p…		GO:0016614 oxidoreductase activity, acting on CH-OH group of donors; GO:0016616 oxidoreductase activity, acting on the CH-OH group of donors, NAD or NADP as acceptor; GO:0003857 3-hydroxyacyl-CoA dehydrogenase activity; GO:0003824 catalytic activity; GO:0016491 oxidoreductase activity;	K10527	MFP2; enoyl-CoA hydratase/3-hydroxyacyl-CoA dehydrogenase [EC:4.2.1.17 1.1.1.35 1.1.1.211]	zma00592 alpha-Linolenic acid metabolism - Zea mays (maize); zma00071 Fatty acid degradation - Zea mays (maize); zma01212 Fatty acid metabolism - Zea mays (maize); zma01110 Biosynthesis of secondary metabolites - Zea mays (maize); zma01100 Metabolic pathways - Zea mays (maize);	IPR029045; IPR013328; IPR008927; IPR016040; IPR006176; IPR006108;	ClpP/crotonase-like domain; 6-phosphogluconate dehydrogenase, domain 2; 6-phosphogluconate dehydrogenase C-terminal domain-like; NAD(P)-binding domain; 3-hydroxyacyl-CoA dehydrogenase, NAD binding; 3-hydroxyacyl-CoA dehydrogenase, C-terminal;
Aco021575.1	99	1.607	Up	K	Uncharacterized protein	1	2.26e-05	105.65	AAENVYIQK(1)MER	2	-0.29787	3	0.767	1.233	chloroplast	GO:0032780 negative regulation of ATPase activity; GO:0051336 regulation of hydrolase activity; GO:0043462 regulation of ATPase activity; GO:0050790 regulation of catalytic activity; GO:0065009 regulation of molecular function; GO:0044092 negative regulation of molecular function; GO:0043086 negative regulation of catalytic activity; GO:0051346 negative regulation of hydrolase activity; GO:006500…	GO:0043226 organelle; GO:0043231 intracellular membrane-bounded organelle; GO:0043229 intracellular organelle; GO:0044464 cell part; GO:0005622 intracellular; GO:0005737 cytoplasm; GO:0044424 intracellular part; GO:0043227 membrane-bounded organelle; GO:0005623 cell; GO:0005739 mitochondrion; GO:0044444 cytoplasmic part;	GO:0042030 ATPase inhibitor activity; GO:0098772 molecular function regulator; GO:0030234 enzyme regulator activity; GO:0004857 enzyme inhibitor activity; GO:0060590 ATPase regulator activity; GO:0060589 nucleoside-triphosphatase regulator activity;
Aco021762.1	90	2.732	Up	K	Peroxiredoxin-2C OS=Oryza sativa subsp. japonica GN=PRXIIC PE=1 SV=1	1	0.0167	57.532	AWAK(1)TYPENK	2	0.75213	1	0.536	1.464	cytoplasm	GO:0050794 regulation of cellular process; GO:0042592 homeostatic process; GO:0065008 regulation of biological quality; GO:0050789 regulation of biological process; GO:0045454 cell redox homeostasis; GO:0044763 single-organism cellular process; GO:0019725 cellular homeostasis; GO:0044699 single-organism process; GO:0009987 cellular process; GO:0065007 biological regulation;		GO:0003824 catalytic activity; GO:0016491 oxidoreductase activity;				IPR013766; IPR013740; IPR012336;	Thioredoxin domain; Redoxin; Thioredoxin-like fold;
Aco022104.1	172	5.192	Up	K	"1,4-dihydroxy-2-naphthoyl-CoA thioesterase 1 OS=Arabidopsis thaliana GN=DHNAT1 PE=1 SV=1"	0.978703	0.0287	81.191	EYEEK(0.979)IK(0.021)K	2	0.69814	1	0.323	1.677	chloroplast							IPR006683; IPR003736; IPR029069;	Thioesterase domain; Phenylacetic acid degradation-related domain; HotDog domain;
Aco022226.1	87	3.051	Up	K	V-type proton ATPase subunit G OS=Citrus limon GN=VATG PE=3 SV=1	1	2.08e-05	88.075	IEHLK(1)SQAESISR	3	-0.26799	1	0.494	1.506	chloroplast	GO:0006810 transport; GO:1902578 single-organism localization; GO:0006812 cation transport; GO:0006811 ion transport; GO:0044699 single-organism process; GO:0051179 localization; GO:0015672 monovalent inorganic cation transport; GO:0006818 hydrogen transport; GO:0015992 proton transport; GO:0044765 single-organism transport; GO:0051234 establishment of localization;	GO:0016020 membrane; GO:0043229 intracellular organelle; GO:0098588 bounding membrane of organelle; GO:0031090 organelle membrane; GO:0098796 membrane protein complex; GO:0005737 cytoplasm; GO:0044446 intracellular organelle part; GO:0032991 macromolecular complex; GO:0044424 intracellular part; GO:0033176 proton-transporting V-type ATPase complex; GO:0005623 cell; GO:0044422 organelle part; GO:0…	GO:0022804 active transmembrane transporter activity; GO:0003824 catalytic activity; GO:0016817 hydrolase activity, acting on acid anhydrides; GO:0016820 hydrolase activity, acting on acid anhydrides, catalyzing transmembrane movement of substances; GO:0016787 hydrolase activity; GO:0005215 transporter activity; GO:0022857 transmembrane transporter activity;	K02152	ATPeV1G; V-type H+-transporting ATPase subunit G	zma04145 Phagosome - Zea mays (maize); zma00190 Oxidative phosphorylation - Zea mays (maize); zma01100 Metabolic pathways - Zea mays (maize);
Aco022226.1	73	2.038	Up	K	V-type proton ATPase subunit G OS=Citrus limon GN=VATG PE=3 SV=1	1	1.26e-09	121.56	VAESSGDSGANVK(1)R	2	0.56169	2	0.658	1.342	chloroplast	GO:0006810 transport; GO:1902578 single-organism localization; GO:0006812 cation transport; GO:0006811 ion transport; GO:0044699 single-organism process; GO:0051179 localization; GO:0015672 monovalent inorganic cation transport; GO:0006818 hydrogen transport; GO:0015992 proton transport; GO:0044765 single-organism transport; GO:0051234 establishment of localization;	GO:0016020 membrane; GO:0043229 intracellular organelle; GO:0098588 bounding membrane of organelle; GO:0031090 organelle membrane; GO:0098796 membrane protein complex; GO:0005737 cytoplasm; GO:0044446 intracellular organelle part; GO:0032991 macromolecular complex; GO:0044424 intracellular part; GO:0033176 proton-transporting V-type ATPase complex; GO:0005623 cell; GO:0044422 organelle part; GO:0…	GO:0022804 active transmembrane transporter activity; GO:0003824 catalytic activity; GO:0016817 hydrolase activity, acting on acid anhydrides; GO:0016820 hydrolase activity, acting on acid anhydrides, catalyzing transmembrane movement of substances; GO:0016787 hydrolase activity; GO:0005215 transporter activity; GO:0022857 transmembrane transporter activity;	K02152	ATPeV1G; V-type H+-transporting ATPase subunit G	zma04145 Phagosome - Zea mays (maize); zma00190 Oxidative phosphorylation - Zea mays (maize); zma01100 Metabolic pathways - Zea mays (maize);
Aco022276.1	240	0.597	Down	K	"ATP synthase subunit beta, mitochondrial OS=Nicotiana plumbaginifolia GN=ATPB PE=1 SV=1"	1	0.0108	43.761	GGK(1)IGLFGGAGVGK	2	0.035278	1	1.252	0.748	mitochondria	GO:0009116 nucleoside metabolic process; GO:0042278 purine nucleoside metabolic process; GO:0009167 purine ribonucleoside monophosphate metabolic process; GO:0009117 nucleotide metabolic process; GO:0044699 single-organism process; GO:0009058 biosynthetic process; GO:0009163 nucleoside biosynthetic process; GO:0046129 purine ribonucleoside biosynthetic process; GO:0009156 ribonucleoside monophosp…	GO:0016020 membrane; GO:0098800 inner mitochondrial membrane protein complex; GO:0031090 organelle membrane; GO:0098796 membrane protein complex; GO:0005737 cytoplasm; GO:0032991 macromolecular complex; GO:0098798 mitochondrial protein complex; GO:0044424 intracellular part; GO:0044455 mitochondrial membrane part; GO:0005623 cell; GO:0044422 organelle part; GO:0005740 mitochondrial envelope; GO:0…	GO:0042625 ATPase coupled ion transmembrane transporter activity; GO:1901265 nucleoside phosphate binding; GO:0015399 primary active transmembrane transporter activity; GO:0022892 substrate-specific transporter activity; GO:0044769 ATPase activity, coupled to transmembrane movement of ions, rotational mechanism; GO:0016817 hydrolase activity, acting on acid anhydrides; GO:0015077 monovalent inorg…	K02133	ATPeF1B; F-type H+-transporting ATPase subunit beta [EC:3.6.3.14]	zma00190 Oxidative phosphorylation - Zea mays (maize); zma01100 Metabolic pathways - Zea mays (maize);	IPR003593; IPR004100; IPR020971; IPR000194; IPR027417; IPR024034;	AAA+ ATPase domain; ATPase, F1/V1/A1 complex, alpha/beta subunit, N-terminal domain; ATP synthase, F1 beta subunit; ATPase, F1/V1/A1 complex, alpha/beta subunit, nucleotide-binding domain; P-loop containing nucleoside triphosphate hydrolase; ATPase, F1/V1 complex, beta subunit, C-terminal;
Aco022276.1	467	0.465	Down	K	"ATP synthase subunit beta, mitochondrial OS=Nicotiana plumbaginifolia GN=ATPB PE=1 SV=1"	1	1.32e-06	138.98	GVQK(1)VLQNYK	2	0.082604	3	1.366	0.634	mitochondria	GO:0009116 nucleoside metabolic process; GO:0042278 purine nucleoside metabolic process; GO:0009167 purine ribonucleoside monophosphate metabolic process; GO:0009117 nucleotide metabolic process; GO:0044699 single-organism process; GO:0009058 biosynthetic process; GO:0009163 nucleoside biosynthetic process; GO:0046129 purine ribonucleoside biosynthetic process; GO:0009156 ribonucleoside monophosp…	GO:0016020 membrane; GO:0098800 inner mitochondrial membrane protein complex; GO:0031090 organelle membrane; GO:0098796 membrane protein complex; GO:0005737 cytoplasm; GO:0032991 macromolecular complex; GO:0098798 mitochondrial protein complex; GO:0044424 intracellular part; GO:0044455 mitochondrial membrane part; GO:0005623 cell; GO:0044422 organelle part; GO:0005740 mitochondrial envelope; GO:0…	GO:0042625 ATPase coupled ion transmembrane transporter activity; GO:1901265 nucleoside phosphate binding; GO:0015399 primary active transmembrane transporter activity; GO:0022892 substrate-specific transporter activity; GO:0044769 ATPase activity, coupled to transmembrane movement of ions, rotational mechanism; GO:0016817 hydrolase activity, acting on acid anhydrides; GO:0015077 monovalent inorg…	K02133	ATPeF1B; F-type H+-transporting ATPase subunit beta [EC:3.6.3.14]	zma00190 Oxidative phosphorylation - Zea mays (maize); zma01100 Metabolic pathways - Zea mays (maize);	IPR003593; IPR004100; IPR020971; IPR000194; IPR027417; IPR024034;	AAA+ ATPase domain; ATPase, F1/V1/A1 complex, alpha/beta subunit, N-terminal domain; ATP synthase, F1 beta subunit; ATPase, F1/V1/A1 complex, alpha/beta subunit, nucleotide-binding domain; P-loop containing nucleoside triphosphate hydrolase; ATPase, F1/V1 complex, beta subunit, C-terminal;
[truncated: 38 more rows]
